# Supplementary material for: Circadian Gene BMAL1 Regulation of Cellular Senescence in Thyroid Aging
Source: Aging Cell. 2025 May 28;24(8):e70119. doi: 10.1111/acel.70119 (PMC12341809; doi:10.1111/acel.70119)
Supplement: Supplementary file 14 — Table S1. Sample information. [file ACEL-24-e70119-s001.csv]

NO.	sample name	sex	age(year)	data accession	group.age	state
1	Middle_1	F	34	GSE182416	Middle	adjacent
2	Middle_2	F	37	GSE182416	Middle	adjacent
3	Middle_3	F	57	GSE182416	Middle	adjacent
4	Middle_4	F	54	GSE182416	Middle	adjacent
5	Middle_5	F	53	GSE193581	Middle	adjacent
6	Middle_6	F	37	GSE193581	Middle	adjacent
7	Middle_7	F	47	GSE193581	Middle	adjacent
8	Middle_8	F	57	GSE134355	Middle	adjacent
9	Old_1	F	73	own	Old	Normal
10	Old_2	M	73	own	Old	Normal
11	Old_3	M	70	own	Old	Normal
12	Old_4	F	63	GSE182416	Old	adjacent
13	Old_5	M	67	GSE193581	Old	adjacent
14	Old_6	F	65	GSE193581	Old	adjacent
15	Old_7	F	61	GSE134355	Old	adjacent
16	Old_8	F	66	HRA000686	Old	adjacent
17	Young_1	M	25	own	Young	Normal
18	Young_2	F	26	own	Young	Normal
19	Young_3	F	30	own	Young	Normal
20	Young_4	M	29	own	Young	Normal
21	Young_5	F	23	GSE182416	Young	adjacent
22	Young_6	F	28	GSE182416	Young	adjacent
23	Young_7	F	32	GSE193581	Young	adjacent
24	Young_8	F	<20	GSE191288	Young	Normal
25	Young_9	F	17	GSE241184	Young	Normal
