# Supplementary material for: Circadian Gene BMAL1 Regulation of Cellular Senescence in Thyroid Aging
Source: Aging Cell. 2025 May 28;24(8):e70119. doi: 10.1111/acel.70119 (PMC12341809; doi:10.1111/acel.70119)
Supplement: Supplementary file 15 — Table S2. Human cell type‐specific genes. [file ACEL-24-e70119-s013.csv]

	p_val	avg_log2FC	pct.1	pct.2	p_val_adj	cluster	gene
1	0	2.271423674	0.97	0.471	0	HLA_EPI	CLU
2	0	2.043040785	0.907	0.308	0	HLA_EPI	KRT7
3	0	1.991086202	0.633	0.094	0	HLA_EPI	KRT19
4	0	1.978947588	0.882	0.287	0	HLA_EPI	MGST1
5	0	1.873717315	0.865	0.382	0	HLA_EPI	HOPX
6	0	1.834384278	0.934	0.387	0	HLA_EPI	CD24
7	0	1.813126349	0.348	0.042	0	HLA_EPI	H3-3A
8	0	1.734481069	0.882	0.475	0	HLA_EPI	NPC2
9	0	1.696136764	0.896	0.301	0	HLA_EPI	KRT18
10	0	1.665099541	0.978	0.799	0	HLA_EPI	S100A6
11	0	1.646004239	0.895	0.34	0	HLA_EPI	ATP1B1
12	0	1.621408672	0.874	0.288	0	HLA_EPI	KRT8
13	0	1.618973522	0.817	0.252	0	HLA_EPI	CLDN4
14	0	1.611758771	0.358	0.047	0	HLA_EPI	H3-3B
15	0	1.607334606	0.783	0.257	0	HLA_EPI	WFDC2
16	0	1.560104456	0.47	0.045	0	HLA_EPI	TACSTD2
17	0	1.533682634	0.905	0.376	0	HLA_EPI	SPINT2
18	0	1.525035889	0.569	0.108	0	HLA_EPI	TNFRSF12A
19	0	1.515963165	0.942	0.491	0	HLA_EPI	CTSB
20	0	1.514608662	0.831	0.253	0	HLA_EPI	CLDN3
21	0	1.503551085	0.865	0.286	0	HLA_EPI	EPCAM
22	0	1.468901595	0.779	0.212	0	HLA_EPI	CLDN7
23	0	1.464048952	0.431	0.134	0	HLA_EPI	CCN2
24	0	1.384627194	0.874	0.382	0	HLA_EPI	S100A13
25	0	1.368791899	0.551	0.202	0	HLA_EPI	CRABP1
26	0	1.361568533	0.916	0.621	0	HLA_EPI	ANXA1
27	0	1.360396814	0.634	0.149	0	HLA_EPI	LMO3
28	0	1.332391773	0.434	0.109	0	HLA_EPI	ECRG4
29	0	1.325024196	0.753	0.217	0	HLA_EPI	NKX2-1
30	0	1.295928025	0.728	0.221	0	HLA_EPI	NPNT
31	0	1.289644929	0.894	0.525	0	HLA_EPI	APLP2
32	0	1.274100147	0.695	0.183	0	HLA_EPI	S100A14
33	0	1.268435593	0.935	0.633	0	HLA_EPI	GSTP1
34	0	1.250528541	0.357	0.047	0	HLA_EPI	GPX1
35	0	1.243983721	0.944	0.645	0	HLA_EPI	PEBP1
36	0	1.222663488	0.809	0.37	0	HLA_EPI	CRYAB
37	0	1.221760307	0.563	0.116	0	HLA_EPI	MDK
38	0	1.221476656	0.949	0.686	0	HLA_EPI	HSP90B1
39	0	1.220983755	0.922	0.652	0	HLA_EPI	CALR
40	0	1.218656735	0.814	0.403	0	HLA_EPI	CAV1
41	0	1.213867934	0.884	0.519	0	HLA_EPI	PRDX5
42	0	1.212535874	0.403	0.036	0	HLA_EPI	CLDN1
43	0	1.209908187	0.866	0.522	0	HLA_EPI	ANXA2
44	0	1.204680923	0.675	0.208	0	HLA_EPI	ANXA3
45	0	1.177058424	0.892	0.635	0	HLA_EPI	PPIB
46	0	1.134027359	0.82	0.395	0	HLA_EPI	TSTD1
47	0	1.133294207	0.415	0.067	0	HLA_EPI	CST6
48	0	1.124960806	0.932	0.642	0	HLA_EPI	PRDX1
49	0	1.1096884	0.308	0.028	0	HLA_EPI	ATP5MK
50	0	1.108120641	0.429	0.043	0	HLA_EPI	SNX22
51	0	1.103087114	0.322	0.01	0	HLA_EPI	SLC34A2
52	0	1.10046379	0.417	0.133	0	HLA_EPI	CCN1
53	0	1.09828477	0.932	0.645	0	HLA_EPI	CD63
54	0	1.08826876	0.357	0.085	0	HLA_EPI	SERPINA1
55	0	1.082530965	0.297	0.023	0	HLA_EPI	ATP5MJ
56	0	1.073698393	0.55	0.123	0	HLA_EPI	SDC4
57	0	1.062472852	0.565	0.188	0	HLA_EPI	C4orf48
58	0	1.036968381	0.773	0.328	0	HLA_EPI	CLIC3
59	0	1.034302685	0.843	0.35	0	HLA_EPI	TPO
60	0	1.034055229	0.73	0.313	0	HLA_EPI	CAV2
61	0	1.033403255	0.372	0.076	0	HLA_EPI	AGER
62	0	1.031211211	0.297	0.027	0	HLA_EPI	CHASERR
63	0	1.03032047	0.779	0.322	0	HLA_EPI	IGFBP5
64	0	1.021100275	0.713	0.228	0	HLA_EPI	GPRC5A
65	0	1.0162992	0.753	0.336	0	HLA_EPI	PDLIM1
66	0	1.015151315	0.785	0.422	0	HLA_EPI	PPA1
67	0	1.015146658	0.631	0.192	0	HLA_EPI	DSP
68	0	1.009732523	0.81	0.461	0	HLA_EPI	PDIA6
69	0	1.000773844	0.887	0.447	0	HLA_EPI	CD9
70	0	0.984080877	0.901	0.602	0	HLA_EPI	HSPA5
71	0	0.96775949	0.301	0.047	0	HLA_EPI	SLPI
72	0	0.96339661	0.475	0.16	0	HLA_EPI	NMB
73	0	0.960033523	0.848	0.297	0	HLA_EPI	TSHR
74	0	0.952621215	0.661	0.278	0	HLA_EPI	SOX4
75	0	0.940973781	0.628	0.215	0	HLA_EPI	MAOA
76	0	0.935324027	0.712	0.335	0	HLA_EPI	LGALS3
77	0	0.930683281	0.552	0.147	0	HLA_EPI	COL8A1
78	0	0.925709219	0.256	0.023	0	HLA_EPI	PCSK1N
79	0	0.920439344	0.671	0.246	0	HLA_EPI	SLC25A29
80	0	0.919754796	0.587	0.156	0	HLA_EPI	MUC15
81	0	0.917971199	0.555	0.168	0	HLA_EPI	S100A1
82	0	0.915475709	0.878	0.597	0	HLA_EPI	NDUFB2
83	0	0.908045049	0.786	0.395	0	HLA_EPI	PHPT1
84	0	0.903439393	0.444	0.1	0	HLA_EPI	FNDC1
85	0	0.901885722	0.796	0.351	0	HLA_EPI	BEX3
86	0	0.901184881	0.727	0.266	0	HLA_EPI	SORD
87	0	0.893657678	0.691	0.258	0	HLA_EPI	PCP4
88	0	0.886039106	0.614	0.211	0	HLA_EPI	CADM1
89	0	0.886034795	0.848	0.436	0	HLA_EPI	ASAH1
90	0	0.88414945	0.587	0.214	0	HLA_EPI	DIO2
91	0	0.880270403	0.889	0.596	0	HLA_EPI	PDIA3
92	0	0.877926084	0.67	0.204	0	HLA_EPI	DMKN
93	0	0.870330814	0.693	0.226	0	HLA_EPI	CDH1
94	0	0.868424937	0.458	0.116	0	HLA_EPI	SCX
95	0	0.866170333	0.449	0.087	0	HLA_EPI	MPZL2
96	0	0.861557496	0.684	0.249	0	HLA_EPI	CPVL
97	0	0.850711085	0.626	0.213	0	HLA_EPI	PPIC
98	0	0.847552505	0.623	0.27	0	HLA_EPI	SNX1
99	0	0.845773261	0.817	0.333	0	HLA_EPI	ID4
100	0	0.843158915	0.659	0.254	0	HLA_EPI	GCSH
101	0	0.842755043	0.733	0.319	0	HLA_EPI	FHL1
102	0	0.842330795	0.972	0.865	0	HLA_EPI	ACTG1
103	0	0.842022167	0.636	0.292	0	HLA_EPI	RCN2
104	0	0.8404038	0.383	0.095	0	HLA_EPI	ZNF486
105	0	0.836384316	0.456	0.095	0	HLA_EPI	ATP13A4
106	0	0.834846994	0.727	0.36	0	HLA_EPI	TMED4
107	0	0.82996149	0.478	0.148	0	HLA_EPI	HBEGF
108	0	0.829959142	0.758	0.386	0	HLA_EPI	KDELR1
109	0	0.821211214	0.595	0.171	0	HLA_EPI	MAL2
110	0	0.818514788	0.602	0.232	0	HLA_EPI	VEGFA
111	0	0.817334536	0.704	0.303	0	HLA_EPI	BCAM
112	0	0.815915641	0.825	0.303	0	HLA_EPI	PAX8
113	0	0.812252038	0.776	0.303	0	HLA_EPI	SDC2
114	0	0.809851456	0.386	0.054	0	HLA_EPI	C19orf33
115	0	0.806868257	0.724	0.292	0	HLA_EPI	IYD
116	0	0.806553275	0.478	0.133	0	HLA_EPI	LCN12
117	0	0.804915615	0.65	0.275	0	HLA_EPI	PDIA4
118	0	0.801723462	0.525	0.128	0	HLA_EPI	AP1M2
119	0	0.800134633	0.679	0.249	0	HLA_EPI	LGALS3BP
120	0	0.799708425	0.845	0.532	0	HLA_EPI	YWHAE
121	0	0.796437871	0.909	0.693	0	HLA_EPI	NDUFA4
122	0	0.793704876	0.553	0.204	0	HLA_EPI	TMEM238
123	0	0.793644107	0.691	0.334	0	HLA_EPI	TKT
124	0	0.793408527	0.817	0.499	0	HLA_EPI	CSTB
125	0	0.791590126	0.673	0.254	0	HLA_EPI	ALDH1A1
126	0	0.771891385	0.671	0.305	0	HLA_EPI	ACADVL
127	0	0.77172389	0.597	0.222	0	HLA_EPI	PERP
128	0	0.769803804	0.701	0.318	0	HLA_EPI	BEX4
129	0	0.765580801	0.542	0.214	0	HLA_EPI	DHRS3
130	0	0.764489151	0.539	0.168	0	HLA_EPI	PPP1R14C
131	0	0.760901607	0.788	0.414	0	HLA_EPI	HSBP1
132	0	0.759450842	0.599	0.222	0	HLA_EPI	LMO7
133	0	0.758572689	0.386	0.091	0	HLA_EPI	BMP2
134	0	0.755856877	0.895	0.42	0	HLA_EPI	GPX3
135	0	0.750711553	0.491	0.177	0	HLA_EPI	DAPK2
136	0	0.747967924	0.284	0.031	0	HLA_EPI	H2AZ1
137	0	0.747698395	0.62	0.21	0	HLA_EPI	PLOD2
138	0	0.74760663	0.61	0.245	0	HLA_EPI	HACD3
139	0	0.744342282	0.411	0.082	0	HLA_EPI	MET
140	0	0.742165471	0.68	0.282	0	HLA_EPI	TMEM205
141	0	0.741883247	0.319	0.086	0	HLA_EPI	FRMD3
142	0	0.741229136	0.7	0.318	0	HLA_EPI	CD151
143	0	0.73259045	0.66	0.293	0	HLA_EPI	TSPAN3
144	0	0.725363533	0.466	0.098	0	HLA_EPI	SPINT1
145	0	0.722473459	0.634	0.247	0	HLA_EPI	PCBD1
146	0	0.716533713	0.517	0.187	0	HLA_EPI	GRAMD2B
147	0	0.716096448	0.528	0.15	0	HLA_EPI	OCLN
148	0	0.715590791	0.668	0.27	0	HLA_EPI	HEBP1
149	0	0.714151584	0.961	0.857	0	HLA_EPI	MYL6
150	0	0.712984336	0.582	0.186	0	HLA_EPI	TBX3
151	0	0.708774215	0.981	0.685	0	HLA_EPI	TG
152	0	0.706296216	0.463	0.139	0	HLA_EPI	ITGA3
153	0	0.705733079	0.645	0.203	0	HLA_EPI	KCNJ16
154	0	0.703478306	0.675	0.284	0	HLA_EPI	PLS3
155	0	0.700490088	0.508	0.132	0	HLA_EPI	SPINT1-AS1
156	0	0.696799087	0.696	0.304	0	HLA_EPI	CAPG
157	0	0.694393922	0.361	0.086	0	HLA_EPI	RND3
158	0	0.680023122	0.393	0.088	0	HLA_EPI	ELF3
159	0	0.679388557	0.671	0.286	0	HLA_EPI	PGRMC1
160	0	0.678231881	0.621	0.261	0	HLA_EPI	TMEM141
161	0	0.676350192	0.775	0.326	0	HLA_EPI	SLC26A7
162	0	0.674440848	0.566	0.206	0	HLA_EPI	MBIP
163	0	0.673601278	0.68	0.266	0	HLA_EPI	BEX2
164	0	0.672491932	0.251	0.018	0	HLA_EPI	H4C3
165	0	0.66819219	0.508	0.181	0	HLA_EPI	DUSP14
166	0	0.665160905	0.562	0.177	0	HLA_EPI	MGAT4C
167	0	0.663203977	0.509	0.135	0	HLA_EPI	RAB25
168	0	0.658284846	0.493	0.16	0	HLA_EPI	SMCO4
169	0	0.652916986	0.506	0.175	0	HLA_EPI	FUCA1
170	0	0.649156474	0.649	0.25	0	HLA_EPI	SELENBP1
171	0	0.642618161	0.52	0.175	0	HLA_EPI	KLF5
172	0	0.642586759	0.574	0.219	0	HLA_EPI	TMED3
173	0	0.640882557	0.54	0.159	0	HLA_EPI	CXADR
174	0	0.638680309	0.706	0.279	0	HLA_EPI	NTRK2
175	0	0.636906998	0.37	0.066	0	HLA_EPI	PDLIM4
176	0	0.631736394	0.676	0.265	0	HLA_EPI	CKB
177	0	0.630762616	0.511	0.17	0	HLA_EPI	EFEMP2
178	0	0.629128865	0.409	0.109	0	HLA_EPI	ZBED2
179	0	0.612393459	0.539	0.204	0	HLA_EPI	LPCAT2
180	0	0.605618559	0.468	0.132	0	HLA_EPI	DDR1
181	0	0.604604086	0.41	0.125	0	HLA_EPI	FOLR1
182	0	0.597455229	0.539	0.191	0	HLA_EPI	CTTN
183	0	0.595213737	0.695	0.296	0	HLA_EPI	CTNNAL1
184	0	0.590823271	0.431	0.124	0	HLA_EPI	TM7SF2
185	0	0.586725623	0.353	0.063	0	HLA_EPI	SERINC2
186	0	0.583595309	0.633	0.239	0	HLA_EPI	C16orf89
187	0	0.581634635	0.306	0.079	0	HLA_EPI	MIR100HG
188	0	0.581089666	0.441	0.116	0	HLA_EPI	TMEM98
189	0	0.576389194	0.52	0.168	0	HLA_EPI	FOXE1
190	0	0.564444612	0.474	0.166	0	HLA_EPI	RASSF4
191	0	0.560493121	0.301	0.037	0	HLA_EPI	FLRT3
192	0	0.556152431	0.456	0.147	0	HLA_EPI	LIPG
193	0	0.554784782	0.49	0.157	0	HLA_EPI	PFN2
194	0	0.553573192	0.51	0.182	0	HLA_EPI	RAB34
195	0	0.549237683	0.323	0.083	0	HLA_EPI	HSPB8
196	0	0.549153197	0.402	0.125	0	HLA_EPI	STXBP6
197	0	0.528877233	0.402	0.113	0	HLA_EPI	DUOXA1
198	0	0.526826623	0.339	0.089	0	HLA_EPI	MALL
199	0	0.519931735	0.378	0.096	0	HLA_EPI	PRSS8
200	0	0.516016552	0.411	0.132	0	HLA_EPI	SLC17A5
201	0	0.513327316	0.373	0.103	0	HLA_EPI	TPD52L1
202	0	0.512841538	0.413	0.12	0	HLA_EPI	VSIG2
203	0	0.510915505	0.325	0.069	0	HLA_EPI	F3
204	1.65E-307	0.510957195	0.514	0.182	1.18E-302	HLA_EPI	LRP2
205	2.81E-304	0.656360253	0.692	0.322	2.00E-299	HLA_EPI	CSRP1
206	5.22E-303	0.766495289	0.814	0.48	3.72E-298	HLA_EPI	ANXA5
207	4.97E-302	1.878243095	0.287	0.075	3.54E-297	HLA_EPI	FN1
208	8.29E-302	0.692908613	0.626	0.275	5.91E-297	HLA_EPI	MRPL40
209	8.33E-302	0.822986742	0.779	0.446	5.93E-297	HLA_EPI	PRDX2
210	1.82E-301	0.663934071	0.616	0.268	1.30E-296	HLA_EPI	MAP3K13
211	4.84E-301	0.735684882	0.637	0.287	3.44E-296	HLA_EPI	MXRA7
212	5.39E-299	0.546802055	0.538	0.209	3.84E-294	HLA_EPI	BDH2
213	5.74E-299	0.502323625	0.459	0.16	4.09E-294	HLA_EPI	TRIP6
214	2.91E-298	0.647864818	0.809	0.393	2.07E-293	HLA_EPI	CPQ
215	5.54E-297	0.901045127	0.809	0.512	3.95E-292	HLA_EPI	SELENOW
216	1.08E-295	0.640416146	0.792	0.376	7.72E-291	HLA_EPI	PLPP3
217	1.20E-294	0.739406547	0.758	0.398	8.53E-290	HLA_EPI	PTMS
218	3.01E-293	0.778218935	0.778	0.456	2.14E-288	HLA_EPI	CLTA
219	3.11E-293	0.527190327	0.528	0.201	2.21E-288	HLA_EPI	RNF144B
220	8.51E-292	0.501932645	0.522	0.199	6.06E-287	HLA_EPI	MYL6B
221	2.58E-290	0.564889809	0.551	0.219	1.84E-285	HLA_EPI	TPMT
222	3.41E-290	0.914961921	0.749	0.396	2.43E-285	HLA_EPI	CITED2
223	1.13E-288	0.658706679	0.649	0.299	8.08E-284	HLA_EPI	EMC10
224	5.94E-288	0.623720921	0.96	0.742	4.23E-283	HLA_EPI	SAT1
225	1.43E-287	0.565626786	0.55	0.219	1.02E-282	HLA_EPI	SH3YL1
226	1.81E-286	0.820081308	0.795	0.445	1.29E-281	HLA_EPI	MTCH1
227	3.42E-286	0.679811775	0.43	0.144	2.44E-281	HLA_EPI	PRSS23
228	9.34E-285	0.692197743	0.733	0.381	6.65E-280	HLA_EPI	TMEM14C
229	5.34E-284	1.009302827	0.733	0.448	3.80E-279	HLA_EPI	NDUFC2
230	5.28E-283	0.838939135	0.846	0.547	3.76E-278	HLA_EPI	PPDPF
231	1.13E-282	0.520430358	0.499	0.192	8.06E-278	HLA_EPI	MRPS23
232	1.16E-282	0.523131427	0.983	0.924	8.25E-278	HLA_EPI	FTH1
233	1.52E-280	0.569032584	0.608	0.264	1.08E-275	HLA_EPI	IFT57
234	2.35E-279	0.520668689	0.439	0.153	1.67E-274	HLA_EPI	RHOBTB3
235	5.29E-276	0.612785477	0.69	0.327	3.77E-271	HLA_EPI	PNKD
236	7.81E-276	0.573007956	0.529	0.206	5.56E-271	HLA_EPI	ARL4D
237	2.83E-275	0.725622949	0.864	0.513	2.02E-270	HLA_EPI	ATP1A1
238	3.58E-274	0.737650726	0.87	0.662	2.55E-269	HLA_EPI	EDF1
239	1.69E-273	0.639702248	0.57	0.239	1.21E-268	HLA_EPI	PHLDA1
240	9.73E-273	0.602723849	0.744	0.39	6.93E-268	HLA_EPI	CYSTM1
241	1.28E-272	0.53839613	0.573	0.224	9.13E-268	HLA_EPI	SLC26A4-AS1
242	3.54E-272	0.611791975	0.642	0.297	2.52E-267	HLA_EPI	DDAH2
243	1.27E-270	0.729827862	0.702	0.34	9.02E-266	HLA_EPI	CEBPD
244	5.53E-270	0.793453908	0.836	0.572	3.94E-265	HLA_EPI	GPX4
245	4.91E-269	0.748263196	0.558	0.234	3.50E-264	HLA_EPI	ITGAV
246	1.78E-268	0.50831708	0.511	0.201	1.27E-263	HLA_EPI	COPRS
247	4.21E-268	0.699460492	0.784	0.468	3.00E-263	HLA_EPI	PRDX6
248	5.86E-268	0.52263562	0.483	0.185	4.18E-263	HLA_EPI	RRAS
249	7.53E-268	0.673718034	0.652	0.289	5.36E-263	HLA_EPI	MAFB
250	9.71E-268	0.506121815	0.54	0.223	6.91E-263	HLA_EPI	YIF1A
251	1.09E-266	0.682329151	0.903	0.708	7.75E-262	HLA_EPI	TMBIM6
252	2.67E-266	0.7084837	0.789	0.456	1.90E-261	HLA_EPI	BSG
253	1.87E-265	0.762791049	0.868	0.614	1.33E-260	HLA_EPI	S100A11
254	2.75E-265	0.891816177	0.602	0.285	1.96E-260	HLA_EPI	SDF2L1
255	1.45E-264	0.736474506	0.726	0.37	1.04E-259	HLA_EPI	TSC22D1
256	1.55E-264	0.604922147	0.669	0.315	1.10E-259	HLA_EPI	PRDX3
257	1.92E-263	0.742353131	0.849	0.588	1.37E-258	HLA_EPI	TMEM59
258	4.43E-263	0.6434821	0.596	0.273	3.15E-258	HLA_EPI	STX12
259	1.50E-262	1.658390746	0.552	0.309	1.07E-257	HLA_EPI	SNHG29
260	9.19E-262	0.625722524	0.462	0.178	6.54E-257	HLA_EPI	ST3GAL5
261	2.00E-261	0.536372963	0.537	0.224	1.43E-256	HLA_EPI	GPAA1
262	6.79E-261	0.575964192	0.696	0.329	4.84E-256	HLA_EPI	TCEAL4
263	8.24E-261	0.728769155	0.745	0.432	5.87E-256	HLA_EPI	VAMP8
264	1.39E-260	0.589570923	0.606	0.264	9.88E-256	HLA_EPI	SVIL
265	4.07E-260	0.758973876	0.753	0.406	2.90E-255	HLA_EPI	SELENOM
266	4.71E-258	0.503936603	0.563	0.236	3.36E-253	HLA_EPI	CREG1
267	2.52E-256	0.606981409	0.645	0.298	1.80E-251	HLA_EPI	SCPEP1
268	3.32E-256	0.846628981	0.37	0.128	2.36E-251	HLA_EPI	GADD45G
269	7.12E-256	0.686401953	0.797	0.482	5.07E-251	HLA_EPI	CUTA
270	1.58E-254	0.639784183	0.834	0.511	1.12E-249	HLA_EPI	MGST3
271	2.29E-254	0.645829261	0.786	0.451	1.63E-249	HLA_EPI	NDUFC1
272	1.62E-253	0.512756354	0.49	0.197	1.15E-248	HLA_EPI	CHID1
273	8.87E-253	0.512916614	0.504	0.207	6.32E-248	HLA_EPI	MRPL14
274	4.76E-252	0.752942255	0.86	0.592	3.39E-247	HLA_EPI	HMGN2
275	1.75E-249	0.693023427	0.742	0.404	1.25E-244	HLA_EPI	MARCKSL1
276	1.13E-248	0.565544781	0.607	0.285	8.02E-244	HLA_EPI	AKR1A1
277	2.19E-248	0.515192321	0.335	0.107	1.56E-243	HLA_EPI	APOE
278	2.31E-248	0.674489623	0.779	0.447	1.65E-243	HLA_EPI	ATP6AP2
279	1.82E-247	0.577963804	0.605	0.274	1.29E-242	HLA_EPI	IER3
280	2.40E-247	0.845836143	0.976	0.847	1.71E-242	HLA_EPI	VIM
281	1.82E-246	0.742897742	0.716	0.402	1.29E-241	HLA_EPI	SNRPN
282	7.26E-246	0.664092795	0.905	0.724	5.17E-241	HLA_EPI	MYL12B
283	3.86E-245	0.521141928	0.57	0.255	2.75E-240	HLA_EPI	ARL1
284	4.50E-244	0.528748802	0.464	0.178	3.20E-239	HLA_EPI	SFTA3
285	1.80E-243	0.640546064	0.583	0.266	1.28E-238	HLA_EPI	PLD3
286	2.94E-243	0.710725482	0.787	0.436	2.09E-238	HLA_EPI	CHCHD10
287	6.55E-243	0.778269791	0.943	0.815	4.66E-238	HLA_EPI	GNAS
288	9.67E-242	0.584873428	0.506	0.199	6.89E-237	HLA_EPI	TSPAN1
289	3.01E-241	0.591263756	0.655	0.326	2.14E-236	HLA_EPI	OCIAD2
290	2.28E-240	0.785184039	0.586	0.272	1.62E-235	HLA_EPI	GADD45A
291	3.94E-240	0.516353767	0.564	0.246	2.81E-235	HLA_EPI	ANXA4
292	1.07E-238	0.688261607	0.692	0.369	7.63E-234	HLA_EPI	ATP5MC1
293	3.14E-238	0.555140602	0.328	0.105	2.24E-233	HLA_EPI	MAP2
294	3.56E-238	0.764646397	0.931	0.778	2.53E-233	HLA_EPI	GAPDH
295	4.78E-237	0.786725934	0.7	0.367	3.41E-232	HLA_EPI	ATF3
296	1.83E-235	0.562349836	0.319	0.103	1.30E-230	HLA_EPI	HSD17B6
297	2.15E-235	0.627156028	0.794	0.482	1.53E-230	HLA_EPI	REEP5
298	2.90E-234	0.682297085	0.802	0.519	2.06E-229	HLA_EPI	NDUFB11
299	1.27E-233	0.577299894	0.663	0.329	9.08E-229	HLA_EPI	MAGED2
300	1.77E-232	0.683786042	0.762	0.458	1.26E-227	HLA_EPI	FIS1
301	1.89E-232	0.565169536	0.655	0.326	1.35E-227	HLA_EPI	NENF
302	1.23E-231	0.61119391	0.596	0.264	8.75E-227	HLA_EPI	PALLD
303	1.42E-230	0.588519044	0.623	0.302	1.01E-225	HLA_EPI	ECHS1
304	6.06E-229	0.582288904	0.812	0.431	4.32E-224	HLA_EPI	GLUL
305	8.05E-229	0.525771102	0.526	0.225	5.73E-224	HLA_EPI	KIF22
306	1.36E-227	0.637670515	0.838	0.505	9.71E-223	HLA_EPI	CANX
307	4.49E-227	0.562233399	0.661	0.326	3.20E-222	HLA_EPI	RAB11B
308	1.44E-226	0.512864867	0.549	0.245	1.02E-221	HLA_EPI	ECI1
309	3.55E-226	0.6670347	0.703	0.388	2.53E-221	HLA_EPI	SSR3
310	1.89E-220	0.620622957	0.66	0.357	1.34E-215	HLA_EPI	NDUFAB1
311	2.80E-220	0.521803312	0.923	0.764	2.00E-215	HLA_EPI	CALM2
312	1.21E-219	0.576068245	0.819	0.519	8.64E-215	HLA_EPI	LAPTM4A
313	1.27E-219	0.603371315	0.656	0.34	9.05E-215	HLA_EPI	MESD
314	5.13E-219	0.551224399	0.635	0.316	3.65E-214	HLA_EPI	TMEM50B
315	4.13E-218	0.533887934	0.519	0.234	2.94E-213	HLA_EPI	PPP1R14B
316	3.09E-217	0.644916113	0.818	0.558	2.20E-212	HLA_EPI	HMGN1
317	2.41E-216	0.645558087	0.827	0.588	1.71E-211	HLA_EPI	POLR2L
318	9.71E-212	0.624498256	0.811	0.465	6.91E-207	HLA_EPI	EGR1
319	1.34E-211	0.628033371	0.693	0.383	9.51E-207	HLA_EPI	LMAN1
320	8.16E-211	0.523908843	0.409	0.156	5.81E-206	HLA_EPI	TNFRSF11B
321	1.06E-209	0.527394788	0.705	0.375	7.58E-205	HLA_EPI	ATOX1
322	1.72E-209	0.62332823	0.881	0.726	1.23E-204	HLA_EPI	HINT1
323	1.84E-209	0.578915635	0.752	0.432	1.31E-204	HLA_EPI	NDUFB9
324	2.33E-209	0.555069796	0.597	0.295	1.66E-204	HLA_EPI	TUBA1C
325	1.60E-208	0.695312172	0.753	0.474	1.14E-203	HLA_EPI	ATP5MC3
326	1.39E-207	0.624729041	0.555	0.262	9.93E-203	HLA_EPI	SPATS2L
327	4.92E-207	0.521101857	0.747	0.414	3.51E-202	HLA_EPI	MRPS6
328	2.41E-206	0.539131477	0.653	0.339	1.72E-201	HLA_EPI	MLEC
329	7.27E-206	0.54975139	0.753	0.411	5.18E-201	HLA_EPI	TXNL1
330	5.02E-204	0.597446195	0.714	0.409	3.57E-199	HLA_EPI	ATP6V0B
331	1.00E-202	0.582992156	0.78	0.491	7.12E-198	HLA_EPI	UQCRQ
332	2.79E-200	0.545264729	0.579	0.288	1.99E-195	HLA_EPI	BAG1
333	7.40E-198	0.659419183	0.729	0.451	5.27E-193	HLA_EPI	ISCU
334	8.54E-198	0.565012574	0.697	0.397	6.08E-193	HLA_EPI	ATRAID
335	4.38E-196	0.557741422	0.507	0.223	3.12E-191	HLA_EPI	ERRFI1
336	5.34E-196	0.618210826	0.734	0.427	3.80E-191	HLA_EPI	P4HB
337	2.90E-195	0.505076	0.609	0.306	2.07E-190	HLA_EPI	TMEM179B
338	3.21E-194	0.580237867	0.801	0.528	2.28E-189	HLA_EPI	UQCR10
339	1.82E-193	0.500466769	0.426	0.179	1.29E-188	HLA_EPI	METRN
340	6.53E-193	0.536391402	0.575	0.277	4.65E-188	HLA_EPI	SLC5A3
341	9.68E-193	0.762823801	0.721	0.474	6.89E-188	HLA_EPI	NDUFA13
342	9.91E-192	0.510083717	0.635	0.339	7.06E-187	HLA_EPI	DNAJC15
343	1.31E-191	0.552291535	0.658	0.351	9.29E-187	HLA_EPI	ALKBH7
344	6.25E-191	0.634520684	0.797	0.541	4.45E-186	HLA_EPI	TUBB4B
345	1.29E-190	0.579469832	0.606	0.321	9.17E-186	HLA_EPI	MYDGF
346	2.47E-188	0.543718764	0.612	0.326	1.76E-183	HLA_EPI	ETFB
347	1.49E-187	0.560953422	0.755	0.471	1.06E-182	HLA_EPI	SEC11A
348	3.18E-187	0.508208916	0.667	0.365	2.26E-182	HLA_EPI	MRPL57
349	3.29E-187	0.566693756	0.822	0.574	2.34E-182	HLA_EPI	PARK7
350	2.51E-186	0.545898226	0.695	0.389	1.79E-181	HLA_EPI	LAMTOR1
351	2.79E-186	0.588997176	0.806	0.544	1.98E-181	HLA_EPI	TPI1
352	3.42E-185	0.512644083	0.734	0.404	2.43E-180	HLA_EPI	RRBP1
353	1.28E-184	0.513886126	0.659	0.366	9.09E-180	HLA_EPI	TALDO1
354	1.45E-184	0.548448837	0.473	0.211	1.03E-179	HLA_EPI	GOLGA8B
355	1.77E-184	0.532622657	0.397	0.166	1.26E-179	HLA_EPI	MICOS13
356	3.34E-183	0.545372934	0.465	0.213	2.38E-178	HLA_EPI	CRELD2
357	1.36E-181	0.560056033	0.87	0.575	9.72E-177	HLA_EPI	HSPB1
358	1.20E-178	0.534896472	0.656	0.364	8.57E-174	HLA_EPI	SEC11C
359	1.35E-178	0.5344206	0.692	0.39	9.65E-174	HLA_EPI	RPN2
360	9.08E-177	0.520410401	0.742	0.447	6.46E-172	HLA_EPI	TMEM14B
361	2.09E-176	0.628084584	0.771	0.529	1.49E-171	HLA_EPI	ATP5F1D
362	5.00E-176	0.572545626	0.744	0.461	3.56E-171	HLA_EPI	DRAP1
363	9.11E-174	0.633246645	0.463	0.224	6.48E-169	HLA_EPI	MICOS10
364	1.59E-173	0.528092262	0.7	0.402	1.13E-168	HLA_EPI	TUBB
365	1.07E-172	0.514509311	0.64	0.353	7.62E-168	HLA_EPI	NME3
366	1.47E-172	0.53378848	0.852	0.614	1.05E-167	HLA_EPI	COX5B
367	2.28E-170	0.513706207	0.813	0.584	1.62E-165	HLA_EPI	NDUFS5
368	3.68E-170	0.553886962	0.833	0.621	2.62E-165	HLA_EPI	SLC25A3
369	5.28E-170	0.537741852	0.651	0.373	3.76E-165	HLA_EPI	TMED9
370	5.29E-170	0.618460983	0.765	0.52	3.76E-165	HLA_EPI	ATP5IF1
371	6.02E-170	0.522203246	0.841	0.608	4.29E-165	HLA_EPI	COX6A1
372	1.53E-169	0.611106944	0.802	0.582	1.09E-164	HLA_EPI	ELOB
373	2.49E-169	0.597127154	0.585	0.31	1.77E-164	HLA_EPI	MANF
374	1.54E-168	0.550522251	0.717	0.449	1.10E-163	HLA_EPI	ATP5MF
375	4.75E-168	0.514695403	0.728	0.432	3.38E-163	HLA_EPI	PKM
376	1.69E-165	0.595290888	0.432	0.196	1.20E-160	HLA_EPI	TP53BP2
377	3.77E-164	0.514584399	0.684	0.396	2.69E-159	HLA_EPI	LMAN2
378	7.22E-164	0.543449405	0.69	0.417	5.14E-159	HLA_EPI	ATP5F1C
379	4.02E-163	0.560616688	0.783	0.534	2.86E-158	HLA_EPI	SPCS2
380	5.82E-163	0.50076605	0.742	0.462	4.14E-158	HLA_EPI	NDUFB7
381	1.66E-162	0.506473079	0.756	0.514	1.19E-157	HLA_EPI	SEC61G
382	1.96E-162	0.515175969	0.632	0.343	1.40E-157	HLA_EPI	RHOB
383	2.49E-158	0.927553803	0.418	0.192	1.77E-153	HLA_EPI	GBP1
384	1.35E-157	0.555757092	0.802	0.58	9.59E-153	HLA_EPI	SEC61B
385	2.42E-157	0.524941082	0.807	0.565	1.72E-152	HLA_EPI	COX8A
386	1.50E-156	0.536824382	0.746	0.485	1.07E-151	HLA_EPI	ENO1
387	2.82E-156	0.58021437	0.677	0.434	2.01E-151	HLA_EPI	SRSF9
388	4.77E-156	0.565832217	0.595	0.331	3.40E-151	HLA_EPI	ODC1
389	3.08E-155	0.537965991	0.764	0.523	2.19E-150	HLA_EPI	ATP5PF
390	5.92E-154	0.506540335	0.626	0.362	4.22E-149	HLA_EPI	OSTC
391	9.70E-154	0.517065252	0.77	0.512	6.91E-149	HLA_EPI	NDFIP1
392	8.65E-149	0.552831394	0.778	0.55	6.16E-144	HLA_EPI	MZT2B
393	6.00E-147	0.500492376	0.404	0.189	4.28E-142	HLA_EPI	CIAO2B
394	6.92E-147	0.558639332	0.589	0.328	4.93E-142	HLA_EPI	DDIT3
395	1.81E-141	0.538572485	0.917	0.793	1.29E-136	HLA_EPI	RPS26
396	2.26E-135	0.552424025	0.386	0.178	1.61E-130	HLA_EPI	PDK4
397	2.32E-130	0.501829229	0.796	0.6	1.65E-125	HLA_EPI	CD81
398	3.25E-103	0.542842741	0.859	0.675	2.32E-98	HLA_EPI	IER2
399	4.20E-84	0.717496889	0.307	0.157	2.99E-79	HLA_EPI	CYR61
400	1.16E-70	0.79662927	0.282	0.148	8.29E-66	HLA_EPI	CTGF
401	0	2.55685774	0.324	0.022	0	CDKN1A_EPI	IL1RL1
402	0	2.059802166	0.658	0.128	0	CDKN1A_EPI	CTGF
403	0	1.928350455	0.891	0.234	0	CDKN1A_EPI	CLDN4
404	0	1.888121641	0.919	0.271	0	CDKN1A_EPI	KRT8
405	0	1.848273571	0.904	0.354	0	CDKN1A_EPI	CRYAB
406	0	1.781330114	0.903	0.285	0	CDKN1A_EPI	KRT18
407	0	1.769922869	0.657	0.137	0	CDKN1A_EPI	CYR61
408	0	1.736030229	0.795	0.206	0	CDKN1A_EPI	TRIB1
409	0	1.688848142	0.936	0.373	0	CDKN1A_EPI	CD24
410	0	1.660278887	0.975	0.404	0	CDKN1A_EPI	GPX3
411	0	1.636985419	0.863	0.208	0	CDKN1A_EPI	GPRC5A
412	0	1.617538191	0.771	0.161	0	CDKN1A_EPI	DUSP14
413	0	1.608991591	0.988	0.616	0	CDKN1A_EPI	TFF3
414	0	1.596819554	0.842	0.295	0	CDKN1A_EPI	KRT7
415	0	1.566511373	0.883	0.325	0	CDKN1A_EPI	ATP1B1
416	0	1.563269594	0.793	0.221	0	CDKN1A_EPI	GJA1
417	0	1.56178896	0.882	0.27	0	CDKN1A_EPI	EPCAM
418	0	1.509731591	0.937	0.612	0	CDKN1A_EPI	ANXA1
419	0	1.504807051	0.886	0.238	0	CDKN1A_EPI	PCP4
420	0	1.467696937	0.856	0.352	0	CDKN1A_EPI	ATF3
421	0	1.467425923	0.864	0.318	0	CDKN1A_EPI	ID4
422	0	1.465352716	0.786	0.196	0	CDKN1A_EPI	CLDN7
423	0	1.461269782	0.776	0.204	0	CDKN1A_EPI	ERRFI1
424	0	1.457143162	0.897	0.285	0	CDKN1A_EPI	SDC2
425	0	1.450633251	0.699	0.211	0	CDKN1A_EPI	MAFF
426	0	1.449028732	0.95	0.332	0	CDKN1A_EPI	TPO
427	0	1.437224952	0.948	0.637	0	CDKN1A_EPI	PEBP1
428	0	1.431876281	0.671	0.136	0	CDKN1A_EPI	C2orf40
429	0	1.431285553	0.885	0.362	0	CDKN1A_EPI	SPINT2
430	0	1.427842865	0.535	0.181	0	CDKN1A_EPI	GBP1
431	0	1.39690881	0.999	0.676	0	CDKN1A_EPI	TG
432	0	1.366127939	0.969	0.478	0	CDKN1A_EPI	CTSB
433	0	1.359920544	0.883	0.272	0	CDKN1A_EPI	MGST1
434	0	1.352960621	0.953	0.459	0	CDKN1A_EPI	CLU
435	0	1.332254088	0.799	0.239	0	CDKN1A_EPI	CLDN3
436	0	1.316585439	0.499	0.059	0	CDKN1A_EPI	ARC
437	0	1.295241595	0.739	0.257	0	CDKN1A_EPI	GADD45A
438	0	1.290023126	0.74	0.156	0	CDKN1A_EPI	KLF5
439	0	1.269223694	0.861	0.336	0	CDKN1A_EPI	BEX3
440	0	1.26181737	0.721	0.186	0	CDKN1A_EPI	CRABP1
441	0	1.254530949	0.61	0.216	0	CDKN1A_EPI	KCNQ1OT1
442	0	1.244379564	0.799	0.266	0	CDKN1A_EPI	EMP1
443	0	1.240734899	0.557	0.075	0	CDKN1A_EPI	BMP2
444	0	1.238467637	0.857	0.275	0	CDKN1A_EPI	IYD
445	0	1.214114769	0.93	0.593	0	CDKN1A_EPI	HSPA5
446	0	1.212539292	0.782	0.386	0	CDKN1A_EPI	CITED2
447	0	1.20756325	0.534	0.097	0	CDKN1A_EPI	TNFRSF12A
448	0	1.206453447	0.989	0.735	0	CDKN1A_EPI	SAT1
449	0	1.202849574	0.936	0.634	0	CDKN1A_EPI	PRDX1
450	0	1.191765436	0.904	0.422	0	CDKN1A_EPI	ASAH1
451	0	1.1827198	0.713	0.154	0	CDKN1A_EPI	MAL2
452	0	1.175470286	0.782	0.273	0	CDKN1A_EPI	MAFB
453	0	1.174409908	0.908	0.308	0	CDKN1A_EPI	SLC26A7
454	0	1.155996673	0.707	0.183	0	CDKN1A_EPI	EFNA1
455	0	1.153776694	0.801	0.23	0	CDKN1A_EPI	SLC26A4
456	0	1.152805548	0.546	0.119	0	CDKN1A_EPI	RCAN1
457	0	1.151820535	0.828	0.304	0	CDKN1A_EPI	FHL1
458	0	1.138957942	0.77	0.206	0	CDKN1A_EPI	SLC26A4-AS1
459	0	1.138306571	0.81	0.242	0	CDKN1A_EPI	WFDC2
460	0	1.130062094	0.796	0.237	0	CDKN1A_EPI	ALDH1A1
461	0	1.128257989	0.764	0.247	0	CDKN1A_EPI	TCEAL9
462	0	1.127654804	0.65	0.177	0	CDKN1A_EPI	MIR22HG
463	0	1.115785689	0.899	0.515	0	CDKN1A_EPI	APLP2
464	0	1.114708018	0.811	0.25	0	CDKN1A_EPI	SORD
465	0	1.104768546	0.888	0.368	0	CDKN1A_EPI	S100A13
466	0	1.102791322	0.5	0.21	0	CDKN1A_EPI	MIR4435-2HG
467	0	1.101703678	0.923	0.625	0	CDKN1A_EPI	GSTP1
468	0	1.100261593	0.79	0.222	0	CDKN1A_EPI	C16orf89
469	0	1.072019352	0.951	0.679	0	CDKN1A_EPI	HSP90B1
470	0	1.068089303	0.802	0.386	0	CDKN1A_EPI	SERTAD1
471	0	1.061065958	0.744	0.251	0	CDKN1A_EPI	CKB
472	0	1.056954044	0.867	0.51	0	CDKN1A_EPI	PRDX5
473	0	1.055590941	0.896	0.502	0	CDKN1A_EPI	ATP1A1
474	0	1.051749093	0.755	0.286	0	CDKN1A_EPI	FKBP2
475	0	1.046942148	0.77	0.251	0	CDKN1A_EPI	BEX2
476	0	1.039922569	0.933	0.663	0	CDKN1A_EPI	FOSB
477	0	1.034239518	0.671	0.201	0	CDKN1A_EPI	DIO2
478	0	1.026305719	0.765	0.234	0	CDKN1A_EPI	SELENBP1
479	0	1.017132036	0.772	0.21	0	CDKN1A_EPI	CDH1
480	0	1.014837746	0.843	0.465	0	CDKN1A_EPI	ID3
481	0	1.014454469	0.83	0.312	0	CDKN1A_EPI	NUPR1
482	0	1.006892354	0.672	0.225	0	CDKN1A_EPI	PHLDA1
483	0	1.002807665	0.429	0.072	0	CDKN1A_EPI	HSPB8
484	0	0.998439648	0.568	0.126	0	CDKN1A_EPI	SGMS2
485	0	0.993674887	0.682	0.197	0	CDKN1A_EPI	PTTG1
486	0	0.988690884	0.975	0.862	0	CDKN1A_EPI	ACTG1
487	0	0.988090362	0.724	0.216	0	CDKN1A_EPI	VEGFA
488	0	0.984037226	0.704	0.182	0	CDKN1A_EPI	TSPAN1
489	0	0.982760705	0.592	0.134	0	CDKN1A_EPI	HBEGF
490	0	0.982546621	0.74	0.28	0	CDKN1A_EPI	TUBA1C
491	0	0.979350571	0.762	0.264	0	CDKN1A_EPI	CDKN1A
492	0	0.976758452	0.832	0.455	0	CDKN1A_EPI	EGR1
493	0	0.976579234	0.791	0.264	0	CDKN1A_EPI	NTRK2
494	0	0.973235753	0.765	0.316	0	CDKN1A_EPI	CLIC3
495	0	0.970706948	0.82	0.289	0	CDKN1A_EPI	PAX8
496	0	0.965432922	0.997	0.952	0	CDKN1A_EPI	MT-CO3
497	0	0.957958359	0.714	0.194	0	CDKN1A_EPI	ANXA3
498	0	0.956010825	0.715	0.263	0	CDKN1A_EPI	SLC5A3
499	0	0.951944969	0.839	0.37	0	CDKN1A_EPI	HOPX
500	0	0.945393299	0.849	0.39	0	CDKN1A_EPI	CAV1
501	0	0.945380543	0.705	0.18	0	CDKN1A_EPI	OTOS
502	0	0.944228405	0.757	0.225	0	CDKN1A_EPI	MATN2
503	0	0.940428942	0.786	0.393	0	CDKN1A_EPI	MARCKSL1
504	0	0.937860361	0.706	0.241	0	CDKN1A_EPI	GCSH
505	0	0.934936346	0.861	0.475	0	CDKN1A_EPI	ARF4
506	0	0.934735823	0.451	0.088	0	CDKN1A_EPI	KRT19
507	0	0.931191871	0.816	0.399	0	CDKN1A_EPI	TXNL1
508	0	0.928184807	0.793	0.277	0	CDKN1A_EPI	CPE
509	0	0.916692222	0.844	0.346	0	CDKN1A_EPI	MT1F
510	0	0.908437636	0.601	0.141	0	CDKN1A_EPI	TNFRSF11B
511	0	0.900943199	0.818	0.384	0	CDKN1A_EPI	TSTD1
512	0	0.898338636	0.832	0.402	0	CDKN1A_EPI	MRPS6
513	0	0.897133974	0.67	0.178	0	CDKN1A_EPI	DSP
514	0	0.893509483	0.947	0.812	0	CDKN1A_EPI	GNAS
515	0	0.890623778	0.344	0.058	0	CDKN1A_EPI	PEG10
516	0	0.889781923	0.895	0.464	0	CDKN1A_EPI	NPC2
517	0	0.888162705	0.632	0.154	0	CDKN1A_EPI	PPP1R14C
518	0	0.887572162	0.56	0.184	0	CDKN1A_EPI	TP53BP2
519	0	0.886779387	0.78	0.299	0	CDKN1A_EPI	CAV2
520	0	0.8799624	0.834	0.533	0	CDKN1A_EPI	TUBB4B
521	0	0.873789301	0.748	0.294	0	CDKN1A_EPI	DNAJB4
522	0	0.872186004	0.802	0.414	0	CDKN1A_EPI	ARL6IP1
523	0	0.871937577	0.671	0.17	0	CDKN1A_EPI	S100A14
524	0	0.871375949	0.879	0.527	0	CDKN1A_EPI	H2AFZ
525	0	0.859473051	0.742	0.236	0	CDKN1A_EPI	CYBRD1
526	0	0.858270233	0.787	0.292	0	CDKN1A_EPI	METTL7A
527	0	0.855234613	0.646	0.192	0	CDKN1A_EPI	ARL4D
528	0	0.851852197	0.509	0.141	0	CDKN1A_EPI	PTP4A1
529	0	0.84989134	0.703	0.379	0	CDKN1A_EPI	VMP1
530	0	0.848543504	0.881	0.646	0	CDKN1A_EPI	CALR
531	0	0.842182072	0.867	0.633	0	CDKN1A_EPI	KLF6
532	0	0.841272997	0.75	0.234	0	CDKN1A_EPI	CPVL
533	0	0.837784727	0.891	0.589	0	CDKN1A_EPI	NDUFB2
534	0	0.819949033	0.551	0.126	0	CDKN1A_EPI	ARG2
535	0	0.818397138	0.87	0.505	0	CDKN1A_EPI	ID2
536	0	0.817717492	0.981	0.853	0	CDKN1A_EPI	MYL6
537	0	0.812336325	0.887	0.588	0	CDKN1A_EPI	PDIA3
538	0	0.805149152	0.934	0.686	0	CDKN1A_EPI	NDUFA4
539	0	0.804952646	0.73	0.329	0	CDKN1A_EPI	CEBPD
540	0	0.803260286	0.63	0.145	0	CDKN1A_EPI	CXADR
541	0	0.799712728	0.866	0.436	0	CDKN1A_EPI	CD9
542	0	0.795994434	0.851	0.476	0	CDKN1A_EPI	CD164
543	0	0.795015192	0.922	0.637	0	CDKN1A_EPI	CD63
544	0	0.794530892	0.479	0.074	0	CDKN1A_EPI	SHISA2
545	0	0.789317492	0.834	0.488	0	CDKN1A_EPI	RTN4
546	0	0.787905911	0.692	0.209	0	CDKN1A_EPI	NPNT
547	0	0.784573543	0.866	0.495	0	CDKN1A_EPI	CANX
548	0	0.784202901	0.731	0.273	0	CDKN1A_EPI	PGRMC1
549	0	0.782118647	0.641	0.193	0	CDKN1A_EPI	MBIP
550	0	0.780233187	0.607	0.155	0	CDKN1A_EPI	S100A1
551	0	0.77938142	0.605	0.144	0	CDKN1A_EPI	MUC15
552	0	0.778548153	0.802	0.411	0	CDKN1A_EPI	XBP1
553	0	0.775891096	0.796	0.411	0	CDKN1A_EPI	PPA1
554	0	0.775584044	0.71	0.205	0	CDKN1A_EPI	NKX2-1
555	0	0.774550047	0.56	0.119	0	CDKN1A_EPI	SOX9
556	0	0.771534298	0.97	0.794	0	CDKN1A_EPI	S100A6
557	0	0.769058429	0.692	0.191	0	CDKN1A_EPI	DMKN
558	0	0.768501549	0.701	0.266	0	CDKN1A_EPI	SOX4
559	0	0.767765306	0.683	0.196	0	CDKN1A_EPI	PLOD2
560	0	0.767467105	0.828	0.381	0	CDKN1A_EPI	CPQ
561	0	0.766610948	0.964	0.758	0	CDKN1A_EPI	CALM2
562	0	0.764903971	0.847	0.419	0	CDKN1A_EPI	GLUL
563	0	0.761116549	0.836	0.391	0	CDKN1A_EPI	MT1G
564	0	0.758591604	0.667	0.215	0	CDKN1A_EPI	SLC25A4
565	0	0.751333262	0.449	0.088	0	CDKN1A_EPI	PARD6B
566	0	0.749124743	0.74	0.371	0	CDKN1A_EPI	RAB10
567	0	0.746270919	0.666	0.205	0	CDKN1A_EPI	TPMT
568	0	0.744971684	0.775	0.427	0	CDKN1A_EPI	CHCHD10
569	0	0.741625505	0.528	0.113	0	CDKN1A_EPI	SDC4
570	0	0.739359508	0.934	0.723	0	CDKN1A_EPI	SKP1
571	0	0.738869557	0.69	0.275	0	CDKN1A_EPI	PPP2CB
572	0	0.736671868	0.391	0.172	0	CDKN1A_EPI	PDK4
573	0	0.736649944	0.74	0.302	0	CDKN1A_EPI	PRDX3
574	0	0.736072681	0.823	0.403	0	CDKN1A_EPI	HSBP1
575	0	0.734117551	0.69	0.261	0	CDKN1A_EPI	IER3
576	0	0.73158398	0.762	0.282	0	CDKN1A_EPI	CTNNAL1
577	0	0.731529874	0.767	0.391	0	CDKN1A_EPI	SNRPN
578	0	0.731004386	0.544	0.127	0	CDKN1A_EPI	TMEM30B
579	0	0.730576604	0.707	0.22	0	CDKN1A_EPI	FCGBP
580	0	0.730126164	0.766	0.415	0	CDKN1A_EPI	EIF1B
581	0	0.730064409	0.799	0.436	0	CDKN1A_EPI	MTCH1
582	0	0.730058591	0.722	0.285	0	CDKN1A_EPI	SCPEP1
583	0	0.727636003	0.894	0.567	0	CDKN1A_EPI	HSPB1
584	0	0.726121688	0.74	0.306	0	CDKN1A_EPI	BEX4
585	0	0.725757695	0.278	0.042	0	CDKN1A_EPI	TACSTD2
586	0	0.725570478	0.797	0.378	0	CDKN1A_EPI	CYSTM1
587	0	0.724386781	0.606	0.167	0	CDKN1A_EPI	KIF9
588	0	0.72280301	0.656	0.263	0	CDKN1A_EPI	RGS16
589	0	0.722737197	0.75	0.314	0	CDKN1A_EPI	PNKD
590	0	0.721295932	0.823	0.458	0	CDKN1A_EPI	PRDX6
591	0	0.720568967	0.551	0.134	0	CDKN1A_EPI	LIPG
592	0	0.717745212	0.8	0.401	0	CDKN1A_EPI	NDUFA5
593	0	0.715070984	0.709	0.346	0	CDKN1A_EPI	CEBPB
594	0	0.714165627	0.832	0.472	0	CDKN1A_EPI	REEP5
595	0	0.711030826	0.752	0.439	0	CDKN1A_EPI	NDUFC2
596	0	0.710935417	0.641	0.199	0	CDKN1A_EPI	CADM1
597	0	0.710605955	0.733	0.291	0	CDKN1A_EPI	BCAM
598	0	0.707811819	0.84	0.283	0	CDKN1A_EPI	TSHR
599	0	0.703937612	0.801	0.437	0	CDKN1A_EPI	ATP6AP2
600	0	0.702449839	0.673	0.209	0	CDKN1A_EPI	LMO7
601	0	0.70116383	0.774	0.402	0	CDKN1A_EPI	PNRC2
602	0	0.694819453	0.679	0.19	0	CDKN1A_EPI	KCNJ16
603	0	0.694513099	0.564	0.164	0	CDKN1A_EPI	MLF1
604	0	0.693628333	0.583	0.144	0	CDKN1A_EPI	PFN2
605	0	0.691363599	0.658	0.21	0	CDKN1A_EPI	PERP
606	0	0.688234373	0.924	0.702	0	CDKN1A_EPI	TMBIM6
607	0	0.684442342	0.638	0.168	0	CDKN1A_EPI	LRP2
608	0	0.684400412	0.855	0.523	0	CDKN1A_EPI	YWHAE
609	0	0.681907316	0.998	0.967	0	CDKN1A_EPI	MT-CO1
610	0	0.679029883	0.555	0.162	0	CDKN1A_EPI	C12orf49
611	0	0.677379494	0.8	0.452	0	CDKN1A_EPI	PDIA6
612	0	0.676743667	0.568	0.151	0	CDKN1A_EPI	ENPP1
613	0	0.676728201	0.668	0.245	0	CDKN1A_EPI	MCFD2
614	0	0.676241888	0.699	0.233	0	CDKN1A_EPI	SLC25A29
615	0	0.675364905	0.773	0.386	0	CDKN1A_EPI	PHPT1
616	0	0.671565608	0.878	0.512	0	CDKN1A_EPI	ANXA2
617	0	0.671456795	0.781	0.437	0	CDKN1A_EPI	PRDX2
618	0	0.670559372	0.853	0.502	0	CDKN1A_EPI	CYCS
619	0	0.670384512	0.499	0.113	0	CDKN1A_EPI	FOLR1
620	0	0.668506408	0.705	0.236	0	CDKN1A_EPI	LGALS3BP
621	0	0.667786934	0.823	0.441	0	CDKN1A_EPI	NDUFC1
622	0	0.667415513	0.693	0.258	0	CDKN1A_EPI	HEBP1
623	0	0.665504245	0.804	0.475	0	CDKN1A_EPI	MAP1LC3B
624	0	0.665221992	0.784	0.366	0	CDKN1A_EPI	RTN3
625	0	0.664853303	0.607	0.22	0	CDKN1A_EPI	HHEX
626	0	0.664730018	0.878	0.591	0	CDKN1A_EPI	EIF4G2
627	0	0.660084962	0.64	0.234	0	CDKN1A_EPI	SMIM4
628	0	0.659781731	0.668	0.28	0	CDKN1A_EPI	BORCS7
629	0	0.659615858	0.625	0.191	0	CDKN1A_EPI	LPCAT2
630	0	0.657713602	0.654	0.273	0	CDKN1A_EPI	DNAJB9
631	0	0.657206215	0.772	0.4	0	CDKN1A_EPI	ATF4
632	0	0.657123713	0.603	0.222	0	CDKN1A_EPI	KLF10
633	0	0.654365724	0.673	0.273	0	CDKN1A_EPI	NEU1
634	0	0.651468023	0.706	0.271	0	CDKN1A_EPI	TMEM205
635	0	0.650568561	0.49	0.137	0	CDKN1A_EPI	F11R
636	0	0.648649007	0.872	0.61	0	CDKN1A_EPI	SQSTM1
637	0	0.64668124	0.663	0.288	0	CDKN1A_EPI	LMO4
638	0	0.644518539	0.991	0.941	0	CDKN1A_EPI	MT-ND4
639	0	0.642454812	0.547	0.148	0	CDKN1A_EPI	PGF
640	0	0.641648117	0.832	0.536	0	CDKN1A_EPI	TPI1
641	0	0.63681377	0.967	0.851	0	CDKN1A_EPI	DDX5
642	0	0.636769855	0.857	0.51	0	CDKN1A_EPI	LAPTM4A
643	0	0.636123227	0.561	0.144	0	CDKN1A_EPI	SNHG19
644	0	0.632925778	0.61	0.177	0	CDKN1A_EPI	PDE8B
645	0	0.631959924	0.64	0.265	0	CDKN1A_EPI	TES
646	0	0.63135921	0.694	0.292	0	CDKN1A_EPI	ERGIC3
647	0	0.63128327	0.766	0.363	0	CDKN1A_EPI	ATOX1
648	0	0.631128463	0.71	0.318	0	CDKN1A_EPI	MAGED2
649	0	0.62988819	0.39	0.086	0	CDKN1A_EPI	SLC19A2
650	0	0.629486782	0.858	0.581	0	CDKN1A_EPI	TMEM59
651	0	0.627839106	0.854	0.501	0	CDKN1A_EPI	MGST3
652	0	0.625158298	0.854	0.734	0	CDKN1A_EPI	NEAT1
653	0	0.624656118	0.679	0.294	0	CDKN1A_EPI	HSPB11
654	0	0.621174558	0.514	0.132	0	CDKN1A_EPI	SLC39A14
655	0	0.620506304	0.542	0.146	0	CDKN1A_EPI	C11orf74
656	0	0.620236599	0.59	0.224	0	CDKN1A_EPI	ITGAV
657	0	0.619469832	0.621	0.163	0	CDKN1A_EPI	SFTA3
658	0	0.616602908	0.893	0.552	0	CDKN1A_EPI	DSTN
659	0	0.615919558	0.58	0.231	0	CDKN1A_EPI	RNF11
660	0	0.615822218	0.601	0.218	0	CDKN1A_EPI	CRYBG3
661	0	0.615796082	0.683	0.276	0	CDKN1A_EPI	MXRA7
662	0	0.615742588	0.587	0.208	0	CDKN1A_EPI	C6orf48
663	0	0.615599293	0.687	0.27	0	CDKN1A_EPI	ALDH9A1
664	0	0.615136424	0.585	0.155	0	CDKN1A_EPI	FOXE1
665	0	0.614758158	0.397	0.089	0	CDKN1A_EPI	BEX1
666	0	0.613251117	0.646	0.203	0	CDKN1A_EPI	MAOA
667	0	0.610174028	0.77	0.429	0	CDKN1A_EPI	HNRNPH3
668	0	0.607204338	0.798	0.309	0	CDKN1A_EPI	IGFBP5
669	0	0.606492715	0.816	0.444	0	CDKN1A_EPI	MORF4L2
670	0	0.605136151	0.669	0.312	0	CDKN1A_EPI	IFI6
671	0	0.605006194	0.905	0.639	0	CDKN1A_EPI	SEC62
672	0	0.604914302	0.559	0.162	0	CDKN1A_EPI	TCEAL2
673	0	0.604302122	0.527	0.143	0	CDKN1A_EPI	KCNJ15
674	0	0.60410927	0.73	0.345	0	CDKN1A_EPI	TOB1
675	0	0.602544448	0.423	0.14	0	CDKN1A_EPI	CLIC2
676	0	0.601813547	0.811	0.364	0	CDKN1A_EPI	PLPP3
677	0	0.601014063	0.709	0.238	0	CDKN1A_EPI	RBM47
678	0	0.600925766	0.413	0.092	0	CDKN1A_EPI	FNDC1
679	0	0.599481893	0.806	0.474	0	CDKN1A_EPI	CUTA
680	0	0.598798803	0.616	0.216	0	CDKN1A_EPI	KLF4
681	0	0.596034118	0.425	0.1	0	CDKN1A_EPI	ZBED2
682	0	0.595725344	0.872	0.629	0	CDKN1A_EPI	PPIB
683	0	0.59546187	0.52	0.128	0	CDKN1A_EPI	ARMCX2
684	0	0.592435163	0.408	0.09	0	CDKN1A_EPI	SRF
685	0	0.59185457	0.861	0.505	0	CDKN1A_EPI	TXN
686	0	0.588901185	0.487	0.131	0	CDKN1A_EPI	EGR2
687	0	0.587343455	0.559	0.171	0	CDKN1A_EPI	CETN2
688	0	0.586901989	0.532	0.121	0	CDKN1A_EPI	BMP7
689	0	0.586221729	0.426	0.079	0	CDKN1A_EPI	ELF3
690	0	0.582902208	0.525	0.221	0	CDKN1A_EPI	ANKRD37
691	0	0.580169409	0.779	0.423	0	CDKN1A_EPI	NDUFB9
692	0	0.579041886	0.793	0.541	0	CDKN1A_EPI	PPDPF
693	0	0.578184228	0.682	0.316	0	CDKN1A_EPI	MYLIP
694	0	0.574414706	0.87	0.605	0	CDKN1A_EPI	SAP18
695	0	0.5736761	0.802	0.457	0	CDKN1A_EPI	WDR83OS
696	0	0.573463772	0.557	0.139	0	CDKN1A_EPI	OCLN
697	0	0.572471603	0.733	0.317	0	CDKN1A_EPI	TCEAL4
698	0	0.571654287	0.571	0.201	0	CDKN1A_EPI	PAWR
699	0	0.571576433	0.838	0.557	0	CDKN1A_EPI	COX8A
700	0	0.571114576	0.586	0.191	0	CDKN1A_EPI	GSTM3
701	0	0.567914337	0.4	0.077	0	CDKN1A_EPI	RND3
702	0	0.567632223	0.562	0.15	0	CDKN1A_EPI	MORN2
703	0	0.566408166	0.668	0.32	0	CDKN1A_EPI	ODC1
704	0	0.566284545	0.679	0.337	0	CDKN1A_EPI	RBBP6
705	0	0.564552031	0.667	0.264	0	CDKN1A_EPI	MRPL40
706	0	0.564257721	0.571	0.176	0	CDKN1A_EPI	TBX3
707	0	0.563231539	0.259	0.042	0	CDKN1A_EPI	S100A2
708	0	0.563151592	0.468	0.107	0	CDKN1A_EPI	SCX
709	0	0.56021846	0.468	0.105	0	CDKN1A_EPI	RASEF
710	0	0.55996629	0.517	0.16	0	CDKN1A_EPI	H1F0
711	0	0.559551302	0.683	0.287	0	CDKN1A_EPI	SNX5
712	0	0.55907612	0.825	0.567	0	CDKN1A_EPI	PARK7
713	0	0.55833812	0.722	0.35	0	CDKN1A_EPI	TMED4
714	0	0.556351385	0.563	0.217	0	CDKN1A_EPI	JADE1
715	0	0.555702986	0.503	0.108	0	CDKN1A_EPI	VSIG2
716	0	0.555044438	0.711	0.312	0	CDKN1A_EPI	CSRP1
717	0	0.551716954	0.465	0.099	0	CDKN1A_EPI	CDS1
718	0	0.551687079	0.601	0.207	0	CDKN1A_EPI	PCYOX1
719	0	0.549707033	0.776	0.438	0	CDKN1A_EPI	TMEM14B
720	0	0.549019003	0.707	0.351	0	CDKN1A_EPI	MAT2A
721	0	0.546981814	0.814	0.587	0	CDKN1A_EPI	HMGN2
722	0	0.546437519	0.656	0.236	0	CDKN1A_EPI	PCBD1
723	0	0.546120788	0.613	0.216	0	CDKN1A_EPI	MSRB2
724	0	0.54485226	0.746	0.387	0	CDKN1A_EPI	ATRAID
725	0	0.544605659	0.694	0.302	0	CDKN1A_EPI	APMAP
726	0	0.544107384	0.574	0.175	0	CDKN1A_EPI	USP54
727	0	0.543845607	0.643	0.3	0	CDKN1A_EPI	MANF
728	0	0.543662455	0.502	0.132	0	CDKN1A_EPI	SLC25A23
729	0	0.542700625	0.917	0.681	0	CDKN1A_EPI	COX6C
730	0	0.542671271	0.97	0.83	0	CDKN1A_EPI	RPL7
731	0	0.54258978	0.64	0.258	0	CDKN1A_EPI	MAP3K13
732	0	0.542521161	0.682	0.336	0	CDKN1A_EPI	NFKBIZ
733	0	0.542084831	0.511	0.118	0	CDKN1A_EPI	AP1M2
734	0	0.541240748	0.719	0.34	0	CDKN1A_EPI	NFIC
735	0	0.541188237	0.656	0.278	0	CDKN1A_EPI	CHMP2B
736	0	0.540876977	0.561	0.164	0	CDKN1A_EPI	AIF1L
737	0	0.536286427	0.284	0.047	0	CDKN1A_EPI	LAMC2
738	0	0.536129821	0.866	0.715	0	CDKN1A_EPI	CCNI
739	0	0.53520847	0.286	0.048	0	CDKN1A_EPI	LONRF2
740	0	0.535160182	0.566	0.207	0	CDKN1A_EPI	CLN5
741	0	0.534807008	0.598	0.214	0	CDKN1A_EPI	KIF22
742	0	0.534460112	0.637	0.299	0	CDKN1A_EPI	PRNP
743	0	0.5328622	0.716	0.368	0	CDKN1A_EPI	RAB1A
744	0	0.532361952	0.756	0.395	0	CDKN1A_EPI	RRBP1
745	0	0.532166478	0.496	0.176	0	CDKN1A_EPI	CDKN1C
746	0	0.530882583	0.665	0.244	0	CDKN1A_EPI	LGMN
747	0	0.530710704	0.86	0.555	0	CDKN1A_EPI	GADD45B
748	0	0.530247502	0.664	0.284	0	CDKN1A_EPI	ATP6V1D
749	0	0.52963744	0.691	0.357	0	CDKN1A_EPI	SLC3A2
750	0	0.528824786	0.596	0.24	0	CDKN1A_EPI	TOB2
751	0	0.527877973	0.735	0.4	0	CDKN1A_EPI	ZFAND5
752	0	0.527832433	0.518	0.131	0	CDKN1A_EPI	RAP1GAP
753	0	0.527811027	0.515	0.134	0	CDKN1A_EPI	INPP5J
754	0	0.527641014	0.402	0.094	0	CDKN1A_EPI	HSD17B6
755	0	0.527638999	0.534	0.124	0	CDKN1A_EPI	RAB25
756	0	0.523675593	0.521	0.149	0	CDKN1A_EPI	NMB
757	0	0.523548287	0.701	0.357	0	CDKN1A_EPI	SYNCRIP
758	0	0.522828046	0.807	0.523	0	CDKN1A_EPI	SNHG8
759	0	0.522344319	0.597	0.235	0	CDKN1A_EPI	CCNC
760	0	0.520405181	0.505	0.172	0	CDKN1A_EPI	GCLM
761	0	0.519678866	0.453	0.163	0	CDKN1A_EPI	HMGA1
762	0	0.518948107	0.795	0.462	0	CDKN1A_EPI	TMEM123
763	0	0.518420033	0.664	0.252	0	CDKN1A_EPI	PALLD
764	0	0.516826168	0.799	0.511	0	CDKN1A_EPI	NDUFB11
765	0	0.516534519	0.915	0.754	0	CDKN1A_EPI	NPM1
766	0	0.515833049	0.698	0.303	0	CDKN1A_EPI	BCAP29
767	0	0.515818281	0.484	0.134	0	CDKN1A_EPI	LTBP2
768	0	0.514823147	0.666	0.283	0	CDKN1A_EPI	TSPAN3
769	0	0.514803181	0.964	0.845	0	CDKN1A_EPI	VIM
770	0	0.513404959	0.604	0.252	0	CDKN1A_EPI	CPEB4
771	0	0.513201328	0.44	0.092	0	CDKN1A_EPI	EPB41L4B
772	0	0.512610148	0.815	0.505	0	CDKN1A_EPI	SEC61G
773	0	0.509757982	0.991	0.94	0	CDKN1A_EPI	MT-CYB
774	0	0.50953439	0.691	0.273	0	CDKN1A_EPI	ECHDC2
775	0	0.509420833	0.611	0.225	0	CDKN1A_EPI	CREG1
776	0	0.509359255	0.441	0.089	0	CDKN1A_EPI	FAM213A
777	0	0.509121271	0.609	0.234	0	CDKN1A_EPI	ECI1
778	0	0.508620788	0.546	0.198	0	CDKN1A_EPI	2-Sep
779	0	0.508243427	0.819	0.51	0	CDKN1A_EPI	GNG5
780	0	0.508186598	0.76	0.421	0	CDKN1A_EPI	TMED10
781	0	0.507292283	0.409	0.09	0	CDKN1A_EPI	DSG2
782	0	0.506100088	0.849	0.601	0	CDKN1A_EPI	COX6A1
783	0	0.505553969	0.542	0.195	0	CDKN1A_EPI	TMEM238
784	0	0.504249754	0.405	0.111	0	CDKN1A_EPI	SMOC2
785	0	0.503754765	0.661	0.288	0	CDKN1A_EPI	SUCLG1
786	0	0.503225971	0.371	0.09	0	CDKN1A_EPI	SPSB1
787	0	0.502910045	0.585	0.207	0	CDKN1A_EPI	FERMT2
788	0	0.50100909	0.719	0.354	0	CDKN1A_EPI	SEC11C
789	3.39E-296	0.580295269	0.366	0.169	2.41E-291	CDKN1A_EPI	ALDOA
790	2.97E-123	0.561228445	0.834	0.738	2.11E-118	CDKN1A_EPI	JUN
791	0	2.602872421	0.979	0.576	0	AP_EPI	TFF3
792	0	2.273897731	0.903	0.314	0	AP_EPI	CD24
793	0	2.222206808	0.948	0.343	0	AP_EPI	GPX3
794	0	2.121269939	0.837	0.233	0	AP_EPI	KRT7
795	0	2.048521087	0.679	0.074	0	AP_EPI	C2orf40
796	0	1.998326846	0.932	0.604	0	AP_EPI	PEBP1
797	0	1.983229091	0.843	0.289	0	AP_EPI	MT1F
798	0	1.964481181	0.862	0.307	0	AP_EPI	SPINT2
799	0	1.916868156	0.778	0.179	0	AP_EPI	CLDN3
800	0	1.884992303	0.99	0.641	0	AP_EPI	TG
801	0	1.855988682	0.836	0.208	0	AP_EPI	EPCAM
802	0	1.847697887	0.848	0.224	0	AP_EPI	KRT18
803	0	1.82837386	0.811	0.177	0	AP_EPI	PCP4
804	0	1.822550455	0.774	0.192	0	AP_EPI	SORD
805	0	1.794046861	0.927	0.429	0	AP_EPI	CTSB
806	0	1.793068783	0.591	0.089	0	AP_EPI	CYR61
807	0	1.784238607	0.894	0.271	0	AP_EPI	TPO
808	0	1.776221434	0.864	0.374	0	AP_EPI	ASAH1
809	0	1.755233309	0.821	0.283	0	AP_EPI	BEX3
810	0	1.753635339	0.936	0.405	0	AP_EPI	CLU
811	0	1.738243561	0.73	0.149	0	AP_EPI	SLC26A4-AS1
812	0	1.735511875	0.821	0.254	0	AP_EPI	NUPR1
813	0	1.712214946	0.836	0.261	0	AP_EPI	ID4
814	0	1.707174146	0.837	0.209	0	AP_EPI	MGST1
815	0	1.698285283	0.839	0.21	0	AP_EPI	KRT8
816	0	1.697479152	0.752	0.163	0	AP_EPI	C16orf89
817	0	1.693271599	0.83	0.341	0	AP_EPI	MT1G
818	0	1.684162226	0.781	0.182	0	AP_EPI	WFDC2
819	0	1.645601891	0.911	0.593	0	AP_EPI	GSTP1
820	0	1.627552581	0.759	0.266	0	AP_EPI	CLIC3
821	0	1.618039701	0.658	0.135	0	AP_EPI	CRABP1
822	0	1.616025043	0.81	0.336	0	AP_EPI	ID1
823	0	1.613584919	0.813	0.273	0	AP_EPI	ATP1B1
824	0	1.604018433	0.717	0.199	0	AP_EPI	CKB
825	0	1.594753679	0.747	0.234	0	AP_EPI	FKBP2
826	0	1.569683621	0.916	0.603	0	AP_EPI	PRDX1
827	0	1.563993291	0.814	0.23	0	AP_EPI	PAX8
828	0	1.561625942	0.797	0.218	0	AP_EPI	IYD
829	0	1.554373094	0.672	0.128	0	AP_EPI	TSPAN1
830	0	1.532231175	0.818	0.228	0	AP_EPI	SDC2
831	0	1.524140465	0.828	0.303	0	AP_EPI	CRYAB
832	0	1.494755226	0.851	0.472	0	AP_EPI	PRDX5
833	0	1.493458455	0.724	0.181	0	AP_EPI	SELENBP1
834	0	1.477124358	0.856	0.248	0	AP_EPI	SLC26A7
835	0	1.450064417	0.853	0.315	0	AP_EPI	S100A13
836	0	1.440041633	0.483	0.096	0	AP_EPI	CTGF
837	0	1.409477197	0.591	0.106	0	AP_EPI	S100A1
838	0	1.404637268	0.627	0.154	0	AP_EPI	DIO2
839	0	1.398867575	0.713	0.179	0	AP_EPI	SLC26A4
840	0	1.375821568	0.695	0.149	0	AP_EPI	NKX2-1
841	0	1.369397978	0.78	0.357	0	AP_EPI	TXNL1
842	0	1.364394723	0.653	0.129	0	AP_EPI	OTOS
843	0	1.360835343	0.839	0.423	0	AP_EPI	ID3
844	0	1.358828086	0.778	0.398	0	AP_EPI	MTCH1
845	0	1.344235742	0.738	0.184	0	AP_EPI	CLDN4
846	0	1.323990492	0.481	0.165	0	AP_EPI	MTRNR2L8
847	0	1.320496632	0.713	0.187	0	AP_EPI	ALDH1A1
848	0	1.318977219	0.794	0.338	0	AP_EPI	TSTD1
849	0	1.304712449	0.863	0.559	0	AP_EPI	NDUFB2
850	0	1.299006391	0.862	0.623	0	AP_EPI	CALR
851	0	1.289260355	0.91	0.655	0	AP_EPI	HSP90B1
852	0	1.281019442	0.778	0.387	0	AP_EPI	CHCHD10
853	0	1.275659405	0.742	0.258	0	AP_EPI	FHL1
854	0	1.275657304	0.705	0.203	0	AP_EPI	BEX2
855	0	1.26793385	0.805	0.377	0	AP_EPI	GLUL
856	0	1.260340065	0.672	0.178	0	AP_EPI	MATN2
857	0	1.259728733	0.721	0.35	0	AP_EPI	CITED2
858	0	1.255994995	0.663	0.149	0	AP_EPI	CLDN7
859	0	1.244384152	0.867	0.565	0	AP_EPI	HSPA5
860	0	1.243650557	0.837	0.467	0	AP_EPI	ATP1A1
861	0	1.24112287	0.636	0.2	0	AP_EPI	GCSH
862	0	1.239250646	0.8	0.511	0	AP_EPI	PPDPF
863	0	1.229266253	0.804	0.323	0	AP_EPI	HOPX
864	0	1.226917551	0.607	0.176	0	AP_EPI	HHEX
865	0	1.165151664	0.609	0.123	0	AP_EPI	S100A14
866	0	1.151651341	0.644	0.141	0	AP_EPI	DMKN
867	0	1.148644201	0.528	0.1	0	AP_EPI	TNFRSF11B
868	0	1.145095707	0.843	0.481	0	AP_EPI	APLP2
869	0	1.141609954	0.661	0.213	0	AP_EPI	HEBP1
870	0	1.1297371	0.289	0.054	0	AP_EPI	MTRNR2L1
871	0	1.121356963	0.838	0.562	0	AP_EPI	PDIA3
872	0	1.113393749	0.709	0.217	0	AP_EPI	NTRK2
873	0	1.112655442	0.808	0.225	0	AP_EPI	TSHR
874	0	1.108367694	0.687	0.248	0	AP_EPI	BCAM
875	0	1.105127317	0.709	0.271	0	AP_EPI	PNKD
876	0	1.098161655	0.634	0.209	0	AP_EPI	TCEAL9
877	0	1.084082058	0.658	0.349	0	AP_EPI	MTRNR2L12
878	0	1.073505876	0.697	0.263	0	AP_EPI	BEX4
879	0	1.072936377	0.564	0.11	0	AP_EPI	FOXE1
880	0	1.064579082	0.837	0.424	0	AP_EPI	NPC2
881	0	1.055481522	0.645	0.174	0	AP_EPI	FCGBP
882	0	1.055152853	0.845	0.606	0	AP_EPI	PPIB
883	0	1.05429717	0.695	0.251	0	AP_EPI	METTL7A
884	0	1.0496475	0.808	0.562	0	AP_EPI	HMGN2
885	0	1.047100123	0.608	0.152	0	AP_EPI	ANXA3
886	0	1.046873984	0.674	0.263	0	AP_EPI	PRDX3
887	0	1.041574836	0.784	0.404	0	AP_EPI	NDUFC1
888	0	1.034073422	0.661	0.19	0	AP_EPI	CPVL
889	0	1.030259149	0.763	0.365	0	AP_EPI	HSBP1
890	0	1.022453361	0.597	0.227	0	AP_EPI	RGS16
891	0	1.017819481	0.802	0.463	0	AP_EPI	CANX
892	0	1.014834074	0.895	0.664	0	AP_EPI	NDUFA4
893	0	1.01387045	0.737	0.347	0	AP_EPI	PHPT1
894	0	1.013121675	0.754	0.42	0	AP_EPI	PDIA6
895	0	1.011127643	0.598	0.283	0	AP_EPI	IFI6
896	0	1.010621123	0.787	0.337	0	AP_EPI	CPQ
897	0	1.003208288	0.647	0.237	0	AP_EPI	MAFB
898	0	0.997464449	0.926	0.8	0	AP_EPI	GNAS
899	0	0.991023841	0.84	0.678	0	AP_EPI	CIRBP
900	0	0.988175015	0.506	0.103	0	AP_EPI	KCNJ15
901	0	0.981570566	0.576	0.151	0	AP_EPI	ARL4D
902	0	0.976743319	0.654	0.247	0	AP_EPI	SCPEP1
903	0	0.966830595	0.655	0.279	0	AP_EPI	RAB11B
904	0	0.963262271	0.977	0.95	0	AP_EPI	MT-CO3
905	0	0.95657304	0.439	0.079	0	AP_EPI	FOLR1
906	0	0.953837878	0.566	0.12	0	AP_EPI	SFTA3
907	0	0.948155195	0.707	0.232	0	AP_EPI	CPE
908	0	0.941431615	0.582	0.163	0	AP_EPI	MAOA
909	0	0.938716446	0.88	0.612	0	AP_EPI	CD63
910	0	0.938458747	0.63	0.195	0	AP_EPI	LGALS3BP
911	0	0.93147072	0.639	0.232	0	AP_EPI	TMEM205
912	0	0.929018694	0.607	0.196	0	AP_EPI	PCBD1
913	0	0.9238176	0.5	0.107	0	AP_EPI	PFN2
914	0	0.922220093	0.74	0.368	0	AP_EPI	MRPS6
915	0	0.922174453	0.85	0.401	0	AP_EPI	MT1E
916	0	0.918182196	0.741	0.405	0	AP_EPI	PRDX2
917	0	0.916342861	0.624	0.225	0	AP_EPI	MRPL40
918	0	0.915792151	0.711	0.326	0	AP_EPI	ATOX1
919	0	0.915048252	0.572	0.167	0	AP_EPI	C6orf48
920	0	0.913979459	0.946	0.854	0	AP_EPI	ACTG1
921	0	0.913949564	0.834	0.583	0	AP_EPI	COX5B
922	0	0.913856594	0.764	0.442	0	AP_EPI	REEP5
923	0	0.910383307	0.485	0.11	0	AP_EPI	C11orf74
924	0	0.910033063	0.728	0.368	0	AP_EPI	NDUFA5
925	0	0.908544073	0.761	0.447	0	AP_EPI	CD164
926	0	0.906603549	0.306	0.091	0	AP_EPI	MT1H
927	0	0.90452574	0.772	0.35	0	AP_EPI	CAV1
928	0	0.900876013	0.564	0.169	0	AP_EPI	TPMT
929	0	0.899906587	0.615	0.199	0	AP_EPI	CYBRD1
930	0	0.898779411	0.471	0.127	0	AP_EPI	H1F0
931	0	0.889725821	0.617	0.234	0	AP_EPI	ALDH9A1
932	0	0.88904841	0.81	0.396	0	AP_EPI	CD9
933	0	0.886929398	0.755	0.425	0	AP_EPI	WDR83OS
934	0	0.884805304	0.73	0.407	0	AP_EPI	ATP6AP2
935	0	0.883313623	0.634	0.169	0	AP_EPI	CDH1
936	0	0.883032509	0.791	0.491	0	AP_EPI	UQCR10
937	0	0.881870654	0.584	0.172	0	AP_EPI	NPNT
938	0	0.880500745	0.387	0.143	0	AP_EPI	ALDOA
939	0	0.88006705	0.726	0.391	0	AP_EPI	NDUFB9
940	0	0.879338692	0.799	0.542	0	AP_EPI	PARK7
941	0	0.878914854	0.493	0.11	0	AP_EPI	MUC15
942	0	0.876992148	0.771	0.483	0	AP_EPI	NDUFB11
943	0	0.876228602	0.703	0.364	0	AP_EPI	SELENOM
944	0	0.873348683	0.95	0.778	0	AP_EPI	S100A6
945	0	0.869601544	0.543	0.179	0	AP_EPI	KIF22
946	0	0.86740058	0.612	0.174	0	AP_EPI	GPRC5A
947	0	0.861271308	0.7	0.332	0	AP_EPI	RTN3
948	0	0.859624135	0.628	0.424	0	AP_EPI	NDUFC2
949	0	0.859178667	0.759	0.443	0	AP_EPI	CUTA
950	0	0.855727637	0.605	0.26	0	AP_EPI	ERGIC3
951	0	0.852975309	0.628	0.238	0	AP_EPI	PGRMC1
952	0	0.852253973	0.754	0.428	0	AP_EPI	PRDX6
953	0	0.851798571	0.955	0.712	0	AP_EPI	SAT1
954	0	0.850525469	0.821	0.577	0	AP_EPI	COX6A1
955	0	0.850162154	0.624	0.252	0	AP_EPI	SNX5
956	0	0.849356696	0.667	0.281	0	AP_EPI	TCEAL4
957	0	0.849152711	0.643	0.284	0	AP_EPI	MAGED2
958	0	0.848286198	0.653	0.308	0	AP_EPI	ALKBH7
959	0	0.847184927	0.631	0.268	0	AP_EPI	APMAP
960	0	0.839686444	0.676	0.363	0	AP_EPI	SNRPN
961	0	0.839255673	0.696	0.354	0	AP_EPI	ATRAID
962	0	0.834821926	0.461	0.134	0	AP_EPI	SLC43A3
963	0	0.834203761	0.592	0.214	0	AP_EPI	TMEM141
964	0	0.834145739	0.485	0.086	0	AP_EPI	RAB25
965	0	0.833104953	0.509	0.124	0	AP_EPI	MAL2
966	0	0.83257115	0.723	0.419	0	AP_EPI	BSG
967	0	0.831472677	0.837	0.637	0	AP_EPI	EDF1
968	0	0.827913676	0.516	0.169	0	AP_EPI	PTTG1
969	0	0.826634233	0.679	0.347	0	AP_EPI	LAMTOR1
970	0	0.823672901	0.675	0.346	0	AP_EPI	KDELR1
971	0	0.823580401	0.482	0.124	0	AP_EPI	PPP1R14C
972	0	0.81962537	0.371	0.063	0	AP_EPI	HSD17B6
973	0	0.816433862	0.465	0.099	0	AP_EPI	INPP5J
974	0	0.811612124	0.737	0.423	0	AP_EPI	NDUFB7
975	0	0.810215889	0.605	0.249	0	AP_EPI	TSPAN3
976	0	0.807171019	0.718	0.408	0	AP_EPI	TMEM14B
977	0	0.806978622	0.793	0.532	0	AP_EPI	COX8A
978	0	0.806916364	0.518	0.174	0	AP_EPI	GRINA
979	0	0.804718498	0.585	0.199	0	AP_EPI	SLC25A29
980	0	0.795132071	0.8	0.47	0	AP_EPI	MGST3
981	0	0.794712173	0.802	0.559	0	AP_EPI	TMEM59
982	0	0.794341977	0.724	0.421	0	AP_EPI	FIS1
983	0	0.789066847	0.66	0.264	0	AP_EPI	CAV2
984	0	0.788464883	0.644	0.256	0	AP_EPI	CAPG
985	0	0.784916066	0.682	0.213	0	AP_EPI	SOD3
986	0	0.782781388	0.696	0.363	0	AP_EPI	RRBP1
987	0	0.781627562	0.534	0.19	0	AP_EPI	VEGFA
988	0	0.781299211	0.85	0.617	0	AP_EPI	SEC62
989	0	0.779661367	0.763	0.577	0	AP_EPI	PCBP2
990	0	0.779028289	0.649	0.32	0	AP_EPI	TMED4
991	0	0.778154511	0.51	0.141	0	AP_EPI	TBX3
992	0	0.777183957	0.54	0.173	0	AP_EPI	TMED3
993	0	0.775679026	0.74	0.325	0	AP_EPI	PLPP3
994	0	0.775003841	0.867	0.518	0	AP_EPI	DSTN
995	0	0.77478119	0.623	0.236	0	AP_EPI	RAB13
996	0	0.772388351	0.449	0.084	0	AP_EPI	AP1M2
997	0	0.76893599	0.673	0.406	0	AP_EPI	ATP5PD
998	0	0.768920301	0.522	0.147	0	AP_EPI	DSP
999	0	0.768614084	0.482	0.116	0	AP_EPI	MORN2
1000	0	0.767300162	0.527	0.158	0	AP_EPI	LPCAT2
1001	0	0.766818893	0.75	0.572	0	AP_EPI	MIF
1002	0	0.763516595	0.432	0.106	0	AP_EPI	LIPG
1003	0	0.763301111	0.369	0.083	0	AP_EPI	SMOC2
1004	0	0.763061046	0.455	0.097	0	AP_EPI	RAP1GAP
1005	0	0.762190622	0.83	0.703	0	AP_EPI	CCNI
1006	0	0.761147179	0.831	0.727	0	AP_EPI	JUN
1007	0	0.759900196	0.561	0.235	0	AP_EPI	PDIA4
1008	0	0.759540729	0.708	0.382	0	AP_EPI	PPA1
1009	0	0.756092232	0.548	0.182	0	AP_EPI	FAM96B
1010	0	0.755994881	0.733	0.485	0	AP_EPI	ID2
1011	0	0.755207712	0.701	0.392	0	AP_EPI	TMED10
1012	0	0.754459187	0.304	0.068	0	AP_EPI	DIO1
1013	0	0.752163855	0.33	0.064	0	AP_EPI	BEX1
1014	0	0.748568	0.79	0.575	0	AP_EPI	NUCKS1
1015	0	0.747458144	0.434	0.09	0	AP_EPI	DDR1
1016	0	0.74744307	0.912	0.758	0	AP_EPI	COX7C
1017	0	0.746708294	0.747	0.455	0	AP_EPI	UQCRQ
1018	0	0.745178141	0.726	0.525	0	AP_EPI	MZT2B
1019	0	0.742500446	0.516	0.134	0	AP_EPI	LRP2
1020	0	0.741143866	0.378	0.053	0	AP_EPI	PRR15L
1021	0	0.734916958	0.657	0.337	0	AP_EPI	NDUFAF3
1022	0	0.734100079	0.87	0.662	0	AP_EPI	COX6C
1023	0	0.734071834	0.509	0.152	0	AP_EPI	C19orf70
1024	0	0.732721018	0.701	0.362	0	AP_EPI	MARCKSL1
1025	0	0.732674072	0.502	0.165	0	AP_EPI	MBIP
1026	0	0.732355427	0.792	0.481	0	AP_EPI	LAPTM4A
1027	0	0.731927539	0.478	0.132	0	AP_EPI	AIF1L
1028	0	0.731722252	0.841	0.705	0	AP_EPI	EEF2
1029	0	0.728603105	0.634	0.332	0	AP_EPI	ATP5MC1
1030	0	0.727680814	0.415	0.077	0	AP_EPI	VSIG2
1031	0	0.726571834	0.647	0.311	0	AP_EPI	ESD
1032	0	0.724643193	0.516	0.187	0	AP_EPI	MSRB2
1033	0	0.723768219	0.549	0.216	0	AP_EPI	MCFD2
1034	0	0.723018384	0.436	0.117	0	AP_EPI	SNHG19
1035	0	0.722932306	0.453	0.118	0	AP_EPI	PGF
1036	0	0.722202625	0.608	0.239	0	AP_EPI	ECHDC2
1037	0	0.719593343	0.41	0.093	0	AP_EPI	SOX9
1038	0	0.717702417	0.495	0.142	0	AP_EPI	DEPTOR
1039	0	0.716936916	0.435	0.09	0	AP_EPI	LCN12
1040	0	0.716421318	0.502	0.173	0	AP_EPI	DCTD
1041	0	0.714311926	0.915	0.812	0	AP_EPI	RPLP0
1042	0	0.713942308	0.474	0.115	0	AP_EPI	CXADR
1043	0	0.712569631	0.884	0.707	0	AP_EPI	SKP1
1044	0	0.709165477	0.573	0.211	0	AP_EPI	LGMN
1045	0	0.708848693	0.489	0.162	0	AP_EPI	GSTM3
1046	0	0.707763798	0.397	0.056	0	AP_EPI	FAM213A
1047	0	0.706536763	0.666	0.341	0	AP_EPI	TMEM14C
1048	0	0.703183818	0.677	0.379	0	AP_EPI	TMEM230
1049	0	0.701091241	0.844	0.537	0	AP_EPI	HSPB1
1050	0	0.700615553	0.749	0.293	0	AP_EPI	SORBS2
1051	0	0.699732167	0.573	0.252	0	AP_EPI	FBXO7
1052	0	0.699376868	0.4	0.112	0	AP_EPI	ASS1
1053	0	0.698992163	0.547	0.239	0	AP_EPI	SLC5A3
1054	0	0.698752323	0.675	0.393	0	AP_EPI	P4HB
1055	0	0.697808516	0.479	0.139	0	AP_EPI	TMEM9
1056	0	0.697109005	0.435	0.09	0	AP_EPI	SPINT1-AS1
1057	0	0.696887592	0.52	0.162	0	AP_EPI	2-Sep
1058	0	0.696518719	0.471	0.137	0	AP_EPI	NT5C3B
1059	0	0.696002636	0.504	0.208	0	AP_EPI	ECI1
1060	0	0.694170154	0.587	0.262	0	AP_EPI	ECHS1
1061	0	0.693338546	0.578	0.26	0	AP_EPI	SUCLG1
1062	0	0.693118375	0.761	0.463	0	AP_EPI	CSTB
1063	0	0.691747285	0.777	0.498	0	AP_EPI	YWHAE
1064	0	0.689521461	0.551	0.248	0	AP_EPI	SDF2L1
1065	0	0.68949754	0.676	0.421	0	AP_EPI	ATP5MPL
1066	0	0.689236973	0.527	0.195	0	AP_EPI	ABHD12
1067	0	0.688438405	0.708	0.427	0	AP_EPI	DRAP1
1068	0	0.685946796	0.62	0.295	0	AP_EPI	TKT
1069	0	0.685354743	0.533	0.194	0	AP_EPI	CREG1
1070	0	0.682391128	0.448	0.145	0	AP_EPI	CETN2
1071	0	0.682275301	0.417	0.101	0	AP_EPI	TMEM30B
1072	0	0.678996759	0.463	0.122	0	AP_EPI	GPRC5C
1073	0	0.677625576	0.768	0.483	0	AP_EPI	LDHB
1074	0	0.677514288	0.56	0.25	0	AP_EPI	MXRA7
1075	0	0.677273201	0.785	0.532	0	AP_EPI	DAD1
1076	0	0.676757709	0.565	0.255	0	AP_EPI	COPZ1
1077	0	0.676334456	0.442	0.139	0	AP_EPI	KLF5
1078	0	0.674517916	0.707	0.494	0	AP_EPI	ATP5IF1
1079	0	0.673990189	0.331	0.066	0	AP_EPI	KRT19
1080	0	0.673543399	0.366	0.057	0	AP_EPI	PRSS8
1081	0	0.67275673	0.422	0.129	0	AP_EPI	DBP
1082	0	0.671715198	0.53	0.258	0	AP_EPI	BORCS7
1083	0	0.671155131	0.756	0.485	0	AP_EPI	GNG5
1084	0	0.670925134	0.768	0.522	0	AP_EPI	EID1
1085	0	0.670736018	0.604	0.303	0	AP_EPI	MESD
1086	0	0.669799246	0.536	0.164	0	AP_EPI	PLOD2
1087	0	0.669664672	0.609	0.272	0	AP_EPI	BCAP29
1088	0	0.669046292	0.503	0.206	0	AP_EPI	TMBIM1
1089	0	0.668826572	0.709	0.504	0	AP_EPI	ATP5F1D
1090	0	0.668215036	0.623	0.329	0	AP_EPI	MRPL57
1091	0	0.667245369	0.509	0.18	0	AP_EPI	HINT2
1092	0	0.666715905	0.501	0.21	0	AP_EPI	SMIM4
1093	0	0.666152548	0.686	0.392	0	AP_EPI	MRPL20
1094	0	0.666092814	0.641	0.309	0	AP_EPI	NFIC
1095	0	0.665790371	0.526	0.18	0	AP_EPI	ZFYVE21
1096	0	0.66419495	0.548	0.217	0	AP_EPI	MRPS26
1097	0	0.664127594	0.486	0.158	0	AP_EPI	MYL6B
1098	0	0.664003429	0.588	0.271	0	AP_EPI	SAT2
1099	0	0.657448491	0.649	0.361	0	AP_EPI	LMAN2
1100	0	0.656822983	0.467	0.134	0	AP_EPI	FUCA1
1101	0	0.656729018	0.641	0.325	0	AP_EPI	SEC11C
1102	0	0.656115222	0.6	0.277	0	AP_EPI	POLR2I
1103	0	0.655706879	0.576	0.256	0	AP_EPI	ATP6V1D
1104	0	0.655646085	0.515	0.201	0	AP_EPI	PEF1
1105	0	0.654211963	0.652	0.4	0	AP_EPI	EIF3L
1106	0	0.654151236	0.852	0.688	0	AP_EPI	TMBIM6
1107	0	0.651310989	0.698	0.428	0	AP_EPI	NDUFA3
1108	0	0.650012304	0.562	0.269	0	AP_EPI	HSPB11
1109	0	0.649556246	0.608	0.301	0	AP_EPI	MLEC
1110	0	0.647326934	0.587	0.268	0	AP_EPI	MRPL43
1111	0	0.646870728	0.455	0.134	0	AP_EPI	TCEAL2
1112	0	0.645348544	0.366	0.063	0	AP_EPI	LINC01315
1113	0	0.645315456	0.519	0.182	0	AP_EPI	C8orf59
1114	0	0.645136262	0.511	0.17	0	AP_EPI	CADM1
1115	0	0.644830307	0.52	0.154	0	AP_EPI	PLA2R1
1116	0	0.644763349	0.802	0.591	0	AP_EPI	ATP6V0E1
1117	0	0.643621608	0.637	0.327	0	AP_EPI	TALDO1
1118	0	0.64337568	0.75	0.503	0	AP_EPI	SPCS1
1119	0	0.642065601	0.566	0.254	0	AP_EPI	DPY30
1120	0	0.641557162	0.75	0.5	0	AP_EPI	SNHG8
1121	0	0.64143214	0.719	0.422	0	AP_EPI	HMGN3
1122	0	0.640916429	0.433	0.113	0	AP_EPI	LMO3
1123	0	0.639226836	0.647	0.294	0	AP_EPI	PDLIM1
1124	0	0.63874758	0.748	0.503	0	AP_EPI	ST13
1125	0	0.637944807	0.402	0.095	0	AP_EPI	BMP7
1126	0	0.637876038	0.773	0.544	0	AP_EPI	GPX4
1127	0	0.637513593	0.933	0.842	0	AP_EPI	SERF2
1128	0	0.637418133	0.57	0.152	0	AP_EPI	KCNJ16
1129	0	0.636047531	0.639	0.344	0	AP_EPI	ANAPC11
1130	0	0.63534951	0.954	0.843	0	AP_EPI	MYL6
1131	0	0.634287525	0.713	0.431	0	AP_EPI	EGR1
1132	0	0.629987395	0.982	0.967	0	AP_EPI	MT-CO1
1133	0	0.629434741	0.983	0.961	0	AP_EPI	EEF1A1
1134	0	0.629019737	0.613	0.336	0	AP_EPI	TMED2
1135	0	0.627591442	0.518	0.246	0	AP_EPI	SOX4
1136	0	0.626631951	0.39	0.087	0	AP_EPI	TM7SF2
1137	0	0.626055958	0.472	0.176	0	AP_EPI	ANAPC13
1138	0	0.625718369	0.958	0.941	0	AP_EPI	MT-ND4
1139	0	0.625714091	0.494	0.184	0	AP_EPI	COA3
1140	0	0.625611896	0.57	0.255	0	AP_EPI	TMEM147
1141	0	0.623132224	0.393	0.098	0	AP_EPI	TCEA3
1142	0	0.622872671	0.653	0.359	0	AP_EPI	BANF1
1143	0	0.622616505	0.665	0.391	0	AP_EPI	DHRS7
1144	0	0.622160713	0.335	0.078	0	AP_EPI	ZBED2
1145	0	0.620693666	0.481	0.171	0	AP_EPI	IVD
1146	0	0.619002528	0.392	0.105	0	AP_EPI	ARMCX2
1147	0	0.616219387	0.903	0.772	0	AP_EPI	SRP14
1148	0	0.615873655	0.736	0.482	0	AP_EPI	SEC61G
1149	0	0.614875859	0.601	0.288	0	AP_EPI	NENF
1150	0	0.614842858	0.843	0.653	0	AP_EPI	UBL5
1151	0	0.613332718	0.671	0.447	0	AP_EPI	ATP5MC3
1152	0	0.612872016	0.344	0.079	0	AP_EPI	PEBP4
1153	0	0.612707372	0.426	0.122	0	AP_EPI	AFAP1L2
1154	0	0.612667542	0.783	0.552	0	AP_EPI	SEC61B
1155	0	0.611167598	0.693	0.419	0	AP_EPI	DYNLRB1
1156	0	0.608995244	0.511	0.202	0	AP_EPI	GJA1
1157	0	0.607891855	0.498	0.193	0	AP_EPI	ARL3
1158	0	0.606645628	0.868	0.754	0	AP_EPI	FOS
1159	0	0.606441569	0.775	0.403	0	AP_EPI	APP
1160	0	0.605742193	0.572	0.261	0	AP_EPI	EMC10
1161	0	0.605202916	0.553	0.224	0	AP_EPI	BLVRB
1162	0	0.605170403	0.513	0.173	0	AP_EPI	PPIC
1163	0	0.604233183	0.946	0.817	0	AP_EPI	RPL7
1164	0	0.603032181	0.498	0.18	0	AP_EPI	SH3YL1
1165	0	0.602976873	0.376	0.087	0	AP_EPI	1-Mar
1166	0	0.60289144	0.439	0.144	0	AP_EPI	KIF9
1167	0	0.601659455	0.532	0.232	0	AP_EPI	POR
1168	0	0.601269499	0.683	0.386	0	AP_EPI	XBP1
1169	0	0.599413177	0.774	0.555	0	AP_EPI	NDUFA1
1170	0	0.59547762	0.621	0.359	0	AP_EPI	RPN2
1171	0	0.595433292	0.498	0.188	0	AP_EPI	BAD
1172	0	0.594652729	0.389	0.091	0	AP_EPI	WDR34
1173	0	0.592895322	0.703	0.439	0	AP_EPI	TMEM123
1174	0	0.591548886	0.553	0.255	0	AP_EPI	TXN2
1175	0	0.590485544	0.525	0.18	0	AP_EPI	LMO7
1176	0	0.589914556	0.605	0.32	0	AP_EPI	RPS19BP1
1177	0	0.589681219	0.675	0.35	0	AP_EPI	CYSTM1
1178	0	0.589438237	0.573	0.28	0	AP_EPI	TMEM50B
1179	0	0.588459739	0.515	0.209	0	AP_EPI	HACD3
1180	0	0.588409772	0.607	0.338	0	AP_EPI	DDT
1181	0	0.587380252	0.397	0.086	0	AP_EPI	PLA2G16
1182	0	0.587036392	0.537	0.278	0	AP_EPI	MANF
1183	0	0.586850488	0.571	0.284	0	AP_EPI	MLF2
1184	0	0.585963825	0.483	0.207	0	AP_EPI	CAT
1185	0	0.585911993	0.589	0.311	0	AP_EPI	NDUFB3
1186	0	0.58551883	0.645	0.433	0	AP_EPI	ATP5F1B
1187	0	0.585207073	0.546	0.241	0	AP_EPI	NAA20
1188	0	0.584904526	0.717	0.459	0	AP_EPI	NDUFB4
1189	0	0.583647767	0.525	0.239	0	AP_EPI	ADI1
1190	0	0.583535872	0.48	0.184	0	AP_EPI	TCEAL3
1191	0	0.583491063	0.484	0.182	0	AP_EPI	PCYOX1
1192	0	0.583348184	0.639	0.366	0	AP_EPI	BCAP31
1193	0	0.583098891	0.392	0.099	0	AP_EPI	IFT22
1194	0	0.583070538	0.614	0.335	0	AP_EPI	LRPAP1
1195	0	0.582058805	0.684	0.425	0	AP_EPI	CLTA
1196	0	0.580419321	0.454	0.178	0	AP_EPI	MAGED1
1197	0	0.579707486	0.274	0.049	0	AP_EPI	TDRD9
1198	0	0.579214751	0.647	0.377	0	AP_EPI	COX5A
1199	0	0.578816652	0.408	0.129	0	AP_EPI	ENPP1
1200	0	0.578641683	0.708	0.446	0	AP_EPI	ERH
1201	0	0.578450773	0.571	0.292	0	AP_EPI	ETFB
1202	0	0.577948651	0.586	0.291	0	AP_EPI	C7orf50
1203	0	0.577802519	0.901	0.778	0	AP_EPI	RPS26
1204	0	0.577372893	0.582	0.339	0	AP_EPI	ATF3
1205	0	0.576473844	0.448	0.165	0	AP_EPI	EFNA1
1206	0	0.57625615	0.371	0.098	0	AP_EPI	C19orf48
1207	0	0.576008619	0.854	0.708	0	AP_EPI	HINT1
1208	0	0.575731476	0.702	0.498	0	AP_EPI	ATP5PF
1209	0	0.575387518	0.522	0.226	0	AP_EPI	TIMM13
1210	0	0.575067779	0.62	0.281	0	AP_EPI	CSRP1
1211	0	0.574567857	0.597	0.202	0	AP_EPI	RBM47
1212	0	0.574275463	0.474	0.172	0	AP_EPI	BDH2
1213	0	0.57382673	0.402	0.126	0	AP_EPI	AHCY
1214	0	0.573813657	0.678	0.398	0	AP_EPI	NDUFA12
1215	0	0.573712335	0.583	0.302	0	AP_EPI	NDUFS8
1216	0	0.573600139	0.592	0.336	0	AP_EPI	SLIRP
1217	0	0.573504534	0.286	0.066	0	AP_EPI	DAPL1
1218	0	0.573433048	0.612	0.333	0	AP_EPI	COX14
1219	0	0.572890154	0.483	0.197	0	AP_EPI	HSD17B4
1220	0	0.572510625	0.419	0.113	0	AP_EPI	OCLN
1221	0	0.571445882	0.555	0.294	0	AP_EPI	CDK2AP2
1222	0	0.570860561	0.359	0.087	0	AP_EPI	CAPS
1223	0	0.570498394	0.635	0.359	0	AP_EPI	CHMP2A
1224	0	0.570220061	0.629	0.346	0	AP_EPI	MRPL51
1225	0	0.56903952	0.323	0.062	0	AP_EPI	NUPR2
1226	0	0.568473034	0.747	0.509	0	AP_EPI	COX7B
1227	0	0.567944196	0.496	0.208	0	AP_EPI	NIPSNAP2
1228	0	0.567710473	0.641	0.391	0	AP_EPI	ROMO1
1229	0	0.567571931	0.491	0.193	0	AP_EPI	SLC25A4
1230	0	0.567106362	0.499	0.212	0	AP_EPI	CNDP2
1231	0	0.565567228	0.786	0.602	0	AP_EPI	SLC25A6
1232	0	0.565321136	0.465	0.151	0	AP_EPI	PDE8B
1233	0	0.565232719	0.44	0.148	0	AP_EPI	DPM2
1234	0	0.565182985	0.421	0.125	0	AP_EPI	SEMA3D
1235	0	0.56444827	0.49	0.194	0	AP_EPI	FAM200B
1236	0	0.56389735	0.55	0.267	0	AP_EPI	NDUFB6
1237	0	0.56340832	0.392	0.107	0	AP_EPI	TCTN1
1238	0	0.562905597	0.451	0.151	0	AP_EPI	JUP
1239	0	0.560926239	0.892	0.763	0	AP_EPI	GAPDH
1240	0	0.560858383	0.426	0.189	0	AP_EPI	CLN5
1241	0	0.559829412	0.802	0.607	0	AP_EPI	COX6B1
1242	0	0.559454724	0.704	0.487	0	AP_EPI	SELENOW
1243	0	0.559348479	0.622	0.35	0	AP_EPI	LMAN1
1244	0	0.558045311	0.572	0.259	0	AP_EPI	DDAH2
1245	0	0.557918011	0.664	0.428	0	AP_EPI	NDUFB1
1246	0	0.556736304	0.378	0.098	0	AP_EPI	IQCA1
1247	0	0.556143765	0.442	0.168	0	AP_EPI	COPRS
1248	0	0.555523306	0.85	0.717	0	AP_EPI	COX4I1
1249	0	0.552757333	0.381	0.164	0	AP_EPI	HIST1H1C
1250	0	0.552500354	0.779	0.562	0	AP_EPI	POLR2L
1251	0	0.552334858	0.365	0.083	0	AP_EPI	SDSL
1252	0	0.552223586	0.419	0.124	0	AP_EPI	TRIP6
1253	0	0.552165619	0.465	0.187	0	AP_EPI	PTRHD1
1254	0	0.550919243	0.453	0.168	0	AP_EPI	COQ4
1255	0	0.550742636	0.405	0.125	0	AP_EPI	SNTA1
1256	0	0.550422362	0.438	0.132	0	AP_EPI	EFEMP2
1257	0	0.549474242	0.557	0.288	0	AP_EPI	DDOST
1258	0	0.549369568	0.514	0.225	0	AP_EPI	SPAG7
1259	0	0.549094882	0.697	0.467	0	AP_EPI	ERP29
1260	0	0.548129359	0.606	0.367	0	AP_EPI	ATP5F1A
1261	0	0.548080934	0.67	0.403	0	AP_EPI	NDUFB10
1262	0	0.546142509	0.353	0.081	0	AP_EPI	MARVELD2
1263	0	0.545472486	0.943	0.834	0	AP_EPI	VIM
1264	0	0.545262669	0.405	0.178	0	AP_EPI	TMEM238
1265	0	0.545221882	0.564	0.286	0	AP_EPI	CPNE3
1266	0	0.545044445	0.364	0.088	0	AP_EPI	TMC4
1267	0	0.544360829	0.466	0.186	0	AP_EPI	CHCHD5
1268	0	0.542668337	0.403	0.122	0	AP_EPI	ALDH7A1
1269	0	0.542103003	0.646	0.38	0	AP_EPI	NDUFA2
1270	0	0.539800313	0.747	0.516	0	AP_EPI	TPI1
1271	0	0.539783397	0.313	0.064	0	AP_EPI	ENPP5
1272	0	0.539301758	0.593	0.326	0	AP_EPI	LSM3
1273	0	0.538009323	0.432	0.144	0	AP_EPI	ISCA2
1274	0	0.537653778	0.517	0.28	0	AP_EPI	DNAJB4
1275	0	0.5370112	0.683	0.434	0	AP_EPI	OCIAD1
1276	0	0.53616532	0.788	0.509	0	AP_EPI	PSAP
1277	0	0.535460254	0.396	0.147	0	AP_EPI	DAPK2
1278	0	0.534941617	0.331	0.088	0	AP_EPI	SCX
1279	0	0.534659075	0.676	0.439	0	AP_EPI	VPS28
1280	0	0.533733634	0.659	0.396	0	AP_EPI	MRPS21
1281	0	0.533175607	0.532	0.252	0	AP_EPI	SMIM19
1282	0	0.532105782	0.633	0.37	0	AP_EPI	SIVA1
1283	0	0.530151858	0.38	0.108	0	AP_EPI	MANBAL
1284	0	0.528754287	0.621	0.358	0	AP_EPI	AURKAIP1
1285	0	0.528428092	0.477	0.202	0	AP_EPI	MRPS33
1286	0	0.528382368	0.427	0.156	0	AP_EPI	MINOS1
1287	0	0.527926313	0.363	0.085	0	AP_EPI	ASNA1
1288	0	0.527467068	0.511	0.222	0	AP_EPI	AIG1
1289	0	0.526881477	0.69	0.44	0	AP_EPI	SEC11A
1290	0	0.526635737	0.499	0.221	0	AP_EPI	ARL1
1291	0	0.526499149	0.476	0.194	0	AP_EPI	PXK
1292	0	0.525869888	0.367	0.114	0	AP_EPI	LTBP2
1293	0	0.523417271	0.483	0.217	0	AP_EPI	TRAPPC3
1294	0	0.523241632	0.902	0.744	0	AP_EPI	CALM2
1295	0	0.52282734	0.388	0.121	0	AP_EPI	SCCPDH
1296	0	0.522381396	0.725	0.508	0	AP_EPI	SPCS2
1297	0	0.522321879	0.312	0.069	0	AP_EPI	DSG2
1298	0	0.52158082	0.61	0.346	0	AP_EPI	TECR
1299	0	0.520909196	0.663	0.422	0	AP_EPI	ISCU
1300	0	0.520269942	0.348	0.08	0	AP_EPI	DUOXA1
1301	0	0.520022289	0.393	0.12	0	AP_EPI	ILVBL
1302	0	0.519876897	0.753	0.531	0	AP_EPI	HMGN1
1303	0	0.519322773	0.332	0.073	0	AP_EPI	TSPAN6
1304	0	0.51760475	0.795	0.587	0	AP_EPI	SAP18
1305	0	0.517490347	0.526	0.25	0	AP_EPI	PPCS
1306	0	0.517202802	0.293	0.075	0	AP_EPI	FNDC1
1307	0	0.516949066	0.493	0.263	0	AP_EPI	RPN1
1308	0	0.51610835	0.368	0.123	0	AP_EPI	C11orf1
1309	0	0.516073788	0.298	0.051	0	AP_EPI	SMIM5
1310	0	0.515902112	0.541	0.264	0	AP_EPI	ADH5
1311	0	0.515840453	0.942	0.882	0	AP_EPI	RPL5
1312	0	0.515550045	0.964	0.939	0	AP_EPI	MT-CYB
1313	0	0.515528148	0.334	0.09	0	AP_EPI	IRS1
1314	0	0.514117909	0.365	0.098	0	AP_EPI	CHPF
1315	0	0.514037141	0.429	0.155	0	AP_EPI	SWI5
1316	0	0.513420921	0.382	0.115	0	AP_EPI	STMN3
1317	0	0.512988473	0.624	0.388	0	AP_EPI	ATP5F1C
1318	0	0.512646688	0.437	0.182	0	AP_EPI	RNF5
1319	0	0.511527125	0.715	0.446	0	AP_EPI	FKBP1A
1320	0	0.511508886	0.377	0.121	0	AP_EPI	BHLHE41
1321	0	0.511124728	0.42	0.167	0	AP_EPI	RHBDD2
1322	0	0.510952155	0.486	0.213	0	AP_EPI	HSD17B10
1323	0	0.509125278	0.518	0.259	0	AP_EPI	SDHC
1324	0	0.508983686	0.41	0.15	0	AP_EPI	CARS
1325	0	0.508935398	0.472	0.202	0	AP_EPI	TCEAL8
1326	0	0.508294326	0.617	0.352	0	AP_EPI	SYPL1
1327	0	0.507391088	0.437	0.163	0	AP_EPI	CHID1
1328	0	0.506992688	0.49	0.212	0	AP_EPI	CFAP36
1329	0	0.506317362	0.644	0.376	0	AP_EPI	ATP6V0B
1330	0	0.506281253	0.371	0.104	0	AP_EPI	SLC12A8
1331	0	0.505922065	0.428	0.152	0	AP_EPI	MVB12A
1332	0	0.505825166	0.512	0.241	0	AP_EPI	FDX1
1333	0	0.505529681	0.658	0.417	0	AP_EPI	SRP9
1334	0	0.505315037	0.543	0.27	0	AP_EPI	PHB
1335	0	0.503203682	0.637	0.37	0	AP_EPI	TUBB
1336	0	0.5021646	0.714	0.565	0	AP_EPI	ELOB
1337	0	0.501788429	0.674	0.439	0	AP_EPI	SMDT1
1338	0	0.501517272	0.787	0.349	0	AP_EPI	ADIRF
1339	0	0.501457286	0.347	0.086	0	AP_EPI	PHYHD1
1340	0	2.361106387	0.84	0.39	0	MT_EPI	MT1G
1341	0	1.983686657	0.42	0.107	0	MT_EPI	MT1H
1342	0	1.969515532	0.995	0.676	0	MT_EPI	TG
1343	0	1.937327381	0.949	0.618	0	MT_EPI	TFF3
1344	0	1.91948395	0.881	0.355	0	MT_EPI	CRYAB
1345	0	1.842384795	0.617	0.117	0	MT_EPI	CCN1
1346	0	1.81215579	0.586	0.119	0	MT_EPI	CCN2
1347	0	1.716894807	0.61	0.093	0	MT_EPI	ECRG4
1348	0	1.709939641	0.713	0.296	0	MT_EPI	SNHG29
1349	0	1.642864655	0.933	0.406	0	MT_EPI	GPX3
1350	0	1.580396519	0.875	0.318	0	MT_EPI	ID4
1351	0	1.5233186	0.919	0.333	0	MT_EPI	TPO
1352	0	1.518008048	0.807	0.242	0	MT_EPI	WFDC2
1353	0	1.505815952	0.685	0.145	0	MT_EPI	ZNF804B
1354	0	1.437823203	0.86	0.273	0	MT_EPI	KRT8
1355	0	1.436469549	0.858	0.31	0	MT_EPI	NUPR1
1356	0	1.42334894	0.855	0.275	0	MT_EPI	IYD
1357	0	1.419648547	0.839	0.346	0	MT_EPI	MT1F
1358	0	1.412731023	0.927	0.48	0	MT_EPI	CTSB
1359	0	1.397445076	0.695	0.139	0	MT_EPI	LRP1B
1360	0	1.374232142	0.768	0.217	0	MT_EPI	FCGBP
1361	0	1.354656809	0.817	0.314	0	MT_EPI	CLIC3
1362	0	1.353394857	0.92	0.638	0	MT_EPI	PEBP1
1363	0	1.322921018	0.845	0.283	0	MT_EPI	TSHR
1364	0	1.306832355	0.84	0.295	0	MT_EPI	KRT7
1365	0	1.30073653	0.682	0.295	0	MT_EPI	SLA
1366	0	1.295890947	0.896	0.309	0	MT_EPI	SLC26A7
1367	0	1.283769712	0.847	0.327	0	MT_EPI	ATP1B1
1368	0	1.262226848	0.832	0.619	0	MT_EPI	RPL17
1369	0	1.258314976	0.813	0.273	0	MT_EPI	EPCAM
1370	0	1.257046225	0.739	0.302	0	MT_EPI	EEF1G
1371	0	1.24374593	0.695	0.187	0	MT_EPI	CRABP1
1372	0	1.23342589	0.876	0.286	0	MT_EPI	PAX8
1373	0	1.230332505	0.746	0.24	0	MT_EPI	GCSH
1374	0	1.198927395	0.866	0.363	0	MT_EPI	SPINT2
1375	0	1.190971596	0.844	0.288	0	MT_EPI	KRT18
1376	0	1.182499807	0.746	0.299	0	MT_EPI	SNHG5
1377	0	1.166059899	0.935	0.459	0	MT_EPI	CLU
1378	0	1.157831175	0.777	0.239	0	MT_EPI	CLDN4
1379	0	1.154786433	0.66	0.184	0	MT_EPI	DLG2
1380	0	1.147550529	0.785	0.379	0	MT_EPI	CD24
1381	0	1.141304867	0.917	0.68	0	MT_EPI	HSP90B1
1382	0	1.123524239	0.856	0.37	0	MT_EPI	S100A13
1383	0	1.121951071	0.689	0.181	0	MT_EPI	OTOS
1384	0	1.109392505	0.829	0.274	0	MT_EPI	MGST1
1385	0	1.107644975	0.846	0.586	0	MT_EPI	MIF
1386	0	1.107328023	0.652	0.191	0	MT_EPI	KCNJ16
1387	0	1.103376493	0.564	0.157	0	MT_EPI	S100A1
1388	0	1.100858447	0.953	0.812	0	MT_EPI	GNAS
1389	0	1.098944444	0.693	0.21	0	MT_EPI	SLC26A4-AS1
1390	0	1.097283783	0.842	0.511	0	MT_EPI	PRDX5
1391	0	1.096804632	0.635	0.202	0	MT_EPI	DIO2
1392	0	1.09354199	0.788	0.239	0	MT_EPI	CLDN3
1393	0	1.091703348	0.689	0.173	0	MT_EPI	PDE8B
1394	0	1.08785898	0.732	0.232	0	MT_EPI	SLC26A4
1395	0	1.081772028	0.806	0.437	0	MT_EPI	NDUFC2
1396	0	1.081687824	0.825	0.381	0	MT_EPI	CPQ
1397	0	1.075431505	0.65	0.163	0	MT_EPI	MGAT4C
1398	0	1.075111701	0.834	0.287	0	MT_EPI	SDC2
1399	0	1.069549624	0.791	0.242	0	MT_EPI	PCP4
1400	0	1.04766869	0.728	0.224	0	MT_EPI	C16orf89
1401	0	1.039310223	0.786	0.381	0	MT_EPI	GABARAP
1402	0	1.038410351	0.705	0.233	0	MT_EPI	SLC25A29
1403	0	1.033427094	0.891	0.646	0	MT_EPI	CALR
1404	0	1.030387688	0.79	0.464	0	MT_EPI	NDUFA13
1405	0	1.029798361	0.694	0.183	0	MT_EPI	NEBL
1406	0	1.015703403	0.413	0.087	0	MT_EPI	DIO1
1407	0	1.012623359	0.716	0.213	0	MT_EPI	CDH1
1408	0	1.012278155	0.721	0.252	0	MT_EPI	CKB
1409	0	1.001280394	0.732	0.275	0	MT_EPI	MAFB
1410	0	0.990554341	0.652	0.254	0	MT_EPI	SNHG9
1411	0	0.985773109	0.672	0.216	0	MT_EPI	GPRC5A
1412	0	0.984126549	0.911	0.635	0	MT_EPI	PRDX1
1413	0	0.983790981	0.769	0.252	0	MT_EPI	SORD
1414	0	0.979174028	0.741	0.236	0	MT_EPI	RBM47
1415	0	0.975827771	0.847	0.591	0	MT_EPI	NDUFB2
1416	0	0.973233054	0.805	0.426	0	MT_EPI	CHCHD10
1417	0	0.971595843	0.799	0.384	0	MT_EPI	TSTD1
1418	0	0.954597748	0.717	0.204	0	MT_EPI	NKX2-1
1419	0	0.949330016	0.823	0.541	0	MT_EPI	MZT2B
1420	0	0.942275161	0.497	0.039	0	MT_EPI	AP003498.2
1421	0	0.942117824	0.646	0.194	0	MT_EPI	FHIT
1422	0	0.941501773	0.671	0.208	0	MT_EPI	SNHG14
1423	0	0.941365129	0.493	0.082	0	MT_EPI	AL589693.1
1424	0	0.93956434	0.857	0.464	0	MT_EPI	ID3
1425	0	0.936567564	0.576	0.089	0	MT_EPI	RMST
1426	0	0.930038551	0.893	0.566	0	MT_EPI	HSPB1
1427	0	0.927160909	0.894	0.626	0	MT_EPI	GSTP1
1428	0	0.926985668	0.652	0.292	0	MT_EPI	NME2
1429	0	0.926413998	0.818	0.384	0	MT_EPI	ID1
1430	0	0.922940918	0.74	0.266	0	MT_EPI	NTRK2
1431	0	0.91980251	0.658	0.202	0	MT_EPI	CLDN7
1432	0	0.914537762	0.679	0.191	0	MT_EPI	DMKN
1433	0	0.91062118	0.873	0.516	0	MT_EPI	APLP2
1434	0	0.910045465	0.637	0.186	0	MT_EPI	PLA2R1
1435	0	0.907921865	0.703	0.254	0	MT_EPI	BEX2
1436	0	0.906816003	0.624	0.213	0	MT_EPI	KIF22
1437	0	0.906719607	0.636	0.172	0	MT_EPI	S100A14
1438	0	0.905455394	0.552	0.115	0	MT_EPI	DPP6
1439	0	0.89933855	0.543	0.152	0	MT_EPI	FAM189A2
1440	0	0.891620448	0.718	0.393	0	MT_EPI	SNRPN
1441	0	0.888649178	0.252	0.053	0	MT_EPI	PDE4C
1442	0	0.887975476	0.87	0.595	0	MT_EPI	HSPA5
1443	0	0.883646565	0.838	0.425	0	MT_EPI	ASAH1
1444	0	0.880071567	0.787	0.4	0	MT_EPI	TXNL1
1445	0	0.871878968	0.655	0.296	0	MT_EPI	RNASEK
1446	0	0.865727048	0.702	0.343	0	MT_EPI	BEX3
1447	0	0.865184497	0.726	0.259	0	MT_EPI	SOD3
1448	0	0.858527867	0.648	0.185	0	MT_EPI	TSPAN1
1449	0	0.854780144	0.663	0.249	0	MT_EPI	TLE5
1450	0	0.852973008	0.82	0.336	0	MT_EPI	SORBS2
1451	0	0.850838421	0.748	0.294	0	MT_EPI	METTL7A
1452	0	0.844704075	0.651	0.252	0	MT_EPI	PALLD
1453	0	0.837470905	0.542	0.124	0	MT_EPI	UNC5C
1454	0	0.831586972	0.862	0.446	0	MT_EPI	MT1E
1455	0	0.823448919	0.434	0.082	0	MT_EPI	FAM160A1
1456	0	0.822156127	0.632	0.361	0	MT_EPI	ATF3
1457	0	0.821044886	0.517	0.167	0	MT_EPI	DAPK2
1458	0	0.816348564	0.424	0.163	0	MT_EPI	MYO1E
1459	0	0.815865667	0.669	0.238	0	MT_EPI	LINC01578
1460	0	0.809531638	0.665	0.259	0	MT_EPI	WWOX
1461	0	0.804517491	0.687	0.373	0	MT_EPI	RAB10
1462	0	0.803648467	0.759	0.386	0	MT_EPI	PHPT1
1463	0	0.801546691	0.774	0.457	0	MT_EPI	EGR1
1464	0	0.800300243	0.573	0.167	0	MT_EPI	TOMM6
1465	0	0.798156171	0.582	0.145	0	MT_EPI	MUC15
1466	0	0.795918306	0.65	0.239	0	MT_EPI	KIAA1217
1467	0	0.795372058	0.582	0.156	0	MT_EPI	PPP1R14C
1468	0	0.791721598	0.561	0.141	0	MT_EPI	SNHG32
1469	0	0.789203801	0.581	0.171	0	MT_EPI	NAV2
1470	0	0.787239709	0.628	0.275	0	MT_EPI	SDF2L1
1471	0	0.786740154	0.616	0.3	0	MT_EPI	DNAJB4
1472	0	0.785593257	0.625	0.198	0	MT_EPI	ANXA3
1473	0	0.778881699	0.62	0.2	0	MT_EPI	CADM1
1474	0	0.777741712	0.482	0.097	0	MT_EPI	DOCK3
1475	0	0.7750441	0.774	0.437	0	MT_EPI	MTCH1
1476	0	0.772589056	0.841	0.466	0	MT_EPI	NPC2
1477	0	0.770697829	0.52	0.127	0	MT_EPI	KHDRBS2
1478	0	0.767308916	0.607	0.164	0	MT_EPI	SFTA3
1479	0	0.76673946	0.841	0.611	0	MT_EPI	SQSTM1
1480	0	0.766578095	0.545	0.152	0	MT_EPI	GLIS3
1481	0	0.76034996	0.657	0.211	0	MT_EPI	NPNT
1482	0	0.758674841	0.309	0.039	0	MT_EPI	BMP8A
1483	0	0.758415831	0.507	0.105	0	MT_EPI	ANKS1B
1484	0	0.758385142	0.471	0.082	0	MT_EPI	UPK3BL1
1485	0	0.758327757	0.935	0.796	0	MT_EPI	S100A6
1486	0	0.757677579	0.723	0.291	0	MT_EPI	RBMS3
1487	0	0.757257029	0.603	0.159	0	MT_EPI	MAL2
1488	0	0.753997617	0.476	0.089	0	MT_EPI	ESRRG
1489	0	0.751640551	0.621	0.233	0	MT_EPI	ECI1
1490	0	0.748752257	0.449	0.157	0	MT_EPI	LRRC23
1491	0	0.748272793	0.522	0.158	0	MT_EPI	SH3RF1
1492	0	0.747745288	0.583	0.17	0	MT_EPI	LRP2
1493	0	0.747734694	0.546	0.124	0	MT_EPI	DANCR
1494	0	0.746263379	0.556	0.151	0	MT_EPI	ENPP1
1495	0	0.745256206	0.507	0.125	0	MT_EPI	SLC12A8
1496	0	0.745157539	0.572	0.218	0	MT_EPI	ALCAM
1497	0	0.741809784	0.64	0.234	0	MT_EPI	SMIM4
1498	0	0.741443193	0.762	0.394	0	MT_EPI	MARCKSL1
1499	0	0.739463124	0.467	0.131	0	MT_EPI	SGMS2
1500	0	0.736667676	0.794	0.372	0	MT_EPI	HOPX
1501	0	0.736363427	0.565	0.159	0	MT_EPI	MPPED2
1502	0	0.73605222	0.553	0.176	0	MT_EPI	USP54
1503	0	0.733252327	0.495	0.113	0	MT_EPI	RYR2
1504	0	0.732837647	0.433	0.098	0	MT_EPI	CNTN4
1505	0	0.731804327	0.397	0.08	0	MT_EPI	AL022068.1
1506	0	0.730548834	0.506	0.104	0	MT_EPI	AK1
1507	0	0.730111515	0.857	0.59	0	MT_EPI	PDIA3
1508	0	0.72986025	0.609	0.199	0	MT_EPI	PLOD2
1509	0	0.728605307	0.684	0.238	0	MT_EPI	SELENBP1
1510	0	0.726942429	0.634	0.301	0	MT_EPI	MANF
1511	0	0.723445213	0.533	0.134	0	MT_EPI	INPP5J
1512	0	0.718839076	0.611	0.24	0	MT_EPI	SLC20A2
1513	0	0.718598236	0.538	0.265	0	MT_EPI	GADD45A
1514	0	0.718532942	0.516	0.154	0	MT_EPI	EPB41L5
1515	0	0.715458189	0.557	0.157	0	MT_EPI	FOXE1
1516	0	0.714934565	0.666	0.317	0	MT_EPI	DDIT3
1517	0	0.714183596	0.801	0.442	0	MT_EPI	NDUFC1
1518	0	0.714144094	0.567	0.213	0	MT_EPI	ERRFI1
1519	0	0.713208746	0.637	0.265	0	MT_EPI	PDIA4
1520	0	0.712259594	0.693	0.242	0	MT_EPI	ALDH1A1
1521	0	0.711060167	0.647	0.231	0	MT_EPI	PBX1
1522	0	0.708909901	0.662	0.224	0	MT_EPI	MAGI1
1523	0	0.704573251	0.593	0.249	0	MT_EPI	TJP1
1524	0	0.703945091	0.782	0.379	0	MT_EPI	NFIA
1525	0	0.70355071	0.715	0.302	0	MT_EPI	CAV2
1526	0	0.702913576	0.452	0.095	0	MT_EPI	DANT2
1527	0	0.701185041	0.736	0.364	0	MT_EPI	ATOX1
1528	0	0.701129165	0.579	0.219	0	MT_EPI	PPP1R13B
1529	0	0.700831017	0.586	0.221	0	MT_EPI	HHEX
1530	0	0.696838585	0.522	0.13	0	MT_EPI	RAP1GAP
1531	0	0.694042761	0.856	0.504	0	MT_EPI	ATP1A1
1532	0	0.692913232	0.683	0.331	0	MT_EPI	CEBPD
1533	0	0.69184304	0.454	0.097	0	MT_EPI	SHANK2
1534	0	0.69075187	0.648	0.277	0	MT_EPI	PPP2CB
1535	0	0.690633143	0.644	0.268	0	MT_EPI	SOX4
1536	0	0.689374535	0.451	0.164	0	MT_EPI	ATP6V0E2
1537	0	0.686442159	0.696	0.308	0	MT_EPI	BEX4
1538	0	0.681732448	0.607	0.217	0	MT_EPI	MSRB2
1539	0	0.681182934	0.651	0.277	0	MT_EPI	MXRA7
1540	0	0.680332525	0.403	0.069	0	MT_EPI	AC002460.2
1541	0	0.680294902	0.568	0.176	0	MT_EPI	TBX3
1542	0	0.678137541	0.745	0.439	0	MT_EPI	TMEM14B
1543	0	0.676294133	0.48	0.123	0	MT_EPI	SOX9
1544	0	0.67616116	0.625	0.264	0	MT_EPI	RGS16
1545	0	0.67452524	0.61	0.221	0	MT_EPI	VEGFA
1546	0	0.672742177	0.617	0.253	0	MT_EPI	TCEAL9
1547	0	0.668990844	0.83	0.496	0	MT_EPI	CANX
1548	0	0.668106602	0.525	0.2	0	MT_EPI	NR3C2
1549	0	0.667709893	0.735	0.279	0	MT_EPI	CPE
1550	0	0.664277109	0.607	0.212	0	MT_EPI	LMO7
1551	0	0.663877417	0.591	0.206	0	MT_EPI	CLN5
1552	0	0.663740591	0.603	0.208	0	MT_EPI	TPMT
1553	0	0.66356229	0.878	0.639	0	MT_EPI	CD63
1554	0	0.663507674	0.651	0.299	0	MT_EPI	FRMD4B
1555	0	0.663493957	0.684	0.28	0	MT_EPI	RBPMS
1556	0	0.663237927	0.484	0.153	0	MT_EPI	MYOF
1557	0	0.661869451	0.425	0.091	0	MT_EPI	WWC1
1558	0	0.661588745	0.43	0.069	0	MT_EPI	PTCSC2
1559	0	0.661281596	0.614	0.283	0	MT_EPI	GLCCI1
1560	0	0.658874753	0.379	0.069	0	MT_EPI	MIR100HG
1561	0	0.657688735	0.41	0.104	0	MT_EPI	DTNA
1562	0	0.657598533	0.747	0.38	0	MT_EPI	CYSTM1
1563	0	0.656671194	0.544	0.178	0	MT_EPI	SMAD9
1564	0	0.654285369	0.526	0.166	0	MT_EPI	KLF5
1565	0	0.652539022	0.621	0.237	0	MT_EPI	PCBD1
1566	0	0.652317262	0.759	0.448	0	MT_EPI	NDUFB1
1567	0	0.648731298	0.775	0.405	0	MT_EPI	HSBP1
1568	0	0.648219441	0.737	0.414	0	MT_EPI	PPA1
1569	0	0.647842916	0.561	0.191	0	MT_EPI	COPRS
1570	0	0.647133285	0.459	0.14	0	MT_EPI	COL8A1
1571	0	0.647046829	0.859	0.656	0	MT_EPI	EDF1
1572	0	0.644864242	0.868	0.553	0	MT_EPI	DSTN
1573	0	0.644736349	0.702	0.319	0	MT_EPI	TCEAL4
1574	0	0.644215847	0.759	0.453	0	MT_EPI	PDIA6
1575	0	0.642272825	0.484	0.132	0	MT_EPI	DGKI
1576	0	0.641696154	0.395	0.109	0	MT_EPI	KCNQ5
1577	0	0.641319662	0.41	0.134	0	MT_EPI	EGR2
1578	0	0.639645999	0.422	0.096	0	MT_EPI	FRAS1
1579	0	0.63937388	0.529	0.14	0	MT_EPI	TRAPPC5
1580	0	0.639294271	0.366	0.098	0	MT_EPI	LINC00910
1581	0	0.6389654	0.828	0.524	0	MT_EPI	YWHAE
1582	0	0.638425558	0.535	0.154	0	MT_EPI	MICOS13
1583	0	0.638131314	0.639	0.28	0	MT_EPI	ATP6V0C
1584	0	0.637476809	0.774	0.46	0	MT_EPI	PRDX6
1585	0	0.635719466	0.459	0.111	0	MT_EPI	NR6A1
1586	0	0.635437081	0.658	0.229	0	MT_EPI	MATN2
1587	0	0.634916769	0.606	0.228	0	MT_EPI	CSGALNACT1
1588	0	0.633089438	0.334	0.086	0	MT_EPI	DAPL1
1589	0	0.632895941	0.537	0.149	0	MT_EPI	CXADR
1590	0	0.631990915	0.399	0.031	0	MT_EPI	AC127526.5
1591	0	0.630546943	0.58	0.212	0	MT_EPI	MICOS10
1592	0	0.630338497	0.35	0.092	0	MT_EPI	LONRF3
1593	0	0.629293785	0.595	0.214	0	MT_EPI	C18orf32
1594	0	0.626034394	0.695	0.317	0	MT_EPI	PNKD
1595	0	0.625709918	0.414	0.091	0	MT_EPI	LINC01725
1596	0	0.62306868	0.567	0.183	0	MT_EPI	DSP
1597	0	0.622399145	0.778	0.448	0	MT_EPI	BSG
1598	0	0.622028438	0.616	0.233	0	MT_EPI	ANK3
1599	0	0.620473991	0.849	0.63	0	MT_EPI	PPIB
1600	0	0.619817537	0.475	0.216	0	MT_EPI	ABHD3
1601	0	0.616890931	0.32	0.107	0	MT_EPI	TNFRSF12A
1602	0	0.616651513	0.419	0.108	0	MT_EPI	TDRP
1603	0	0.61620639	0.683	0.287	0	MT_EPI	SCPEP1
1604	0	0.615807641	0.355	0.062	0	MT_EPI	LINGO2
1605	0	0.614002861	0.517	0.16	0	MT_EPI	TRIM2
1606	0	0.612540383	0.458	0.13	0	MT_EPI	ARG2
1607	0	0.610916501	0.948	0.737	0	MT_EPI	SAT1
1608	0	0.610342404	0.72	0.407	0	MT_EPI	BRI3
1609	0	0.609266226	0.825	0.609	0	MT_EPI	COX5B
1610	0	0.609122287	0.367	0.024	0	MT_EPI	LINC02672
1611	0	0.608417403	0.736	0.368	0	MT_EPI	RTN3
1612	0	0.607348167	0.629	0.245	0	MT_EPI	LGMN
1613	0	0.606123344	0.444	0.106	0	MT_EPI	RASEF
1614	0	0.606006791	0.453	0.13	0	MT_EPI	COL23A1
1615	0	0.605478965	0.515	0.16	0	MT_EPI	NDUFA7
1616	0	0.604442042	0.546	0.177	0	MT_EPI	CIAO2B
1617	0	0.603881915	0.55	0.191	0	MT_EPI	RNF144B
1618	0	0.603667352	0.563	0.307	0	MT_EPI	FOXO3
1619	0	0.602087484	0.375	0.075	0	MT_EPI	STXBP5L
1620	0	0.601635876	0.787	0.521	0	MT_EPI	UQCR10
1621	0	0.601157174	0.503	0.149	0	MT_EPI	SNTA1
1622	0	0.601086053	0.47	0.124	0	MT_EPI	LCN12
1623	0	0.598828229	0.768	0.479	0	MT_EPI	ARF4
1624	0	0.598518223	0.543	0.226	0	MT_EPI	ITGAV
1625	0	0.59776396	0.634	0.296	0	MT_EPI	HSPB11
1626	0	0.596292068	0.418	0.109	0	MT_EPI	SCX
1627	0	0.595599722	0.641	0.26	0	MT_EPI	HEBP1
1628	0	0.595549555	0.258	0.054	0	MT_EPI	NRG1
1629	0	0.594990724	0.446	0.109	0	MT_EPI	WDR72
1630	0	0.593289567	0.475	0.119	0	MT_EPI	FOXP2
1631	0	0.592989721	0.498	0.173	0	MT_EPI	DUSP14
1632	0	0.592795841	0.735	0.435	0	MT_EPI	NDUFA11
1633	0	0.592469365	0.514	0.174	0	MT_EPI	TEAD1
1634	0	0.591899324	0.523	0.171	0	MT_EPI	KIF9
1635	0	0.590961808	0.487	0.155	0	MT_EPI	TRMT9B
1636	0	0.590702193	0.483	0.149	0	MT_EPI	C11orf74
1637	0	0.589717749	0.595	0.253	0	MT_EPI	TMEM141
1638	0	0.588732235	0.57	0.24	0	MT_EPI	FAM13A
1639	0	0.588118361	0.652	0.327	0	MT_EPI	TKT
1640	0	0.588034811	0.707	0.404	0	MT_EPI	SNHG7
1641	0	0.587543777	0.731	0.404	0	MT_EPI	NDUFA5
1642	0	0.586188513	0.794	0.567	0	MT_EPI	GPX4
1643	0	0.586157909	0.532	0.218	0	MT_EPI	TRIB1
1644	0	0.585281276	0.64	0.239	0	MT_EPI	CPVL
1645	0	0.585159492	0.531	0.224	0	MT_EPI	BZW2
1646	0	0.580803674	0.718	0.308	0	MT_EPI	FHL1
1647	0	0.578838233	0.55	0.201	0	MT_EPI	FARP1
1648	0	0.578529948	0.464	0.083	0	MT_EPI	PRXL2A
1649	0	0.578468943	0.468	0.181	0	MT_EPI	GRAMD2B
1650	0	0.57765171	0.53	0.165	0	MT_EPI	AIF1L
1651	0	0.57585552	0.595	0.26	0	MT_EPI	POR
1652	0	0.575462712	0.336	0.082	0	MT_EPI	ELF3
1653	0	0.572441772	0.667	0.33	0	MT_EPI	MLEC
1654	0	0.571939279	0.555	0.211	0	MT_EPI	IGF1R
1655	0	0.571236355	0.471	0.124	0	MT_EPI	BMP7
1656	0	0.569886396	0.643	0.278	0	MT_EPI	ZFHX3
1657	0	0.56982576	0.738	0.395	0	MT_EPI	RRBP1
1658	0	0.569660178	0.429	0.103	0	MT_EPI	CCSER1
1659	0	0.569431032	0.538	0.226	0	MT_EPI	RUFY3
1660	0	0.569334863	0.479	0.132	0	MT_EPI	SLC25A23
1661	0	0.567547204	0.498	0.149	0	MT_EPI	PARD3
1662	0	0.567459866	0.673	0.352	0	MT_EPI	TMED4
1663	0	0.567260569	0.537	0.168	0	MT_EPI	UST
1664	0	0.56693945	0.654	0.274	0	MT_EPI	RAB13
1665	0	0.565634994	0.578	0.193	0	MT_EPI	LPCAT2
1666	0	0.564958259	0.822	0.42	0	MT_EPI	GLUL
1667	0	0.564659675	0.62	0.273	0	MT_EPI	ALDH9A1
1668	0	0.563742099	0.479	0.152	0	MT_EPI	KCNQ1
1669	0	0.563571006	0.285	0.049	0	MT_EPI	TTTY14
1670	0	0.562883963	0.753	0.453	0	MT_EPI	NDUFA3
1671	0	0.562661794	0.319	0.054	0	MT_EPI	CNTN5
1672	0	0.562605944	0.512	0.186	0	MT_EPI	ARHGAP6
1673	0	0.562437476	0.658	0.287	0	MT_EPI	CTNNAL1
1674	0	0.561372827	0.456	0.138	0	MT_EPI	MAPK10
1675	0	0.559898417	0.516	0.207	0	MT_EPI	FER
1676	0	0.559885293	0.635	0.274	0	MT_EPI	TMEM205
1677	0	0.559835965	0.327	0.053	0	MT_EPI	AF305872.2
1678	0	0.558341019	0.715	0.369	0	MT_EPI	PLPP3
1679	0	0.558300313	0.474	0.138	0	MT_EPI	LIPG
1680	0	0.558259969	0.505	0.215	0	MT_EPI	CRY1
1681	0	0.55802858	0.62	0.271	0	MT_EPI	RBFOX2
1682	0	0.554638964	0.789	0.559	0	MT_EPI	COX8A
1683	0	0.554611962	0.736	0.414	0	MT_EPI	XBP1
1684	0	0.553366282	0.528	0.195	0	MT_EPI	TMEM238
1685	0	0.552974655	0.632	0.286	0	MT_EPI	ATP6V1D
1686	0	0.552872561	0.507	0.152	0	MT_EPI	MORN2
1687	0	0.552843657	0.393	0.083	0	MT_EPI	ERBB4
1688	0	0.552020547	0.528	0.203	0	MT_EPI	PAWR
1689	0	0.550378904	0.634	0.241	0	MT_EPI	CYBRD1
1690	0	0.547898777	0.89	0.775	0	MT_EPI	COX7C
1691	0	0.547881157	0.411	0.081	0	MT_EPI	AL035661.1
1692	0	0.547715183	0.654	0.306	0	MT_EPI	TMEM50B
1693	0	0.546877614	0.455	0.145	0	MT_EPI	ITGA9
1694	0	0.546617602	0.517	0.192	0	MT_EPI	EXT1
1695	0	0.54635303	0.846	0.694	0	MT_EPI	CIRBP
1696	0	0.545497569	0.488	0.166	0	MT_EPI	MAGI3
1697	0	0.545491377	0.644	0.275	0	MT_EPI	ECHDC2
1698	0	0.544400072	0.601	0.267	0	MT_EPI	MRPL40
1699	0	0.543611312	0.506	0.139	0	MT_EPI	ZFPM2
1700	0	0.542456791	0.511	0.173	0	MT_EPI	CETN2
1701	0	0.541588389	0.459	0.168	0	MT_EPI	MLF1
1702	0	0.538656003	0.947	0.863	0	MT_EPI	ACTG1
1703	0	0.534769666	0.791	0.508	0	MT_EPI	ID2
1704	0	0.53462563	0.362	0.077	0	MT_EPI	ZMAT4
1705	0	0.534254244	0.76	0.484	0	MT_EPI	UQCRQ
1706	0	0.534248932	0.794	0.504	0	MT_EPI	MGST3
1707	0	0.533138674	0.319	0.078	0	MT_EPI	MIR4458HG
1708	0	0.532486907	0.39	0.092	0	MT_EPI	DUOX2
1709	0	0.530665099	0.605	0.259	0	MT_EPI	MAP3K13
1710	0	0.528908923	0.855	0.672	0	MT_EPI	UBL5
1711	0	0.528724824	0.373	0.086	0	MT_EPI	SHROOM3
1712	0	0.528532647	0.712	0.389	0	MT_EPI	CITED2
1713	0	0.528439397	0.746	0.455	0	MT_EPI	NDUFB7
1714	0	0.527983287	0.442	0.124	0	MT_EPI	IQCA1
1715	0	0.527731008	0.413	0.113	0	MT_EPI	PLEKHH1
1716	0	0.527171101	0.386	0.067	0	MT_EPI	AC004889.1
1717	0	0.527111089	0.622	0.302	0	MT_EPI	SAT2
1718	0	0.526777467	0.589	0.243	0	MT_EPI	CTBP2
1719	0	0.526468031	0.651	0.35	0	MT_EPI	MZT2A
1720	0	0.525698968	0.299	0.054	0	MT_EPI	IL1RAPL1
1721	0	0.524188624	0.659	0.306	0	MT_EPI	PRDX3
1722	0	0.524111993	0.827	0.595	0	MT_EPI	NUCKS1
1723	0	0.523013551	0.415	0.111	0	MT_EPI	CMTM4
1724	0	0.522487626	0.441	0.124	0	MT_EPI	DDR1
1725	0	0.522205449	0.527	0.204	0	MT_EPI	PTTG1
1726	0	0.521972116	0.319	0.049	0	MT_EPI	CBR3-AS1
1727	0	0.521796839	0.863	0.641	0	MT_EPI	SEC62
1728	0	0.521769331	0.46	0.148	0	MT_EPI	SNHG19
1729	0	0.520707191	0.585	0.284	0	MT_EPI	BORCS7
1730	0	0.519463483	0.676	0.341	0	MT_EPI	NFIC
1731	0	0.519164662	0.521	0.19	0	MT_EPI	MYL6B
1732	0	0.519107321	0.949	0.915	0	MT_EPI	FTL
1733	0	0.518154058	0.74	0.406	0	MT_EPI	MRPS6
1734	0	0.517337512	0.332	0.098	0	MT_EPI	MAP2
1735	0	0.516945686	0.485	0.145	0	MT_EPI	KCNJ15
1736	0	0.515732525	0.727	0.417	0	MT_EPI	ARL6IP1
1737	0	0.515532665	0.655	0.364	0	MT_EPI	DDT
1738	0	0.514462909	0.388	0.088	0	MT_EPI	PPARGC1A
1739	0	0.513908357	0.446	0.142	0	MT_EPI	PARM1
1740	0	0.513529562	0.476	0.127	0	MT_EPI	RAB25
1741	0	0.51179631	0.343	0.122	0	MT_EPI	GADD45G
1742	0	0.511595903	0.621	0.318	0	MT_EPI	CDK2AP2
1743	0	0.511530412	0.647	0.317	0	MT_EPI	NENF
1744	0	0.510804895	0.447	0.128	0	MT_EPI	PARD3B
1745	0	0.510525496	0.503	0.176	0	MT_EPI	PKHD1L1
1746	0	0.509477304	0.53	0.197	0	MT_EPI	ARL4D
1747	0	0.50882194	0.411	0.117	0	MT_EPI	FOLR1
1748	0	0.508691872	0.361	0.139	0	MT_EPI	SEMA4A
1749	0	0.508069699	0.414	0.112	0	MT_EPI	ZBTB7C
1750	0	0.507917768	0.446	0.144	0	MT_EPI	BHLHE41
1751	0	0.507701438	0.752	0.476	0	MT_EPI	CUTA
1752	0	0.507259496	0.396	0.105	0	MT_EPI	KAZN
1753	0	0.50702971	0.475	0.146	0	MT_EPI	TNFRSF11B
1754	0	0.506843544	0.73	0.439	0	MT_EPI	PRDX2
1755	0	0.506235092	0.4	0.091	0	MT_EPI	BSPRY
1756	0	0.506140066	0.448	0.145	0	MT_EPI	CACNA2D1
1757	0	0.506069878	0.391	0.094	0	MT_EPI	PTPRS
1758	0	0.505904245	0.655	0.295	0	MT_EPI	CAPG
1759	0	0.505509283	0.649	0.401	0	MT_EPI	SELENOM
1760	0	0.504710237	0.487	0.15	0	MT_EPI	AFAP1L2
1761	0	0.504626962	0.555	0.214	0	MT_EPI	PERP
1762	0	0.504213551	0.497	0.17	0	MT_EPI	SNED1
1763	0	0.504165756	0.372	0.078	0	MT_EPI	PTCSC3
1764	0	0.503351162	0.339	0.066	0	MT_EPI	AGBL4
1765	0	0.502633676	0.589	0.27	0	MT_EPI	CNPY2
1766	0	0.501174041	0.36	0.128	0	MT_EPI	RCAN1
1767	0	0.501035211	0.374	0.091	0	MT_EPI	MYH14
1768	0	0.50101672	0.783	0.492	0	MT_EPI	CSTB
1769	0	0.500011177	0.39	0.113	0	MT_EPI	CAPS
1770	2.64E-274	0.509715709	0.848	0.69	1.88E-269	MT_EPI	NDUFA4
1771	1.16E-267	0.526130682	0.682	0.429	8.25E-263	MT_EPI	SYNE1
1772	2.34E-256	0.632911769	0.416	0.223	1.67E-251	MT_EPI	MAFF
1773	3.66E-142	0.519278238	0.328	0.19	2.61E-137	MT_EPI	GBP1
1774	0	3.934456874	0.859	0.12	0	DPP6_EPI	ZNF804B
1775	0	3.686524923	0.885	0.111	0	DPP6_EPI	LRP1B
1776	0	3.508762297	0.853	0.273	0	DPP6_EPI	SLA
1777	0	3.208072189	0.845	0.159	0	DPP6_EPI	DLG2
1778	0	2.917518755	0.707	0.057	0	DPP6_EPI	AL589693.1
1779	0	2.729459295	0.734	0.066	0	DPP6_EPI	RMST
1780	0	2.672955784	0.922	0.263	0	DPP6_EPI	TSHR
1781	0	2.624135484	0.851	0.159	0	DPP6_EPI	NEBL
1782	0	2.611402834	0.759	0.09	0	DPP6_EPI	DPP6
1783	0	2.604953126	0.833	0.237	0	DPP6_EPI	WWOX
1784	0	2.604930516	0.809	0.171	0	DPP6_EPI	FHIT
1785	0	2.56611075	0.777	0.097	0	DPP6_EPI	UNC5C
1786	0	2.531496176	0.447	0.021	0	DPP6_EPI	AC105450.1
1787	0	2.504026919	0.723	0.102	0	DPP6_EPI	KHDRBS2
1788	0	2.464843304	0.595	0.058	0	DPP6_EPI	AL022068.1
1789	0	2.464587838	0.842	0.215	0	DPP6_EPI	KIAA1217
1790	0	2.416975013	0.757	0.077	0	DPP6_EPI	ANKS1B
1791	0	2.410751107	0.852	0.2	0	DPP6_EPI	MAGI1
1792	0	2.394547872	0.774	0.142	0	DPP6_EPI	MGAT4C
1793	0	2.338378093	0.929	0.291	0	DPP6_EPI	SLC26A7
1794	0	2.291183218	0.88	0.269	0	DPP6_EPI	RBMS3
1795	0	2.285165601	0.705	0.175	0	DPP6_EPI	KCNJ16
1796	0	2.250445961	0.75	0.149	0	DPP6_EPI	NAV2
1797	0	2.239648992	0.707	0.088	0	DPP6_EPI	RYR2
1798	0	2.235510351	0.697	0.063	0	DPP6_EPI	ESRRG
1799	0	2.223981813	0.323	0.043	0	DPP6_EPI	PDE4C
1800	0	2.208563477	0.716	0.071	0	DPP6_EPI	DOCK3
1801	0	2.202581112	0.801	0.188	0	DPP6_EPI	SNHG14
1802	0	2.170055935	0.743	0.128	0	DPP6_EPI	GLIS3
1803	0	2.149306329	0.65	0.074	0	DPP6_EPI	CNTN4
1804	0	2.143257166	0.461	0.022	0	DPP6_EPI	AC005208.1
1805	0	2.140136572	0.739	0.177	0	DPP6_EPI	NR3C2
1806	0	2.138652954	0.608	0.046	0	DPP6_EPI	AC002460.2
1807	0	2.128083835	0.89	0.319	0	DPP6_EPI	SORBS2
1808	0	2.127211824	0.604	0.042	0	DPP6_EPI	PAX8-AS1
1809	0	2.114936748	0.849	0.276	0	DPP6_EPI	FRMD4B
1810	0	2.100567145	0.831	0.15	0	DPP6_EPI	PRKG1
1811	0	2.093027713	0.998	0.668	0	DPP6_EPI	TG
1812	0	2.088898887	0.628	0.059	0	DPP6_EPI	FAM160A1
1813	0	2.082837782	0.637	0.05	0	DPP6_EPI	AC007262.2
1814	0	2.077750425	0.6	0.087	0	DPP6_EPI	KCNQ5
1815	0	2.075104063	0.797	0.206	0	DPP6_EPI	LRMDA
1816	0	2.062761278	0.655	0.135	0	DPP6_EPI	FAM189A2
1817	0	2.05946865	0.666	0.078	0	DPP6_EPI	CCSER1
1818	0	2.046236391	0.649	0.071	0	DPP6_EPI	FRAS1
1819	0	2.045156009	0.709	0.068	0	DPP6_EPI	DANT2
1820	0	2.014842106	0.696	0.137	0	DPP6_EPI	SH3RF1
1821	0	2.010054555	0.564	0.04	0	DPP6_EPI	LINGO2
1822	0	1.988252809	0.696	0.109	0	DPP6_EPI	DGKI
1823	0	1.985678748	0.801	0.211	0	DPP6_EPI	ANK3
1824	0	1.973332919	0.726	0.114	0	DPP6_EPI	ZFPM2
1825	0	1.969156909	0.855	0.334	0	DPP6_EPI	FTX
1826	0	1.958380781	0.639	0.067	0	DPP6_EPI	LINC01725
1827	0	1.956779653	0.843	0.236	0	DPP6_EPI	PTPRM
1828	0	1.95045452	0.725	0.137	0	DPP6_EPI	MPPED2
1829	0	1.945739228	0.809	0.219	0	DPP6_EPI	RBM47
1830	0	1.945610105	0.779	0.248	0	DPP6_EPI	IMMP2L
1831	0	1.942620306	0.697	0.095	0	DPP6_EPI	FOXP2
1832	0	1.941332521	0.711	0.17	0	DPP6_EPI	EXT1
1833	0	1.939742445	0.885	0.271	0	DPP6_EPI	PAX8
1834	0	1.938690372	0.714	0.155	0	DPP6_EPI	USP54
1835	0	1.934484148	0.724	0.169	0	DPP6_EPI	PLA2R1
1836	0	1.932112053	0.691	0.114	0	DPP6_EPI	MAPK10
1837	0	1.929820059	0.774	0.234	0	DPP6_EPI	PALLD
1838	0	1.92043926	0.751	0.198	0	DPP6_EPI	PPP1R13B
1839	0	1.917764665	0.577	0.053	0	DPP6_EPI	STXBP5L
1840	0	1.904393686	0.674	0.073	0	DPP6_EPI	SHANK2
1841	0	1.903350674	0.73	0.363	0	DPP6_EPI	RAB10
1842	0	1.899758082	0.753	0.188	0	DPP6_EPI	IGF1R
1843	0	1.889421373	0.718	0.158	0	DPP6_EPI	PDE8B
1844	0	1.874269376	0.72	0.146	0	DPP6_EPI	UST
1845	0	1.870655449	0.669	0.087	0	DPP6_EPI	NR6A1
1846	0	1.870329531	0.588	0.042	0	DPP6_EPI	AGBL4
1847	0	1.869855342	0.661	0.294	0	DPP6_EPI	FOXO3
1848	0	1.864405514	0.825	0.348	0	DPP6_EPI	ELMO1
1849	0	1.856095523	0.762	0.271	0	DPP6_EPI	SMYD3
1850	0	1.844638522	0.812	0.413	0	DPP6_EPI	SYNE1
1851	0	1.841602832	0.729	0.278	0	DPP6_EPI	ZSWIM6
1852	0	1.837125585	0.706	0.126	0	DPP6_EPI	PARD3
1853	0	1.834706517	0.571	0.063	0	DPP6_EPI	ERBB4
1854	0	1.827744638	0.768	0.388	0	DPP6_EPI	ARIH1
1855	0	1.825723163	0.774	0.192	0	DPP6_EPI	APBB2
1856	0	1.821601921	0.719	0.185	0	DPP6_EPI	FER
1857	0	1.82017479	0.876	0.322	0	DPP6_EPI	TPO
1858	0	1.805991203	0.554	0.116	0	DPP6_EPI	SGMS2
1859	0	1.790577355	0.649	0.222	0	DPP6_EPI	IPCEF1
1860	0	1.787311022	0.876	0.367	0	DPP6_EPI	CPQ
1861	0	1.785382806	0.75	0.265	0	DPP6_EPI	GLCCI1
1862	0	1.78536448	0.768	0.212	0	DPP6_EPI	PBX1
1863	0	1.781726553	0.829	0.348	0	DPP6_EPI	RORA
1864	0	1.771939054	0.561	0.04	0	DPP6_EPI	AC098617.1
1865	0	1.758507295	0.964	0.723	0	DPP6_EPI	NEAT1
1866	0	1.747375505	0.578	0.085	0	DPP6_EPI	DTNA
1867	0	1.74499169	0.927	0.561	0	DPP6_EPI	ZBTB20
1868	0	1.729331005	0.587	0.049	0	DPP6_EPI	PTCSC2
1869	0	1.729080546	0.469	0.037	0	DPP6_EPI	CNTN5
1870	0	1.703806589	0.613	0.071	0	DPP6_EPI	THSD4
1871	0	1.692560674	0.72	0.211	0	DPP6_EPI	CSGALNACT1
1872	0	1.692190587	0.658	0.159	0	DPP6_EPI	STARD13
1873	0	1.684653921	0.656	0.105	0	DPP6_EPI	PARD3B
1874	0	1.682406154	0.634	0.147	0	DPP6_EPI	MAGI3
1875	0	1.681519057	0.619	0.206	0	DPP6_EPI	KCNQ1OT1
1876	0	1.678168445	0.649	0.135	0	DPP6_EPI	EPB41L5
1877	0	1.676098624	0.664	0.142	0	DPP6_EPI	AHCYL2
1878	0	1.674442835	0.645	0.123	0	DPP6_EPI	ITGA9
1879	0	1.672559047	0.524	0.045	0	DPP6_EPI	GRIP1
1880	0	1.670493688	0.724	0.186	0	DPP6_EPI	GPHN
1881	0	1.670220502	0.738	0.198	0	DPP6_EPI	CDH1
1882	0	1.666960639	0.503	0.15	0	DPP6_EPI	MYO1E
1883	0	1.666035195	0.492	0.054	0	DPP6_EPI	MIR100HG
1884	0	1.665022535	0.54	0.058	0	DPP6_EPI	NPAS3
1885	0	1.660425473	0.449	0.037	0	DPP6_EPI	IL1RAPL1
1886	0	1.65996918	0.573	0.203	0	DPP6_EPI	ABHD3
1887	0	1.649448894	0.472	0.148	0	DPP6_EPI	LRRC23
1888	0	1.639889844	0.697	0.225	0	DPP6_EPI	SLC20A2
1889	0	1.639152883	0.617	0.126	0	DPP6_EPI	CACNA2D1
1890	0	1.63871916	0.689	0.132	0	DPP6_EPI	TRMT9B
1891	0	1.637744401	0.776	0.281	0	DPP6_EPI	FNDC3B
1892	0	1.63544882	0.563	0.086	0	DPP6_EPI	KAZN
1893	0	1.627574702	0.779	0.31	0	DPP6_EPI	AFF1
1894	0	1.613222758	0.755	0.265	0	DPP6_EPI	RBPMS
1895	0	1.603620327	0.616	0.09	0	DPP6_EPI	ZBTB7C
1896	0	1.600738135	0.565	0.102	0	DPP6_EPI	MAGI2
1897	0	1.599833298	0.34	0.029	0	DPP6_EPI	AC096564.1
1898	0	1.597343551	0.814	0.349	0	DPP6_EPI	RERE
1899	0	1.596688316	0.658	0.203	0	DPP6_EPI	ALCAM
1900	0	1.59574955	0.672	0.144	0	DPP6_EPI	SLIT3
1901	0	1.592049888	0.524	0.058	0	DPP6_EPI	ZMAT4
1902	0	1.591015282	0.618	0.199	0	DPP6_EPI	CRY1
1903	0	1.586836965	0.547	0.066	0	DPP6_EPI	SHROOM3
1904	0	1.586424273	0.582	0.108	0	DPP6_EPI	LINC00472
1905	0	1.57593214	0.606	0.103	0	DPP6_EPI	LINC01473
1906	0	1.55026164	0.472	0.065	0	DPP6_EPI	MACROD2
1907	0	1.54820111	0.698	0.207	0	DPP6_EPI	RUFY3
1908	0	1.546616162	0.852	0.364	0	DPP6_EPI	NFIA
1909	0	1.54554533	0.661	0.235	0	DPP6_EPI	TJP1
1910	0	1.544090052	0.587	0.085	0	DPP6_EPI	STOX2
1911	0	1.540953959	0.642	0.157	0	DPP6_EPI	TEAD1
1912	0	1.535653592	0.689	0.204	0	DPP6_EPI	GPRC5A
1913	0	1.529929062	0.705	0.188	0	DPP6_EPI	PATJ
1914	0	1.518515348	0.514	0.128	0	DPP6_EPI	COL8A1
1915	0	1.517626913	0.602	0.184	0	DPP6_EPI	HOMER1
1916	0	1.512235271	0.473	0.042	0	DPP6_EPI	KCTD8
1917	0	1.507033308	0.494	0.034	0	DPP6_EPI	AF305872.2
1918	0	1.503985318	0.661	0.152	0	DPP6_EPI	TTC28
1919	0	1.496035707	0.324	0.045	0	DPP6_EPI	NRG1
1920	0	1.489274102	0.766	0.311	0	DPP6_EPI	ZFAND3
1921	0	1.487580564	0.655	0.151	0	DPP6_EPI	SNED1
1922	0	1.486328526	0.381	0.1	0	DPP6_EPI	SAMD4A
1923	0	1.47950694	0.464	0.084	0	DPP6_EPI	IGF2BP2
1924	0	1.468119861	0.476	0.051	0	DPP6_EPI	TMEM178B
1925	0	1.466032252	0.64	0.187	0	DPP6_EPI	PLOD2
1926	0	1.455427079	0.676	0.183	0	DPP6_EPI	FARP1
1927	0	1.455271634	0.582	0.091	0	DPP6_EPI	WDR72
1928	0	1.446743824	0.602	0.145	0	DPP6_EPI	SNTB1
1929	0	1.442981443	0.53	0.076	0	DPP6_EPI	WWC1
1930	0	1.440345111	0.594	0.108	0	DPP6_EPI	SAMD12
1931	0	1.438519778	0.703	0.221	0	DPP6_EPI	SLC25A29
1932	0	1.4372279	0.458	0.078	0	DPP6_EPI	LONRF3
1933	0	1.435489614	0.562	0.155	0	DPP6_EPI	DAPK2
1934	0	1.427607317	0.687	0.245	0	DPP6_EPI	MLLT3
1935	0	1.424011762	0.723	0.254	0	DPP6_EPI	ERC1
1936	0	1.423099765	0.59	0.109	0	DPP6_EPI	SOX5
1937	0	1.42223325	0.622	0.189	0	DPP6_EPI	CADM1
1938	0	1.419113043	0.599	0.268	0	DPP6_EPI	NUP98
1939	0	1.41596116	0.485	0.045	0	DPP6_EPI	GREB1L
1940	0	1.415134314	0.582	0.154	0	DPP6_EPI	ABL1
1941	0	1.407881748	0.591	0.172	0	DPP6_EPI	ARHGAP6
1942	0	1.405063665	0.682	0.197	0	DPP6_EPI	LMO7
1943	0	1.404787149	0.741	0.322	0	DPP6_EPI	PPP6R3
1944	0	1.404245155	0.628	0.39	0	DPP6_EPI	INTS6
1945	0	1.396766132	0.411	0.129	0	DPP6_EPI	SEMA4A
1946	0	1.391150663	0.709	0.216	0	DPP6_EPI	RALGAPA2
1947	0	1.388870334	0.639	0.156	0	DPP6_EPI	LRP2
1948	0	1.386995284	0.769	0.266	0	DPP6_EPI	IYD
1949	0	1.38119256	0.446	0.149	0	DPP6_EPI	LAMC1
1950	0	1.381190544	0.473	0.069	0	DPP6_EPI	NAALADL2
1951	0	1.377797941	0.488	0.055	0	DPP6_EPI	TENM3
1952	0	1.373783162	0.604	0.141	0	DPP6_EPI	AOPEP
1953	0	1.373015494	0.579	0.126	0	DPP6_EPI	BMPR1A
1954	0	1.372720055	0.623	0.16	0	DPP6_EPI	PKHD1L1
1955	0	1.371541805	0.535	0.141	0	DPP6_EPI	MYOF
1956	0	1.367521281	0.712	0.256	0	DPP6_EPI	ATP8A1
1957	0	1.366169718	0.687	0.227	0	DPP6_EPI	FBXL17
1958	0	1.364366263	0.714	0.279	0	DPP6_EPI	ARAP2
1959	0	1.362722007	0.798	0.344	0	DPP6_EPI	SIK3
1960	0	1.362675599	0.704	0.239	0	DPP6_EPI	SVIL
1961	0	1.357588876	0.427	0.07	0	DPP6_EPI	TMTC2
1962	0	1.355118148	0.55	0.085	0	DPP6_EPI	ARHGEF28
1963	0	1.353766598	0.626	0.144	0	DPP6_EPI	MIR99AHG
1964	0	1.351575477	0.565	0.089	0	DPP6_EPI	L3MBTL4
1965	0	1.349858932	0.564	0.238	0	DPP6_EPI	HIVEP2
1966	0	1.348974562	0.773	0.382	0	DPP6_EPI	TBL1XR1
1967	0	1.344148139	0.565	0.214	0	DPP6_EPI	BZW2
1968	0	1.33943244	0.772	0.349	0	DPP6_EPI	NFAT5
1969	0	1.334385728	0.667	0.318	0	DPP6_EPI	UBE2H
1970	0	1.330639021	0.555	0.146	0	DPP6_EPI	SRGAP1
1971	0	1.328743726	0.581	0.165	0	DPP6_EPI	TRAK1
1972	0	1.327279842	0.575	0.223	0	DPP6_EPI	PSME4
1973	0	1.320389414	0.609	0.33	0	DPP6_EPI	ELOVL5
1974	0	1.315127858	0.627	0.183	0	DPP6_EPI	MYO1D
1975	0	1.315025248	0.594	0.241	0	DPP6_EPI	ETV6
1976	0	1.311411754	0.489	0.074	0	DPP6_EPI	PPARGC1A
1977	0	1.308246898	0.423	0.133	0	DPP6_EPI	MRNIP
1978	0	1.306202965	0.668	0.224	0	DPP6_EPI	SLC26A4
1979	0	1.300615123	0.711	0.421	0	DPP6_EPI	GLS
1980	0	1.298834038	0.57	0.147	0	DPP6_EPI	HIVEP3
1981	0	1.298376918	0.633	0.227	0	DPP6_EPI	FAM13A
1982	0	1.29554988	0.571	0.145	0	DPP6_EPI	GMDS-DT
1983	0	1.292444661	0.701	0.249	0	DPP6_EPI	CTNND1
1984	0	1.289702371	0.656	0.224	0	DPP6_EPI	SASH1
1985	0	1.288860875	0.464	0.078	0	DPP6_EPI	AC008014.1
1986	0	1.285711278	0.456	0.106	0	DPP6_EPI	TPST1
1987	0	1.28354152	0.664	0.231	0	DPP6_EPI	ATP13A3
1988	0	1.279408178	0.763	0.319	0	DPP6_EPI	ATXN1
1989	0	1.277945012	0.395	0.069	0	DPP6_EPI	CACHD1
1990	0	1.27704289	0.484	0.061	0	DPP6_EPI	EYA2
1991	0	1.274905179	0.714	0.299	0	DPP6_EPI	CUX1
1992	0	1.274587529	0.727	0.274	0	DPP6_EPI	EXOC4
1993	0	1.274586416	0.502	0.082	0	DPP6_EPI	STK33
1994	0	1.268075292	0.602	0.152	0	DPP6_EPI	BBS9
1995	0	1.264821132	0.457	0.065	0	DPP6_EPI	PTCSC3
1996	0	1.260709861	0.808	0.44	0	DPP6_EPI	ARID1B
1997	0	1.258240062	0.414	0.03	0	DPP6_EPI	GALNT17
1998	0	1.25331009	0.726	0.263	0	DPP6_EPI	ZFHX3
1999	0	1.249678307	0.501	0.058	0	DPP6_EPI	ADGRV1
[truncated: 8,466 more rows]
