# Supplementary material for: Circadian Gene BMAL1 Regulation of Cellular Senescence in Thyroid Aging
Source: Aging Cell. 2025 May 28;24(8):e70119. doi: 10.1111/acel.70119 (PMC12341809; doi:10.1111/acel.70119)
Supplement: Supplementary file 16 — Table S3. The GO term of human cell‐type‐specific genes. [file ACEL-24-e70119-s002.csv]

## Sheet: ALL
	Cluster	cluster	ONTOLOGY	ID	Description	GeneRatio	BgRatio	pvalue	p.adjust	qvalue	geneID	Count
1	EPI	EPI	BP	GO:0009060	aerobic respiration	59/552	187/28943	4.55272e-55	1.95221e-51	1.41422e-51	103172/67264/67184/66594/54405/12866/17449/12857/17448/66043/66152/66377/12858/13063/15251/22272/12867/11958/12859/68198/66416/66576/68202/104130/69875/66218/56451/11946/57423/66414/407785/67530/11947/14004/67126/66091/66495/28080/71679/70316/14194/76824/11957/68349/595136/67267/68197/57320/66128/68194/17993/66445/17991/67130/66046/230075/68342/72900/78330	59
2	EPI	EPI	BP	GO:0045333	cellular respiration	64/552	245/28943	7.51114e-54	1.61039e-50	1.1666e-50	103172/67264/67184/66594/54405/12866/17449/19017/12857/17448/66043/66152/66377/12858/13063/15251/22272/12867/11958/12859/68198/66416/66576/68202/104130/69875/66218/56451/11946/57423/66414/407785/67530/11947/20656/14004/70673/67126/66091/66495/28080/71679/70316/14194/52637/76824/11957/68349/595136/67267/110826/68197/57320/66128/68194/17993/66445/17991/67130/66046/230075/68342/72900/78330	64
3	EPI	EPI	BP	GO:0006119	oxidative phosphorylation	52/552	140/28943	6.63791e-53	9.48778e-50	6.87314e-50	103172/67264/67184/66594/54405/12866/12857/66043/66152/66377/12858/13063/22272/12867/11958/12859/68198/66416/66576/68202/104130/69875/66218/11946/57423/66414/407785/67530/11947/14004/67126/66091/66495/28080/71679/70316/11957/68349/595136/67267/68197/57320/68194/17993/66445/17991/67130/66046/230075/68342/72900/78330	52
4	EPI	EPI	BP	GO:0015986	proton motive force-driven ATP synthesis	40/552	70/28943	1.30183e-50	1.39556e-47	1.01097e-47	67264/67184/54405/66043/11951/66377/228033/11958/68198/66416/68202/104130/69875/66218/11946/57423/66414/407785/11947/27425/67126/66091/66495/28080/71679/70316/11957/68349/595136/68197/68194/17993/17991/67130/66046/230075/68342/72900/78330/67942	40
5	EPI	EPI	BP	GO:0006091	generation of precursor metabolites and energy	78/552	465/28943	5.03878e-50	4.32125e-47	3.13041e-47	103172/67264/67184/66594/54405/17992/12866/17449/19017/12857/17448/66043/66152/66377/12858/13063/15251/22272/12867/11958/12859/68198/66416/66576/68202/104130/14121/69875/208982/66218/56451/11946/57423/66414/407785/67530/11947/20656/110095/14004/70673/19309/14148/20203/67126/66091/66495/28080/71679/12856/70316/21991/14194/52637/76824/11957/68349/595136/67267/110826/11364/68197/57320/66128/68194/17…	78
6	EPI	EPI	BP	GO:0015980	energy derivation by oxidation of organic compounds	68/552	337/28943	4.04879e-49	2.89353e-46	2.09613e-46	103172/67264/67184/66594/54405/12866/17449/19017/12857/17448/66043/66152/66377/12858/13063/15251/22272/12867/11958/12859/68198/66416/66576/68202/104130/69875/66218/56451/11946/57423/66414/407785/67530/11947/20656/110095/14004/70673/19309/20203/67126/66091/66495/28080/71679/70316/14194/52637/76824/11957/68349/595136/67267/110826/11364/68197/57320/66128/68194/17993/66445/17991/67130/66046/230075/68…	68
7	EPI	EPI	BP	GO:0006754	ATP biosynthetic process	43/552	106/28943	7.0251e-46	4.30338e-43	3.11746e-43	67264/67184/54405/19017/66043/11951/66377/228033/11958/68198/66416/68202/104130/69875/66218/11946/57423/66414/407785/11947/27425/67126/66091/66495/28080/71679/70316/11957/68349/595136/68197/68194/17993/11674/17991/67130/66046/230075/68342/72900/78330/18746/67942	43
8	EPI	EPI	BP	GO:0009206	purine ribonucleoside triphosphate biosynthetic process	44/552	117/28943	3.63647e-45	1.94915e-42	1.412e-42	67264/67184/54405/19017/66043/11951/66377/228033/11958/171567/68198/66416/68202/104130/69875/66218/11946/57423/66414/407785/11947/27425/67126/66091/66495/28080/71679/70316/11957/68349/595136/68197/68194/17993/11674/17991/67130/66046/230075/68342/72900/78330/18746/67942	44
9	EPI	EPI	BP	GO:0009145	purine nucleoside triphosphate biosynthetic process	44/552	118/28943	5.69884e-45	2.55763e-42	1.8528e-42	67264/67184/54405/19017/66043/11951/66377/228033/11958/171567/68198/66416/68202/104130/69875/66218/11946/57423/66414/407785/11947/27425/67126/66091/66495/28080/71679/70316/11957/68349/595136/68197/68194/17993/11674/17991/67130/66046/230075/68342/72900/78330/18746/67942	44
10	EPI	EPI	BP	GO:0042776	proton motive force-driven mitochondrial ATP synthesis	36/552	65/28943	5.96462e-45	2.55763e-42	1.8528e-42	67264/67184/54405/66043/66377/11958/68198/66416/68202/104130/69875/66218/11946/57423/66414/407785/11947/67126/66091/66495/28080/71679/70316/11957/68349/595136/68197/68194/17993/17991/67130/66046/230075/68342/72900/78330	36
11	EPI	EPI	BP	GO:0009201	ribonucleoside triphosphate biosynthetic process	44/552	122/28943	3.27359e-44	1.27611e-41	9.24437e-42	67264/67184/54405/19017/66043/11951/66377/228033/11958/171567/68198/66416/68202/104130/69875/66218/11946/57423/66414/407785/11947/27425/67126/66091/66495/28080/71679/70316/11957/68349/595136/68197/68194/17993/11674/17991/67130/66046/230075/68342/72900/78330/18746/67942	44
12	EPI	EPI	BP	GO:0009142	nucleoside triphosphate biosynthetic process	44/552	132/28943	1.90231e-42	6.79757e-40	4.9243e-40	67264/67184/54405/19017/66043/11951/66377/228033/11958/171567/68198/66416/68202/104130/69875/66218/11946/57423/66414/407785/11947/27425/67126/66091/66495/28080/71679/70316/11957/68349/595136/68197/68194/17993/11674/17991/67130/66046/230075/68342/72900/78330/18746/67942	44
13	EPI	EPI	BP	GO:0009152	purine ribonucleotide biosynthetic process	48/552	200/28943	1.27979e-38	4.22134e-36	3.05802e-36	67264/67184/54405/23972/19017/66043/11951/66377/228033/11958/171567/68198/66416/68202/104130/69875/66218/11946/57423/70456/66414/407785/11947/68738/27425/67126/66091/66495/28080/71679/70316/11957/68349/595136/68197/68194/17993/11674/17991/67130/66046/55951/230075/68342/72900/78330/18746/67942	48
14	EPI	EPI	BP	GO:0046034	ATP metabolic process	50/552	224/28943	1.58434e-38	4.8526e-36	3.51532e-36	11931/67264/67184/54405/19017/66043/11951/66377/15251/228033/11958/68198/66416/68202/104130/14121/69875/66218/11946/57423/66414/407785/11947/11983/27425/67126/66091/66495/28080/71679/70316/21991/11957/68349/595136/68197/68194/17993/11674/18655/17991/67130/66046/230075/68342/14433/72900/78330/18746/67942	50
15	EPI	EPI	BP	GO:0046390	ribose phosphate biosynthetic process	49/552	221/28943	1.27278e-37	3.63846e-35	2.63578e-35	67264/67184/54405/23972/19017/66043/11951/66377/228033/11958/171567/68198/66416/68202/104130/69875/66218/11946/57423/70456/66414/407785/11947/68738/110095/27425/67126/66091/66495/28080/71679/70316/11957/68349/595136/68197/68194/17993/11674/17991/67130/66046/55951/230075/68342/72900/78330/18746/67942	49
16	EPI	EPI	BP	GO:0009260	ribonucleotide biosynthetic process	48/552	212/28943	2.48968e-37	6.67235e-35	4.83359e-35	67264/67184/54405/23972/19017/66043/11951/66377/228033/11958/171567/68198/66416/68202/104130/69875/66218/11946/57423/70456/66414/407785/11947/68738/27425/67126/66091/66495/28080/71679/70316/11957/68349/595136/68197/68194/17993/11674/17991/67130/66046/55951/230075/68342/72900/78330/18746/67942	48
17	EPI	EPI	BP	GO:0009205	purine ribonucleoside triphosphate metabolic process	51/552	251/28943	4.09115e-37	1.01429e-34	7.34772e-35	11931/67264/67184/54405/19017/66043/11951/66377/15251/228033/11958/171567/68198/66416/68202/104130/14121/69875/66218/11946/57423/66414/407785/11947/11983/27425/67126/66091/66495/28080/71679/70316/21991/11957/68349/595136/68197/68194/17993/11674/18655/17991/67130/66046/230075/68342/14433/72900/78330/18746/67942	51
18	EPI	EPI	BP	GO:0009150	purine ribonucleotide metabolic process	63/552	425/28943	4.25775e-37	1.01429e-34	7.34772e-35	11931/104158/67264/67184/54405/23972/19017/74205/66043/11951/66377/15251/52538/228033/11958/171567/26897/68198/66416/68202/104130/14121/69875/66218/56451/11946/57423/70456/66414/407785/11947/11983/68738/27425/107476/67126/66091/66495/28080/71679/70316/21991/15254/11957/68349/595136/68197/68194/17993/11674/18655/17991/67130/66046/19883/55951/230075/68342/14433/72900/78330/18746/67942	63
19	EPI	EPI	BP	GO:0006164	purine nucleotide biosynthetic process	48/552	217/28943	8.07601e-37	1.82263e-34	1.32035e-34	67264/67184/54405/23972/19017/66043/11951/66377/228033/11958/171567/68198/66416/68202/104130/69875/66218/11946/57423/70456/66414/407785/11947/68738/27425/67126/66091/66495/28080/71679/70316/11957/68349/595136/68197/68194/17993/11674/17991/67130/66046/55951/230075/68342/72900/78330/18746/67942	48
20	EPI	EPI	BP	GO:0009144	purine nucleoside triphosphate metabolic process	51/552	257/28943	1.41147e-36	2.88209e-34	2.08785e-34	11931/67264/67184/54405/19017/66043/11951/66377/15251/228033/11958/171567/68198/66416/68202/104130/14121/69875/66218/11946/57423/66414/407785/11947/11983/27425/67126/66091/66495/28080/71679/70316/21991/11957/68349/595136/68197/68194/17993/11674/18655/17991/67130/66046/230075/68342/14433/72900/78330/18746/67942	51
21	EPI	EPI	BP	GO:0009199	ribonucleoside triphosphate metabolic process	51/552	257/28943	1.41147e-36	2.88209e-34	2.08785e-34	11931/67264/67184/54405/19017/66043/11951/66377/15251/228033/11958/171567/68198/66416/68202/104130/14121/69875/66218/11946/57423/66414/407785/11947/11983/27425/67126/66091/66495/28080/71679/70316/21991/11957/68349/595136/68197/68194/17993/11674/18655/17991/67130/66046/230075/68342/14433/72900/78330/18746/67942	51
22	EPI	EPI	BP	GO:0019693	ribose phosphate metabolic process	64/552	456/28943	3.20647e-36	6.24971e-34	4.52742e-34	11931/104158/67264/67184/54405/23972/19017/74205/66043/11951/66377/15251/52538/228033/11958/171567/26897/68198/66416/68202/104130/14121/69875/66218/56451/11946/57423/70456/66414/407785/11947/11983/68738/110095/27425/107476/67126/66091/66495/28080/71679/70316/21991/15254/11957/68349/595136/68197/68194/17993/11674/18655/17991/67130/66046/19883/55951/230075/68342/14433/72900/78330/18746/67942	64
23	EPI	EPI	BP	GO:0072522	purine-containing compound biosynthetic process	48/552	225/28943	4.96314e-36	9.25302e-34	6.70308e-34	67264/67184/54405/23972/19017/66043/11951/66377/228033/11958/171567/68198/66416/68202/104130/69875/66218/11946/57423/70456/66414/407785/11947/68738/27425/67126/66091/66495/28080/71679/70316/11957/68349/595136/68197/68194/17993/11674/17991/67130/66046/55951/230075/68342/72900/78330/18746/67942	48
24	EPI	EPI	BP	GO:0009259	ribonucleotide metabolic process	63/552	445/28943	6.9036e-36	1.23344e-33	8.93531e-34	11931/104158/67264/67184/54405/23972/19017/74205/66043/11951/66377/15251/52538/228033/11958/171567/26897/68198/66416/68202/104130/14121/69875/66218/56451/11946/57423/70456/66414/407785/11947/11983/68738/27425/107476/67126/66091/66495/28080/71679/70316/21991/15254/11957/68349/595136/68197/68194/17993/11674/18655/17991/67130/66046/19883/55951/230075/68342/14433/72900/78330/18746/67942	63
25	EPI	EPI	BP	GO:0006163	purine nucleotide metabolic process	63/552	449/28943	1.18339e-35	2.02976e-33	1.4704e-33	11931/104158/67264/67184/54405/23972/19017/74205/66043/11951/66377/15251/52538/228033/11958/171567/26897/68198/66416/68202/104130/14121/69875/66218/56451/11946/57423/70456/66414/407785/11947/11983/68738/27425/107476/67126/66091/66495/28080/71679/70316/21991/15254/11957/68349/595136/68197/68194/17993/11674/18655/17991/67130/66046/19883/55951/230075/68342/14433/72900/78330/18746/67942	63
26	EPI	EPI	BP	GO:0009141	nucleoside triphosphate metabolic process	51/552	275/28943	4.74324e-35	7.8227e-33	5.66693e-33	11931/67264/67184/54405/19017/66043/11951/66377/15251/228033/11958/171567/68198/66416/68202/104130/14121/69875/66218/11946/57423/66414/407785/11947/11983/27425/67126/66091/66495/28080/71679/70316/21991/11957/68349/595136/68197/68194/17993/11674/18655/17991/67130/66046/230075/68342/14433/72900/78330/18746/67942	51
27	EPI	EPI	BP	GO:0072521	purine-containing compound metabolic process	63/552	483/28943	9.23252e-34	1.46626e-31	1.06219e-31	11931/104158/67264/67184/54405/23972/19017/74205/66043/11951/66377/15251/52538/228033/11958/171567/26897/68198/66416/68202/104130/14121/69875/66218/56451/11946/57423/70456/66414/407785/11947/11983/68738/27425/107476/67126/66091/66495/28080/71679/70316/21991/15254/11957/68349/595136/68197/68194/17993/11674/18655/17991/67130/66046/19883/55951/230075/68342/14433/72900/78330/18746/67942	63
28	EPI	EPI	BP	GO:0009165	nucleotide biosynthetic process	49/552	264/28943	1.00296e-33	1.53596e-31	1.11268e-31	67264/67184/54405/23972/19017/66043/11951/66377/228033/11958/171567/68198/66416/68202/104130/69875/66218/11946/57423/70456/66414/407785/11947/68738/27425/74080/67126/66091/66495/28080/71679/70316/11957/68349/595136/68197/68194/17993/11674/17991/67130/66046/55951/230075/68342/72900/78330/18746/67942	49
29	EPI	EPI	BP	GO:1901293	nucleoside phosphate biosynthetic process	49/552	269/28943	2.53506e-33	3.74839e-31	2.71541e-31	67264/67184/54405/23972/19017/66043/11951/66377/228033/11958/171567/68198/66416/68202/104130/69875/66218/11946/57423/70456/66414/407785/11947/68738/27425/74080/67126/66091/66495/28080/71679/70316/11957/68349/595136/68197/68194/17993/11674/17991/67130/66046/55951/230075/68342/72900/78330/18746/67942	49
30	EPI	EPI	BP	GO:0022900	electron transport chain	30/552	107/28943	9.62117e-27	1.37519e-24	9.96213e-25	67264/66594/19017/12857/66152/12858/13063/22272/12867/12859/66416/66576/68202/66218/66414/407785/67530/20656/14004/14148/66495/68349/110826/68197/57320/17993/66445/230075/72900/78330	30
31	EPI	EPI	BP	GO:0022904	respiratory electron transport chain	28/552	96/28943	1.41433e-25	1.95634e-23	1.41721e-23	67264/66594/19017/12857/66152/12858/13063/22272/12867/12859/66416/66576/68202/66218/66414/407785/67530/20656/14004/68349/110826/68197/57320/17993/66445/230075/72900/78330	28
32	EPI	EPI	BP	GO:0010257	NADH dehydrogenase complex assembly	23/552	58/28943	8.44694e-25	1.09759e-22	7.95117e-23	67264/54405/66377/68198/68202/104130/69875/66218/66414/407785/66091/66495/70316/68349/595136/68197/68194/17993/17991/67130/66046/230075/68342	23
33	EPI	EPI	BP	GO:0032981	mitochondrial respiratory chain complex I assembly	23/552	58/28943	8.44694e-25	1.09759e-22	7.95117e-23	67264/54405/66377/68198/68202/104130/69875/66218/66414/407785/66091/66495/70316/68349/595136/68197/68194/17993/17991/67130/66046/230075/68342	23
34	EPI	EPI	BP	GO:0042775	mitochondrial ATP synthesis coupled electron transport	23/552	71/28943	2.02145e-22	2.5494e-20	1.84684e-20	67264/66594/12857/66152/12858/13063/22272/12867/12859/66416/66576/66218/66414/407785/67530/14004/68349/68197/57320/66445/230075/72900/78330	23
35	EPI	EPI	BP	GO:0042773	ATP synthesis coupled electron transport	23/552	73/28943	4.18591e-22	5.12834e-20	3.71507e-20	67264/66594/12857/66152/12858/13063/22272/12867/12859/66416/66576/66218/66414/407785/67530/14004/68349/68197/57320/66445/230075/72900/78330	23
36	EPI	EPI	BP	GO:0033108	mitochondrial respiratory chain complex assembly	25/552	94/28943	7.20025e-22	8.5763e-20	6.21285e-20	67264/54405/66377/68198/68202/104130/69875/66218/66414/407785/66091/66495/12856/70316/68349/595136/67267/68197/68194/17993/17991/67130/66046/230075/68342	25
37	EPI	EPI	BP	GO:0019646	aerobic electron transport chain	20/552	57/28943	1.81311e-20	2.10125e-18	1.52219e-18	67264/66594/12857/66152/12858/13063/22272/12867/12859/66416/66576/66218/407785/67530/68349/68197/57320/66445/230075/72900	20
38	EPI	EPI	BP	GO:0006575	cellular modified amino acid metabolic process	25/552	203/28943	1.71812e-13	1.93876e-11	1.40448e-11	21819/22018/70337/18510/13370/110805/114479/14275/20502/625249/54381/56615/14859/12716/69454/13039/218865/14872/20656/103140/66811/26457/11364/57320/20655	25
39	EPI	EPI	BP	GO:0001655	urogenital system development	32/552	391/28943	6.23337e-12	6.85351e-10	4.96482e-10	18510/19116/381157/22339/22417/12484/14859/12043/20682/13869/17075/14013/20563/12829/21923/15904/14164/12828/107515/58198/14725/11847/407785/20397/14633/13841/20317/231470/72938/14183/13047/14228	32
40	EPI	EPI	BP	GO:0072593	reactive oxygen species metabolic process	25/552	245/28943	1.18308e-11	1.26827e-09	9.18758e-10	22018/11596/54683/12043/11951/13063/15251/53881/11758/20657/11847/11983/20656/66811/12955/22333/67067/68349/13057/68197/57320/17993/18477/21672/20655	25
41	EPI	EPI	BP	GO:1902600	proton transmembrane transport	16/552	90/28943	1.44492e-11	1.51117e-09	1.09472e-09	11931/11928/17992/66043/11951/228033/52898/242341/11946/11947/12856/11974/57320/114143/11973/67942	16
42	EPI	EPI	BP	GO:0009636	response to toxic substance	18/552	122/28943	2.02777e-11	2.07026e-09	1.49974e-09	17748/17750/104158/14859/12043/15251/11758/268345/20657/20656/243725/225997/20522/19765/57320/18477/21672/20655	18
43	EPI	EPI	BP	GO:0006590	thyroid hormone generation	9/552	19/28943	2.43931e-11	2.4325e-09	1.76216e-09	21819/22018/18510/110805/114479/20502/54381/13039/66811	9
44	EPI	EPI	BP	GO:0042403	thyroid hormone metabolic process	11/552	35/28943	3.03377e-11	2.95655e-09	2.14179e-09	21819/22018/70337/18510/13370/110805/114479/20502/54381/13039/66811	11
45	EPI	EPI	BP	GO:0034976	response to endoplasmic reticulum stress	25/552	257/28943	3.36193e-11	3.20355e-09	2.32071e-09	22027/74840/64136/71853/14828/12317/12304/66212/14827/12043/70377/100037258/27362/23795/19246/110213/216440/12330/72736/12282/18453/76299/57320/109815/64209	25
46	EPI	EPI	BP	GO:0042445	hormone metabolic process	24/552	239/28943	4.28518e-11	3.99453e-09	2.89372e-09	21819/22018/70337/18510/13370/19659/11928/110805/114479/20502/22417/54381/23972/19017/20394/15251/20277/13039/12160/20397/66811/12167/14148/70503	24
47	EPI	EPI	BP	GO:0072001	renal system development	27/552	348/28943	9.25059e-10	8.43969e-08	6.11389e-08	18510/381157/22339/22417/12484/14859/12043/20682/13869/17075/14013/20563/12829/14164/12828/107515/58198/14725/11847/407785/20397/14633/13841/231470/72938/14183/13047	27
48	EPI	EPI	BP	GO:0006122	mitochondrial electron transport, ubiquinol to cytochrome c	7/552	13/28943	1.37321e-09	1.22674e-07	8.88674e-08	66594/66152/13063/22272/66576/67530/66445	7
49	EPI	EPI	BP	GO:0006979	response to oxidative stress	29/552	407/28943	1.58138e-09	1.38387e-07	1.0025e-07	22018/54683/625249/56615/14776/12043/19017/22166/15251/11758/20657/66414/20656/75747/56349/14004/12955/69635/67067/19765/18453/19663/57320/68194/109815/18477/67130/21672/20655	29
50	EPI	EPI	BP	GO:0001822	kidney development	26/552	334/28943	1.76925e-09	1.51731e-07	1.09917e-07	18510/381157/22339/22417/12484/14859/12043/20682/13869/17075/20563/12829/14164/12828/107515/58198/14725/11847/407785/20397/14633/13841/231470/72938/14183/13047	26
51	EPI	EPI	BP	GO:0006120	mitochondrial electron transport, NADH to ubiquinone	9/552	29/28943	2.23114e-09	1.87591e-07	1.35895e-07	67264/66416/66218/407785/68349/68197/57320/230075/72900	9
52	EPI	EPI	BP	GO:0018958	phenol-containing compound metabolic process	16/552	127/28943	2.87327e-09	2.36934e-07	1.7164e-07	21819/22018/70337/18510/13370/110805/114479/20502/54381/12043/59012/13039/66811/57320/17993/13202	16
53	EPI	EPI	BP	GO:0006820	anion transport	32/552	500/28943	3.16928e-09	2.56413e-07	1.85751e-07	21819/216441/208890/17319/114479/14275/232156/215113/104158/216867/56615/233246/69454/216225/14725/70456/11847/12349/24059/68066/19299/13723/13897/20522/56018/26457/22333/11957/11740/18674/55951/54208	32
54	EPI	EPI	BP	GO:0060562	epithelial tube morphogenesis	28/552	397/28943	3.79828e-09	3.01611e-07	2.18493e-07	18510/381157/14275/22339/12215/22417/20971/20733/12043/20682/20563/15251/21923/14164/12160/107515/58198/14725/15242/12614/14633/21386/12305/13841/13800/14368/14183/27428	28
55	EPI	EPI	BP	GO:0001666	response to hypoxia	20/552	219/28943	9.29492e-09	7.24666e-07	5.24963e-07	11931/11596/22339/12484/12043/15251/52538/20657/110213/56295/14004/19309/12955/12282/22340/22359/18453/18655/19883/108058	20
56	EPI	EPI	BP	GO:0043648	dicarboxylic acid metabolic process	13/552	87/28943	1.08369e-08	8.29799e-07	6.01124e-07	14275/14660/17449/17448/18242/17436/56451/16922/107029/70503/14194/14719/66128	13
57	EPI	EPI	BP	GO:0098754	detoxification	11/552	58/28943	1.11389e-08	8.37959e-07	6.07035e-07	17748/17750/14859/11758/20657/20656/19765/57320/18477/21672/20655	11
58	EPI	EPI	BP	GO:0042743	hydrogen peroxide metabolic process	11/552	59/28943	1.3458e-08	9.94961e-07	7.20771e-07	22018/54683/13063/11758/20656/66811/13057/57320/18477/21672/20655	11
59	EPI	EPI	BP	GO:2000377	regulation of reactive oxygen species metabolic process	17/552	161/28943	1.39861e-08	1.01648e-06	7.36358e-07	11596/12043/11951/13063/15251/53881/11847/20656/66811/12955/22333/67067/13057/68197/57320/21672/20655	17
60	EPI	EPI	BP	GO:0001657	ureteric bud development	14/552	107/28943	1.71484e-08	1.22554e-06	8.87804e-07	18510/381157/22339/22417/14859/12043/20682/17075/20563/14164/107515/58198/11847/14183	14
61	EPI	EPI	BP	GO:0072163	mesonephric epithelium development	14/552	110/28943	2.45838e-08	1.67475e-06	1.21322e-06	18510/381157/22339/22417/14859/12043/20682/17075/20563/14164/107515/58198/11847/14183	14
62	EPI	EPI	BP	GO:0072164	mesonephric tubule development	14/552	110/28943	2.45838e-08	1.67475e-06	1.21322e-06	18510/381157/22339/22417/14859/12043/20682/17075/20563/14164/107515/58198/11847/14183	14
63	EPI	EPI	BP	GO:0016331	morphogenesis of embryonic epithelium	18/552	188/28943	2.46057e-08	1.67475e-06	1.21322e-06	18510/14275/22417/20971/20733/20682/15251/12160/226352/58198/14725/15242/12614/14633/13800/14368/14183/27428	18
64	EPI	EPI	BP	GO:0001823	mesonephros development	14/552	113/28943	3.48293e-08	2.33356e-06	1.69048e-06	18510/381157/22339/22417/14859/12043/20682/17075/20563/14164/107515/58198/11847/14183	14
65	EPI	EPI	BP	GO:0072073	kidney epithelium development	16/552	155/28943	5.12862e-08	3.38331e-06	2.45094e-06	18510/381157/22339/22417/12484/14859/12043/20682/17075/20563/14164/107515/58198/11847/13841/14183	16
66	EPI	EPI	BP	GO:0070997	neuron death	28/552	450/28943	5.58594e-08	3.62917e-06	2.62904e-06	17748/11596/22339/12043/19017/11951/15251/110213/20656/56461/19268/20660/13841/66270/20317/70729/231872/12282/71648/22340/19765/57320/99526/17993/12017/21672/14433/20655	28
67	EPI	EPI	BP	GO:0036293	response to decreased oxygen levels	20/552	246/28943	6.53669e-08	4.18348e-06	3.0306e-06	11931/11596/22339/12484/12043/15251/52538/20657/110213/56295/14004/19309/12955/12282/22340/22359/18453/18655/19883/108058	20
68	EPI	EPI	BP	GO:0048732	gland development	29/552	483/28943	6.95783e-08	4.38753e-06	3.17841e-06	18510/19116/110805/81879/22339/22417/21869/12043/20682/13869/12550/20563/15251/21923/15904/14164/68151/15242/20656/14633/21386/12305/110351/20317/14183/11364/21672/14228/18746	29
69	EPI	EPI	BP	GO:0001763	morphogenesis of a branching structure	20/552	249/28943	7.97939e-08	4.95879e-06	3.59225e-06	18510/381157/22339/22417/20733/12043/20682/12550/20563/21923/14164/107515/58198/15242/12614/14633/21386/12305/13841/14183	20
70	EPI	EPI	BP	GO:0061351	neural precursor cell proliferation	18/552	206/28943	1.00312e-07	6.10438e-06	4.42214e-06	57752/22339/20502/12484/20733/15251/15904/58198/14725/15242/216190/57810/14633/14368/71648/14707/14183/19883	18
71	EPI	EPI	BP	GO:0061138	morphogenesis of a branching epithelium	19/552	229/28943	1.01075e-07	6.10438e-06	4.42214e-06	18510/381157/22339/22417/20733/12043/20682/12550/20563/21923/14164/107515/58198/15242/12614/14633/21386/12305/14183	19
72	EPI	EPI	BP	GO:0061458	reproductive system development	23/552	328/28943	1.0455e-07	6.2265e-06	4.51061e-06	19116/381157/22339/22417/21869/12043/20682/12550/21923/15904/12160/107515/14725/407785/20397/14633/83558/21386/12167/20317/14183/14228/20655	23
73	EPI	EPI	BP	GO:0035148	tube formation	17/552	185/28943	1.09563e-07	6.43569e-06	4.66215e-06	18510/14275/22339/22417/20971/20733/20682/12550/15251/12160/58198/14725/12614/13800/14368/14183/27428	17
74	EPI	EPI	BP	GO:0015711	organic anion transport	24/552	356/28943	1.15255e-07	6.67856e-06	4.83809e-06	208890/17319/14275/232156/215113/104158/216867/56615/216225/14725/70456/11847/24059/68066/19299/13723/13897/20522/56018/26457/11957/11740/55951/54208	24
75	EPI	EPI	BP	GO:0070482	response to oxygen levels	22/552	305/28943	1.21145e-07	6.92627e-06	5.01754e-06	11931/11596/22339/12484/12043/15251/52538/20657/110213/56295/20656/14004/19309/12955/12282/22340/22359/18453/17993/18655/19883/108058	22
76	EPI	EPI	BP	GO:0006790	sulfur compound metabolic process	23/552	335/28943	1.52732e-07	8.61731e-06	6.24256e-06	104158/625249/56615/14859/23972/74205/50917/52538/69454/26897/14872/73046/56451/70456/20656/103140/68738/22117/107476/70316/57320/55951/20655	23
77	EPI	EPI	BP	GO:0048754	branching morphogenesis of an epithelial tube	17/552	191/28943	1.73901e-07	9.68427e-06	7.01549e-06	18510/381157/22339/22417/12043/20682/20563/21923/14164/107515/58198/15242/12614/14633/21386/12305/14183	17
78	EPI	EPI	BP	GO:0072175	epithelial tube formation	16/552	170/28943	1.86047e-07	1.02278e-05	7.40925e-06	18510/14275/22339/22417/20971/20733/20682/15251/12160/58198/14725/12614/13800/14368/14183/27428	16
79	EPI	EPI	BP	GO:0006631	fatty acid metabolic process	27/552	453/28943	2.27995e-07	1.23752e-05	8.96486e-06	17319/104158/625249/74559/53322/20682/19017/74205/52538/26897/13167/407785/216190/20397/68738/19299/13177/16922/13897/20250/70757/107476/170439/26457/70316/110826/11364	27
80	EPI	EPI	BP	GO:0007156	homophilic cell adhesion via plasma membrane adhesion molecules	13/552	114/28943	2.87292e-07	1.53989e-05	1.11553e-05	64085/12556/12561/12215/545428/226438/12550/12614/19268/13723/13511/23965/72333	13
81	EPI	EPI	BP	GO:0042446	hormone biosynthetic process	10/552	63/28943	3.03e-07	1.58447e-05	1.14782e-05	21819/22018/13370/11928/22417/19017/15251/12160/12167/14148	10
82	EPI	EPI	BP	GO:1903409	reactive oxygen species biosynthetic process	10/552	63/28943	3.03e-07	1.58447e-05	1.14782e-05	11951/13063/53881/11847/20656/66811/13057/68197/57320/20655	10
83	EPI	EPI	BP	GO:0048608	reproductive structure development	22/552	324/28943	3.43092e-07	1.77251e-05	1.28404e-05	19116/381157/22339/22417/21869/12043/20682/12550/21923/15904/12160/107515/14725/20397/14633/83558/21386/12167/20317/14183/14228/20655	22
84	EPI	EPI	BP	GO:0006986	response to unfolded protein	13/552	116/28943	3.52363e-07	1.79873e-05	1.30304e-05	74840/71853/14828/70377/100037258/27362/23795/19246/110213/71648/76299/109815/64209	13
85	EPI	EPI	BP	GO:0097237	cellular response to toxic substance	9/552	50/28943	3.90935e-07	1.97215e-05	1.42867e-05	11758/268345/20657/20656/243725/57320/18477/21672/20655	9
86	EPI	EPI	BP	GO:0035966	response to topologically incorrect protein	14/552	138/28943	4.33116e-07	2.15954e-05	1.56441e-05	74840/64136/71853/14828/70377/100037258/27362/23795/19246/110213/71648/76299/109815/64209	14
87	EPI	EPI	BP	GO:0051402	neuron apoptotic process	22/552	329/28943	4.45013e-07	2.19335e-05	1.58891e-05	17748/11596/22339/12043/19017/15251/110213/20656/56461/19268/13841/66270/12282/71648/22340/19765/57320/99526/12017/21672/14433/20655	22
88	EPI	EPI	BP	GO:1904062	regulation of cation transmembrane transport	25/552	414/28943	5.01989e-07	2.44606e-05	1.77197e-05	11931/225642/11596/20193/215113/17992/12043/19017/108017/12512/268345/13167/11847/110213/56461/76560/70729/69635/22333/12856/13057/57320/67704/108058/14579	25
89	EPI	EPI	BP	GO:1903426	regulation of reactive oxygen species biosynthetic process	9/552	52/28943	5.54956e-07	2.67377e-05	1.93693e-05	11951/13063/53881/11847/20656/66811/13057/68197/57320	9
90	EPI	EPI	BP	GO:0006090	pyruvate metabolic process	13/552	121/28943	5.7626e-07	2.74556e-05	1.98894e-05	16832/19017/15251/17436/14121/70456/107029/21991/11674/18655/55951/14433/18746	13
91	EPI	EPI	BP	GO:0030324	lung development	18/552	236/28943	7.56569e-07	3.56502e-05	2.58257e-05	104798/22339/21869/20682/21923/14164/107568/23795/15242/12614/14633/16998/27410/231872/20522/72938/14183/13047	18
92	EPI	EPI	BP	GO:0015718	monocarboxylic acid transport	13/552	124/28943	7.64892e-07	3.56506e-05	2.5826e-05	17319/104158/216867/216225/70456/24059/19299/13723/13897/56018/26457/11957/55951	13
93	EPI	EPI	BP	GO:2000177	regulation of neural precursor cell proliferation	13/552	125/28943	8.3902e-07	3.86851e-05	2.80243e-05	22339/20502/12484/20733/15251/15904/58198/14725/216190/57810/14633/71648/14707	13
94	EPI	EPI	BP	GO:1901214	regulation of neuron death	24/552	399/28943	9.08581e-07	4.09137e-05	2.96387e-05	17748/11596/22339/12043/19017/11951/15251/20656/56461/19268/20660/13841/66270/20317/70729/231872/12282/71648/22340/19765/57320/12017/21672/20655	24
95	EPI	EPI	BP	GO:0030323	respiratory tube development	18/552	239/28943	9.08794e-07	4.09137e-05	2.96387e-05	104798/22339/21869/20682/21923/14164/107568/23795/15242/12614/14633/16998/27410/231872/20522/72938/14183/13047	18
96	EPI	EPI	BP	GO:0046942	carboxylic acid transport	20/552	290/28943	9.15978e-07	4.09137e-05	2.96387e-05	208890/17319/14275/215113/104158/216867/216225/14725/70456/11847/24059/19299/13723/13897/20522/56018/26457/11957/55951/54208	20
97	EPI	EPI	BP	GO:0006457	protein folding	15/552	169/28943	9.50455e-07	4.2016e-05	3.04372e-05	22027/64136/14828/12317/12304/14827/19035/100037258/67838/12330/12955/18453/76299/12017/14228	15
98	EPI	EPI	BP	GO:1902236	negative regulation of endoplasmic reticulum stress-induced intrinsic apoptotic signaling pathway	6/552	19/28943	1.02887e-06	4.50181e-05	3.26121e-05	19246/110213/12282/57320/109815/64209	6
99	EPI	EPI	BP	GO:0098742	cell-cell adhesion via plasma-membrane adhesion molecules	17/552	217/28943	1.05681e-06	4.57737e-05	3.31594e-05	64085/12556/12561/12215/12739/545428/12484/17075/226438/12550/11658/12614/19268/13723/13511/23965/72333	17
100	EPI	EPI	BP	GO:0045833	negative regulation of lipid metabolic process	12/552	108/28943	1.08902e-06	4.66972e-05	3.38285e-05	11928/22417/20682/66117/12160/13167/216190/117150/20660/66844/26457/20655	12
101	EPI	EPI	BP	GO:0071456	cellular response to hypoxia	12/552	110/28943	1.32705e-06	5.63405e-05	4.08142e-05	22339/12043/15251/52538/110213/56295/14004/12282/22359/18453/18655/19883	12
102	EPI	EPI	BP	GO:0034599	cellular response to oxidative stress	19/552	273/28943	1.49323e-06	6.27744e-05	4.54751e-05	54683/56615/12043/19017/22166/15251/20657/20656/56349/14004/69635/67067/19765/18453/57320/109815/18477/21672/20655	19
103	EPI	EPI	BP	GO:0006123	mitochondrial electron transport, cytochrome c to oxygen	5/552	12/28943	1.75695e-06	7.31435e-05	5.29867e-05	12857/12858/13063/12867/12859	5
104	EPI	EPI	BP	GO:0001838	embryonic epithelial tube formation	14/552	159/28943	2.39736e-06	9.88449e-05	7.16053e-05	18510/14275/22417/20971/20733/20682/15251/12160/58198/14725/12614/13800/14368/27428	14
105	EPI	EPI	BP	GO:0072330	monocarboxylic acid biosynthetic process	16/552	209/28943	2.94769e-06	0.000120378	8.72044e-05	19659/17319/16832/104158/74559/74205/68738/19299/13897/20250/70757/107476/170439/70316/57320/18746	16
106	EPI	EPI	BP	GO:2001243	negative regulation of intrinsic apoptotic signaling pathway	11/552	100/28943	3.36862e-06	0.000136096	9.85907e-05	17319/12043/15251/19246/110213/20656/12282/68349/57320/109815/64209	11
107	EPI	EPI	BP	GO:2001233	regulation of apoptotic signaling pathway	23/552	401/28943	3.39605e-06	0.000136096	9.85907e-05	17319/22339/22417/14827/12043/17153/15251/52538/19246/110213/56295/20656/12167/12282/19765/18453/68349/11740/57320/109815/21672/64209/20655	23
108	EPI	EPI	BP	GO:0043523	regulation of neuron apoptotic process	19/552	290/28943	3.62835e-06	0.000144059	0.000104359	17748/11596/22339/12043/19017/15251/20656/56461/19268/13841/66270/12282/71648/22340/19765/57320/12017/21672/20655	19
109	EPI	EPI	BP	GO:0000302	response to reactive oxygen species	15/552	190/28943	4.10848e-06	0.000161625	0.000117085	54683/12043/22166/15251/11758/20657/20656/75747/56349/12955/67067/57320/18477/21672/20655	15
110	EPI	EPI	BP	GO:0060541	respiratory system development	18/552	267/28943	4.38516e-06	0.000170443	0.000123472	104798/22339/21869/20682/21923/14164/107568/23795/15242/12614/14633/16998/27410/231872/20522/72938/14183/13047	18
111	EPI	EPI	BP	GO:2001234	negative regulation of apoptotic signaling pathway	17/552	241/28943	4.41212e-06	0.000170443	0.000123472	17319/22339/22417/12043/15251/52538/19246/110213/56295/20656/12282/68349/11740/57320/109815/21672/64209	17
112	EPI	EPI	BP	GO:0044282	small molecule catabolic process	21/552	350/28943	4.50741e-06	0.00017257	0.000125013	104158/20322/14660/52538/18242/208982/13167/11847/19299/13177/16922/70503/21991/14719/110826/11364/57320/11674/18655/14433/18746	21
113	EPI	EPI	BP	GO:0001658	branching involved in ureteric bud morphogenesis	9/552	67/28943	5.00529e-06	0.000189935	0.000137593	18510/381157/22339/22417/12043/20682/14164/107515/58198	9
114	EPI	EPI	BP	GO:0030433	ubiquitin-dependent ERAD pathway	10/552	85/28943	5.09945e-06	0.000191811	0.000138952	22027/14828/12317/66212/70377/27362/216440/12330/109815/64209	10
115	EPI	EPI	BP	GO:0014812	muscle cell migration	12/552	126/28943	5.5768e-06	0.000206149	0.000149339	11596/12043/20195/19017/20563/22402/20660/56349/12305/22003/57320/108058	12
116	EPI	EPI	BP	GO:0034440	lipid oxidation	12/552	126/28943	5.5768e-06	0.000206149	0.000149339	53322/20682/19017/52538/27226/13167/216190/19299/13177/16922/110826/11364	12
117	EPI	EPI	BP	GO:0098869	cellular oxidant detoxification	6/552	25/28943	6.09285e-06	0.0002233	0.000161763	11758/20657/20656/18477/21672/20655	6
118	EPI	EPI	BP	GO:0036503	ERAD pathway	11/552	107/28943	6.53728e-06	0.000235562	0.000170646	22027/64136/14828/12317/66212/70377/27362/216440/12330/109815/64209	11
119	EPI	EPI	BP	GO:0060993	kidney morphogenesis	11/552	107/28943	6.53728e-06	0.000235562	0.000170646	18510/381157/22339/22417/12043/20682/13869/14164/107515/58198/231470	11
120	EPI	EPI	BP	GO:0006066	alcohol metabolic process	21/552	359/28943	6.66108e-06	0.000238023	0.000172429	67963/19659/104158/22417/20322/56209/59012/20277/14164/53881/12160/14725/19286/14148/13897/22359/21991/57320/110611/20655/12660	21
121	EPI	EPI	BP	GO:0030850	prostate gland development	8/552	53/28943	6.93546e-06	0.000245779	0.000178047	19116/20682/21923/15904/14633/20317/14183/14228	8
122	EPI	EPI	BP	GO:0071453	cellular response to oxygen levels	13/552	151/28943	6.99964e-06	0.00024602	0.000178222	22339/12043/15251/52538/110213/56295/14004/12282/22359/18453/17993/18655/19883	13
123	EPI	EPI	BP	GO:0009991	response to extracellular stimulus	23/552	420/28943	7.2586e-06	0.000253048	0.000183313	19659/11889/14275/14828/22417/14827/53322/12043/19017/223453/52187/20277/320405/216190/56295/20656/75747/20660/11364/14797/56486/20655/12660	23
124	EPI	EPI	BP	GO:0034620	cellular response to unfolded protein	10/552	89/28943	7.74182e-06	0.000267717	0.00019394	71853/14828/70377/100037258/23795/19246/110213/71648/109815/64209	10
125	EPI	EPI	BP	GO:0035967	cellular response to topologically incorrect protein	11/552	109/28943	7.82323e-06	0.000268368	0.000194411	64136/71853/14828/70377/100037258/23795/19246/110213/71648/109815/64209	11
126	EPI	EPI	BP	GO:0006734	NADH metabolic process	7/552	39/28943	8.00601e-06	0.000272458	0.000197374	17449/17448/21991/11674/18655/14433/18746	7
127	EPI	EPI	BP	GO:2001242	regulation of intrinsic apoptotic signaling pathway	14/552	177/28943	8.374e-06	0.000282738	0.000204821	17319/12043/15251/19246/110213/20656/12282/19765/18453/68349/57320/109815/64209/20655	14
128	EPI	EPI	BP	GO:0072028	nephron morphogenesis	10/552	90/28943	8.56273e-06	0.000286851	0.000207801	18510/381157/22339/22417/12043/20682/13869/14164/107515/58198	10
129	EPI	EPI	BP	GO:0098656	anion transmembrane transport	15/552	202/28943	8.64995e-06	0.000287527	0.000208291	114479/14275/215113/233246/14725/70456/11847/68066/13723/20522/26457/11740/18674/55951/54208	15
130	EPI	EPI	BP	GO:2000378	negative regulation of reactive oxygen species metabolic process	8/552	55/28943	9.21444e-06	0.000303935	0.000220177	12043/11951/13063/15251/12955/22333/68197/57320	8
131	EPI	EPI	BP	GO:0014909	smooth muscle cell migration	11/552	111/28943	9.32411e-06	0.000305204	0.000221096	11596/12043/20195/19017/20563/22402/20660/12305/22003/57320/108058	11
132	EPI	EPI	BP	GO:1903573	negative regulation of response to endoplasmic reticulum stress	7/552	40/28943	9.54559e-06	0.000310087	0.000224634	71853/19246/110213/12282/57320/109815/64209	7
133	EPI	EPI	BP	GO:0062012	regulation of small molecule metabolic process	21/552	368/28943	9.70756e-06	0.000312978	0.000226727	104158/22417/53322/20682/19017/15251/14164/12160/17436/14121/13167/216190/11983/13897/107029/14194/11364/68197/57320/19883/20655	21
134	EPI	EPI	BP	GO:0003338	metanephros morphogenesis	6/552	27/28943	9.85906e-06	0.000313153	0.000226854	18510/22417/20682/107515/58198/231470	6
135	EPI	EPI	BP	GO:1902175	regulation of oxidative stress-induced intrinsic apoptotic signaling pathway	6/552	27/28943	9.85906e-06	0.000313153	0.000226854	15251/20656/19765/18453/57320/20655	6
136	EPI	EPI	BP	GO:1905330	regulation of morphogenesis of an epithelium	9/552	73/28943	1.02705e-05	0.000323822	0.000234584	18510/22339/22417/20682/12550/93960/14164/107515/58198	9
137	EPI	EPI	BP	GO:0036294	cellular response to decreased oxygen levels	12/552	135/28943	1.13461e-05	0.000355125	0.00025726	22339/12043/15251/52538/110213/56295/14004/12282/22359/18453/18655/19883	12
138	EPI	EPI	BP	GO:0060675	ureteric bud morphogenesis	9/552	74/28943	1.14971e-05	0.000357242	0.000258793	18510/381157/22339/22417/12043/20682/14164/107515/58198	9
139	EPI	EPI	BP	GO:0046688	response to copper ion	6/552	28/28943	1.23463e-05	0.000380871	0.000275911	17748/17750/20322/20657/57320/20655	6
140	EPI	EPI	BP	GO:0006735	NADH regeneration	5/552	17/28943	1.26836e-05	0.000383008	0.000277459	21991/11674/18655/14433/18746	5
141	EPI	EPI	BP	GO:0061621	canonical glycolysis	5/552	17/28943	1.26836e-05	0.000383008	0.000277459	21991/11674/18655/14433/18746	5
142	EPI	EPI	BP	GO:0061718	glucose catabolic process to pyruvate	5/552	17/28943	1.26836e-05	0.000383008	0.000277459	21991/11674/18655/14433/18746	5
143	EPI	EPI	BP	GO:1905897	regulation of response to endoplasmic reticulum stress	9/552	75/28943	1.28464e-05	0.000385214	0.000279057	74840/71853/23795/19246/110213/12282/57320/109815/64209	9
144	EPI	EPI	BP	GO:0072006	nephron development	13/552	161/28943	1.40234e-05	0.000417586	0.000302508	18510/381157/22339/22417/12484/12043/20682/13869/12829/14164/12828/107515/58198	13
145	EPI	EPI	BP	GO:0001942	hair follicle development	11/552	116/28943	1.42184e-05	0.000420473	0.000304599	110805/12043/20682/13039/107515/13167/12614/76560/14633/14368/14183	11
146	EPI	EPI	BP	GO:1902235	regulation of endoplasmic reticulum stress-induced intrinsic apoptotic signaling pathway	6/552	29/28943	1.53171e-05	0.000449862	0.00032589	19246/110213/12282/57320/109815/64209	6
147	EPI	EPI	BP	GO:1990748	cellular detoxification	7/552	43/28943	1.57032e-05	0.000455297	0.000329827	11758/20657/20656/57320/18477/21672/20655	7
148	EPI	EPI	BP	GO:0042060	wound healing	21/552	380/28943	1.57146e-05	0.000455297	0.000329827	22339/12739/22417/20971/76509/23972/15251/109620/20277/14164/54357/12527/22402/12614/64074/12305/107351/22003/14368/22340/21672	21
149	EPI	EPI	BP	GO:1905039	carboxylic acid transmembrane transport	12/552	140/28943	1.64096e-05	0.000472243	0.000342102	14275/20502/215113/14725/70456/11847/19299/13723/20522/26457/55951/54208	12
150	EPI	EPI	BP	GO:0019395	fatty acid oxidation	11/552	118/28943	1.67257e-05	0.000478131	0.000346368	53322/20682/19017/52538/13167/216190/19299/13177/16922/110826/11364	11
151	EPI	EPI	BP	GO:1901215	negative regulation of neuron death	17/552	267/28943	1.69341e-05	0.000480885	0.000348363	17748/22339/12043/19017/15251/20656/20660/66270/20317/70729/12282/71648/22340/57320/12017/21672/20655	17
152	EPI	EPI	BP	GO:0019430	removal of superoxide radicals	5/552	18/28943	1.72867e-05	0.000484479	0.000350967	20657/20656/18477/21672/20655	5
153	EPI	EPI	BP	GO:0046184	aldehyde biosynthetic process	5/552	18/28943	1.72867e-05	0.000484479	0.000350967	22417/216134/12160/21991/11674	5
154	EPI	EPI	BP	GO:1903825	organic acid transmembrane transport	12/552	141/28943	1.76305e-05	0.000490402	0.000355258	14275/20502/215113/14725/70456/11847/19299/13723/20522/26457/55951/54208	12
155	EPI	EPI	BP	GO:0072171	mesonephric tubule morphogenesis	9/552	78/28943	1.77334e-05	0.000490402	0.000355258	18510/381157/22339/22417/12043/20682/14164/107515/58198	9
156	EPI	EPI	BP	GO:0014020	primary neural tube formation	11/552	119/28943	1.8117e-05	0.000490402	0.000355258	14275/20971/20733/15251/12160/58198/14725/12614/13800/14368/27428	11
157	EPI	EPI	BP	GO:0022404	molting cycle process	11/552	119/28943	1.8117e-05	0.000490402	0.000355258	110805/12043/20682/13039/107515/13167/12614/76560/14633/14368/14183	11
158	EPI	EPI	BP	GO:0022405	hair cycle process	11/552	119/28943	1.8117e-05	0.000490402	0.000355258	110805/12043/20682/13039/107515/13167/12614/76560/14633/14368/14183	11
159	EPI	EPI	BP	GO:1990845	adaptive thermogenesis	13/552	165/28943	1.8231e-05	0.000490402	0.000355258	19116/22095/22339/104158/19017/107515/216190/20660/66834/70673/170439/14194/11740	13
160	EPI	EPI	BP	GO:0052547	regulation of peptidase activity	23/552	445/28943	1.82986e-05	0.000490402	0.000355258	11596/22339/67701/12739/20733/13033/12550/13063/223453/12828/20660/13841/69538/12955/20317/69635/13014/57320/68581/64209/14433/67941/54208	23
161	EPI	EPI	BP	GO:0046394	carboxylic acid biosynthetic process	18/552	298/28943	1.95922e-05	0.000517694	0.000375028	19659/17319/16832/104158/74559/14660/74205/68738/19299/13897/20250/70757/107476/170439/70316/14719/57320/18746	18
162	EPI	EPI	BP	GO:0098773	skin epidermis development	11/552	120/28943	1.96074e-05	0.000517694	0.000375028	110805/12043/20682/13039/107515/13167/12614/76560/14633/14368/14183	11
163	EPI	EPI	BP	GO:0061180	mammary gland epithelium development	9/552	79/28943	1.96791e-05	0.000517694	0.000375028	19116/22417/13869/20563/15251/14633/21386/12305/14183	9
164	EPI	EPI	BP	GO:0016053	organic acid biosynthetic process	18/552	299/28943	2.04859e-05	0.000535358	0.000387824	19659/17319/16832/104158/74559/14660/74205/68738/19299/13897/20250/70757/107476/170439/70316/14719/57320/18746	18
165	EPI	EPI	BP	GO:0031667	response to nutrient levels	21/552	387/28943	2.06003e-05	0.000535358	0.000387824	19659/14275/14828/22417/14827/53322/12043/19017/223453/52187/20277/320405/216190/56295/20656/75747/20660/11364/56486/20655/12660	21
166	EPI	EPI	BP	GO:0008631	intrinsic apoptotic signaling pathway in response to oxidative stress	7/552	45/28943	2.13977e-05	0.000549476	0.000398052	12043/15251/20656/19765/18453/57320/20655	7
167	EPI	EPI	BP	GO:0019216	regulation of lipid metabolic process	21/552	388/28943	2.13998e-05	0.000549476	0.000398052	11928/104158/22417/53322/20682/13869/19017/74205/66117/14164/12160/13167/216190/117150/20660/66844/27410/13897/26457/19883/20655	21
168	EPI	EPI	BP	GO:0014910	regulation of smooth muscle cell migration	10/552	100/28943	2.18624e-05	0.000558012	0.000404236	11596/12043/20195/19017/20563/22402/20660/22003/57320/108058	10
169	EPI	EPI	BP	GO:0045454	cell redox homeostasis	6/552	31/28943	2.29856e-05	0.000583209	0.000422488	54683/22166/11758/109815/18477/21672	6
170	EPI	EPI	BP	GO:0006749	glutathione metabolic process	9/552	81/28943	2.41192e-05	0.000604813	0.000438139	625249/56615/14859/69454/14872/20656/103140/57320/20655	9
171	EPI	EPI	BP	GO:0046626	regulation of insulin receptor signaling pathway	9/552	81/28943	2.41192e-05	0.000604813	0.000438139	53322/50915/19246/117150/75747/19268/20660/107351/66898	9
172	EPI	EPI	BP	GO:0043524	negative regulation of neuron apoptotic process	14/552	195/28943	2.50075e-05	0.000621805	0.000450448	17748/22339/12043/19017/15251/20656/66270/12282/71648/22340/57320/12017/21672/20655	14
173	EPI	EPI	BP	GO:0072173	metanephric tubule morphogenesis	4/552	10/28943	2.50868e-05	0.000621805	0.000450448	18510/22417/20682/107515	4
174	EPI	EPI	BP	GO:0010632	regulation of epithelial cell migration	16/552	248/28943	2.53675e-05	0.000624869	0.000452668	11596/22339/12215/12317/20682/20563/15251/14164/226352/12512/54357/53868/11946/11947/64074/20317	16
175	EPI	EPI	BP	GO:0006487	protein N-linked glycosylation	8/552	63/28943	2.56476e-05	0.000624869	0.000452668	13135/70377/69038/67075/109154/103963/13200/66357	8
176	EPI	EPI	BP	GO:0043457	regulation of cellular respiration	8/552	63/28943	2.56476e-05	0.000624869	0.000452668	12866/19017/13063/15251/70673/52637/67267/57320	8
177	EPI	EPI	BP	GO:0061620	glycolytic process through glucose-6-phosphate	5/552	20/28943	3.03087e-05	0.000726054	0.000525968	21991/11674/18655/14433/18746	5
178	EPI	EPI	BP	GO:0071450	cellular response to oxygen radical	5/552	20/28943	3.03087e-05	0.000726054	0.000525968	20657/20656/18477/21672/20655	5
179	EPI	EPI	BP	GO:0071451	cellular response to superoxide	5/552	20/28943	3.03087e-05	0.000726054	0.000525968	20657/20656/18477/21672/20655	5
180	EPI	EPI	BP	GO:0043467	regulation of generation of precursor metabolites and energy	12/552	149/28943	3.06017e-05	0.000727463	0.000526989	17992/12866/19017/13063/15251/14121/14004/70673/12856/52637/67267/57320	12
181	EPI	EPI	BP	GO:0007015	actin filament organization	23/552	460/28943	3.07068e-05	0.000727463	0.000526989	22027/22417/20971/22350/544963/12043/20563/56431/27361/208943/108897/17919/243725/107351/22003/13800/66898/67968/677884/245880/56226/109711/27428	23
182	EPI	EPI	BP	GO:1990542	mitochondrial transmembrane transport	9/552	84/28943	3.23583e-05	0.000762376	0.000552281	70456/22117/68066/246696/22333/67067/11740/69029/55951	9
183	EPI	EPI	BP	GO:0046395	carboxylic acid catabolic process	15/552	226/28943	3.25423e-05	0.000762522	0.000552386	104158/20322/14660/52538/18242/208982/13167/11847/19299/13177/16922/70503/14719/110826/11364	15
184	EPI	EPI	BP	GO:0060537	muscle tissue development	24/552	494/28943	3.28772e-05	0.000764995	0.000554178	22339/13007/12043/20682/13869/19017/109620/14164/12160/14725/22402/16656/57810/21386/22003/20203/13511/20289/71960/14183/67267/11364/72900/108058	24
185	EPI	EPI	BP	GO:0097193	intrinsic apoptotic signaling pathway	18/552	310/28943	3.30047e-05	0.000764995	0.000554178	17319/12043/13063/15251/241494/19246/110213/20656/12282/19765/18453/15254/68349/57320/109815/64209/20655/67941	18
186	EPI	EPI	BP	GO:0072080	nephron tubule development	10/552	105/28943	3.34712e-05	0.00076763	0.000556087	18510/381157/22339/22417/12484/12043/20682/14164/107515/58198	10
187	EPI	EPI	BP	GO:0006099	tricarboxylic acid cycle	6/552	33/28943	3.34764e-05	0.00076763	0.000556087	17449/17448/56451/14194/66128/17993	6
188	EPI	EPI	BP	GO:0062197	cellular response to chemical stress	19/552	340/28943	3.39544e-05	0.000774449	0.000561027	54683/56615/12043/19017/22166/15251/20657/20656/56349/14004/69635/67067/19765/18453/57320/109815/18477/21672/20655	19
189	EPI	EPI	BP	GO:0016054	organic acid catabolic process	15/552	228/28943	3.60265e-05	0.000817363	0.000592115	104158/20322/14660/52538/18242/208982/13167/11847/19299/13177/16922/70503/14719/110826/11364	15
190	EPI	EPI	BP	GO:0030003	cellular cation homeostasis	24/552	498/28943	3.73569e-05	0.000843085	0.000610749	11931/17748/17750/11928/232156/53322/12043/73649/15251/52898/20277/242341/13167/11947/110213/12349/14319/19309/20203/13057/69029/64209/20655/108058	24
191	EPI	EPI	BP	GO:0072078	nephron tubule morphogenesis	9/552	86/28943	3.90827e-05	0.000874521	0.000633521	18510/381157/22339/22417/12043/20682/14164/107515/58198	9
192	EPI	EPI	BP	GO:0050665	hydrogen peroxide biosynthetic process	5/552	21/28943	3.91576e-05	0.000874521	0.000633521	13063/20656/66811/13057/20655	5
193	EPI	EPI	BP	GO:0046890	regulation of lipid biosynthetic process	14/552	205/28943	4.33878e-05	0.000963973	0.000698322	11928/104158/22417/13869/19017/74205/14164/12160/13167/66844/27410/13897/26457/20655	14
194	EPI	EPI	BP	GO:0030968	endoplasmic reticulum unfolded protein response	8/552	68/28943	4.50399e-05	0.000995521	0.000721176	71853/14828/70377/100037258/23795/19246/109815/64209	8
195	EPI	EPI	BP	GO:0006637	acyl-CoA metabolic process	9/552	88/28943	4.69522e-05	0.00102198	0.000740346	104158/74205/52538/26897/56451/70456/68738/107476/55951	9
196	EPI	EPI	BP	GO:0035383	thioester metabolic process	9/552	88/28943	4.69522e-05	0.00102198	0.000740346	104158/74205/52538/26897/56451/70456/68738/107476/55951	9
197	EPI	EPI	BP	GO:0072088	nephron epithelium morphogenesis	9/552	88/28943	4.69522e-05	0.00102198	0.000740346	18510/381157/22339/22417/12043/20682/14164/107515/58198	9
198	EPI	EPI	BP	GO:0032350	regulation of hormone metabolic process	7/552	51/28943	4.94613e-05	0.00105077	0.000761201	18510/11928/22417/19017/15251/12160/66811	7
199	EPI	EPI	BP	GO:0060749	mammary gland alveolus development	5/552	22/28943	4.9882e-05	0.00105077	0.000761201	19116/22339/13869/15251/12305	5
200	EPI	EPI	BP	GO:0061377	mammary gland lobule development	5/552	22/28943	4.9882e-05	0.00105077	0.000761201	19116/22339/13869/15251/12305	5
201	EPI	EPI	BP	GO:0072273	metanephric nephron morphogenesis	5/552	22/28943	4.9882e-05	0.00105077	0.000761201	18510/22417/20682/107515/58198	5
202	EPI	EPI	BP	GO:0033865	nucleoside bisphosphate metabolic process	10/552	110/28943	4.99901e-05	0.00105077	0.000761201	104158/23972/74205/52538/26897/56451/70456/68738/107476/55951	10
203	EPI	EPI	BP	GO:0033875	ribonucleoside bisphosphate metabolic process	10/552	110/28943	4.99901e-05	0.00105077	0.000761201	104158/23972/74205/52538/26897/56451/70456/68738/107476/55951	10
204	EPI	EPI	BP	GO:0034032	purine nucleoside bisphosphate metabolic process	10/552	110/28943	4.99901e-05	0.00105077	0.000761201	104158/23972/74205/52538/26897/56451/70456/68738/107476/55951	10
205	EPI	EPI	BP	GO:2000027	regulation of animal organ morphogenesis	11/552	133/28943	5.10532e-05	0.00106517	0.000771629	18510/22339/22417/20682/12550/93960/14164/107515/58198/12614/14368	11
206	EPI	EPI	BP	GO:0022612	gland morphogenesis	12/552	157/28943	5.11717e-05	0.00106517	0.000771629	22417/12043/20682/12550/20563/21923/15904/14164/14633/21386/12305/14183	12
207	EPI	EPI	BP	GO:0061326	renal tubule development	10/552	111/28943	5.40164e-05	0.00111407	0.000807057	18510/381157/22339/22417/12484/12043/20682/14164/107515/58198	10
208	EPI	EPI	BP	GO:0015849	organic acid transport	18/552	322/28943	5.40408e-05	0.00111407	0.000807057	19659/208890/17319/14275/20502/215113/74205/216225/14725/70456/11847/19299/13723/20522/26457/11957/55951/54208	18
209	EPI	EPI	BP	GO:0001841	neural tube formation	11/552	134/28943	5.46784e-05	0.00112182	0.000812671	14275/20971/20733/15251/12160/58198/14725/12614/13800/14368/27428	11
210	EPI	EPI	BP	GO:0090183	regulation of kidney development	6/552	36/28943	5.60872e-05	0.00114046	0.000826176	18510/22339/22417/20682/107515/58198	6
211	EPI	EPI	BP	GO:0019319	hexose biosynthetic process	9/552	90/28943	5.61189e-05	0.00114046	0.000826176	20322/17449/17448/15251/14121/21991/11364/18655/14433	9
212	EPI	EPI	BP	GO:0038063	collagen-activated tyrosine kinase receptor signaling pathway	4/552	12/28943	5.73622e-05	0.00116023	0.000840496	12828/12830/12305/94216	4
213	EPI	EPI	BP	GO:0008202	steroid metabolic process	19/552	354/28943	5.84004e-05	0.00117569	0.000851691	67963/11928/104158/22417/19017/20277/14164/12160/68917/14725/20397/19299/12167/14148/13897/22359/19883/110611/20655	19
214	EPI	EPI	BP	GO:0001656	metanephros development	9/552	91/28943	6.12403e-05	0.00122674	0.000888677	18510/381157/22417/12043/20682/20563/107515/58198/231470	9
215	EPI	EPI	BP	GO:0010634	positive regulation of epithelial cell migration	12/552	160/28943	6.15088e-05	0.00122674	0.000888677	22339/12215/12317/20682/15251/14164/226352/54357/53868/11946/11947/64074	12
216	EPI	EPI	BP	GO:0000303	response to superoxide	5/552	23/28943	6.27416e-05	0.00123163	0.000892217	20657/20656/18477/21672/20655	5
217	EPI	EPI	BP	GO:0061615	glycolytic process through fructose-6-phosphate	5/552	23/28943	6.27416e-05	0.00123163	0.000892217	21991/11674/18655/14433/18746	5
218	EPI	EPI	BP	GO:0090190	positive regulation of branching involved in ureteric bud morphogenesis	5/552	23/28943	6.27416e-05	0.00123163	0.000892217	18510/22339/20682/107515/58198	5
219	EPI	EPI	BP	GO:0030004	cellular monovalent inorganic cation homeostasis	10/552	113/28943	6.29027e-05	0.00123163	0.000892217	11931/11928/232156/12043/52898/20277/242341/11947/12349/108058	10
220	EPI	EPI	BP	GO:0061333	renal tubule morphogenesis	9/552	92/28943	6.67496e-05	0.00129239	0.000936235	18510/381157/22339/22417/12043/20682/14164/107515/58198	9
221	EPI	EPI	BP	GO:0042303	molting cycle	11/552	137/28943	6.69102e-05	0.00129239	0.000936235	110805/12043/20682/13039/107515/13167/12614/76560/14633/14368/14183	11
222	EPI	EPI	BP	GO:0042633	hair cycle	11/552	137/28943	6.69102e-05	0.00129239	0.000936235	110805/12043/20682/13039/107515/13167/12614/76560/14633/14368/14183	11
223	EPI	EPI	BP	GO:0001659	temperature homeostasis	13/552	189/28943	7.50412e-05	0.00144294	0.0010453	19116/22095/22339/104158/14776/19017/107515/216190/66834/70673/170439/26457/14194	13
224	EPI	EPI	BP	GO:0000305	response to oxygen radical	5/552	24/28943	7.80141e-05	0.0014802	0.00107228	20657/20656/18477/21672/20655	5
225	EPI	EPI	BP	GO:0006007	glucose catabolic process	5/552	24/28943	7.80141e-05	0.0014802	0.00107228	21991/11674/18655/14433/18746	5
226	EPI	EPI	BP	GO:1903428	positive regulation of reactive oxygen species biosynthetic process	5/552	24/28943	7.80141e-05	0.0014802	0.00107228	53881/20656/66811/13057/57320	5
227	EPI	EPI	BP	GO:0007589	body fluid secretion	10/552	116/28943	7.85482e-05	0.00148377	0.00107487	19116/232156/22339/13869/15251/20277/23795/12305/13057/22320	10
228	EPI	EPI	BP	GO:0002064	epithelial cell development	15/552	245/28943	8.15734e-05	0.00153415	0.00111137	81879/232156/22339/12739/22350/20733/20682/12550/15251/12160/226352/53868/14183/27428/72333	15
229	EPI	EPI	BP	GO:0055123	digestive system development	11/552	141/28943	8.68124e-05	0.00162555	0.00117758	12043/20682/12550/15251/107515/226352/58198/23795/68151/14633/14183	11
230	EPI	EPI	BP	GO:0007409	axonogenesis	23/552	493/28943	8.78465e-05	0.00163776	0.00118643	22339/12561/12215/545428/21869/12043/17755/20563/11951/320027/107515/17919/11658/14725/16782/14633/13841/13800/13723/12167/18164/14183/14790	23
231	EPI	EPI	BP	GO:0048645	animal organ formation	8/552	75/28943	9.14953e-05	0.00169109	0.00122506	18510/14275/14164/14725/15242/14633/14707/14183	8
232	EPI	EPI	BP	GO:2000179	positive regulation of neural precursor cell proliferation	8/552	75/28943	9.14953e-05	0.00169109	0.00122506	22339/15251/15904/14725/57810/14633/71648/14707	8
233	EPI	EPI	BP	GO:0090189	regulation of branching involved in ureteric bud morphogenesis	5/552	25/28943	9.59944e-05	0.00176663	0.00127978	18510/22339/20682/107515/58198	5
234	EPI	EPI	BP	GO:0008637	apoptotic mitochondrial changes	10/552	119/28943	9.73785e-05	0.00178444	0.00129268	103172/12484/12043/13869/52538/11983/56295/20656/18164/11740	10
235	EPI	EPI	BP	GO:0060560	developmental growth involved in morphogenesis	16/552	278/28943	9.88171e-05	0.0018031	0.0013062	22339/12561/20682/17755/20563/11951/21923/93960/14164/320027/226352/58198/17919/12305/13841/14183	16
236	EPI	EPI	BP	GO:0022604	regulation of cell morphogenesis	18/552	338/28943	0.000100149	0.00181901	0.00131773	22339/12317/12739/22350/17919/19268/107351/22003/20203/677884/69581/245880/71960/18453/27428/13047/270163/11674	18
237	EPI	EPI	BP	GO:0071496	cellular response to external stimulus	17/552	308/28943	0.000100842	0.00181901	0.00131773	11928/11889/14275/14828/22417/14827/12043/20682/223453/52187/320405/56295/75747/20289/14797/56486/12660	17
238	EPI	EPI	BP	GO:0046364	monosaccharide biosynthetic process	9/552	97/28943	0.000100962	0.00181901	0.00131773	20322/17449/17448/15251/14121/21991/11364/18655/14433	9
239	EPI	EPI	BP	GO:1905332	positive regulation of morphogenesis of an epithelium	6/552	40/28943	0.000103619	0.0018584	0.00134627	18510/22339/22417/20682/107515/58198	6
240	EPI	EPI	BP	GO:0006694	steroid biosynthetic process	12/552	169/28943	0.000104037	0.0018584	0.00134627	11928/104158/22417/19017/14164/12160/68917/19299/12167/14148/13897/20655	12
241	EPI	EPI	BP	GO:0072009	nephron epithelium development	10/552	120/28943	0.000104449	0.0018584	0.00134627	18510/381157/22339/22417/12484/12043/20682/14164/107515/58198	10
242	EPI	EPI	BP	GO:0048638	regulation of developmental growth	20/552	402/28943	0.000106497	0.00188701	0.00136699	22095/22339/12561/211652/22350/12043/13869/19035/17755/20563/11951/93960/320027/23795/17919/22402/20397/13841/14183/20655	20
243	EPI	EPI	BP	GO:0030970	retrograde protein transport, ER to cytosol	5/552	26/28943	0.000116995	0.00205604	0.00148944	66212/70377/216440/109815/64209	5
244	EPI	EPI	BP	GO:1903513	endoplasmic reticulum to cytosol transport	5/552	26/28943	0.000116995	0.00205604	0.00148944	66212/70377/216440/109815/64209	5
245	EPI	EPI	BP	GO:0060603	mammary gland duct morphogenesis	6/552	41/28943	0.000119441	0.00209047	0.00151438	22417/20563/14633/21386/12305/14183	6
246	EPI	EPI	BP	GO:2000379	positive regulation of reactive oxygen species metabolic process	8/552	78/28943	0.000120973	0.00210868	0.00152757	11596/53881/20656/66811/67067/13057/57320/20655	8
247	EPI	EPI	BP	GO:0043583	ear development	15/552	254/28943	0.000121822	0.00211265	0.00153045	18510/22095/20971/12043/20682/12550/12160/12614/14633/21386/12305/14368/14183/13047/20655	15
248	EPI	EPI	BP	GO:0001667	ameboidal-type cell migration	22/552	471/28943	0.000122187	0.00211265	0.00153045	11596/14275/22339/12215/12317/20971/20682/13869/20563/15251/14164/226352/12512/54357/53868/11946/216190/11947/20397/64074/107351/20317	22
249	EPI	EPI	BP	GO:0046661	male sex differentiation	12/552	172/28943	0.000122938	0.0021171	0.00153367	381157/22417/21869/12043/20682/12160/107515/14725/20397/83558/21386/14228	12
250	EPI	EPI	BP	GO:0072524	pyridine-containing compound metabolic process	8/552	79/28943	0.000132387	0.0022707	0.00164494	54683/16832/17449/216134/17436/14148/74080/107029	8
251	EPI	EPI	BP	GO:0032527	protein exit from endoplasmic reticulum	6/552	42/28943	0.000137121	0.00234253	0.00169697	66212/70377/216440/20660/109815/64209	6
252	EPI	EPI	BP	GO:0106106	cold-induced thermogenesis	11/552	149/28943	0.000142109	0.00241564	0.00174994	19116/22095/22339/104158/19017/107515/216190/66834/70673/170439/14194	11
253	EPI	EPI	BP	GO:0032409	regulation of transporter activity	17/552	317/28943	0.000142527	0.00241564	0.00174994	11931/225642/11596/20193/17992/12043/19017/108017/53881/268345/70729/69635/12856/57320/67704/108058/14579	17
254	EPI	EPI	BP	GO:0007411	axon guidance	15/552	259/28943	0.000150913	0.00254151	0.00184112	22339/12561/12215/545428/21869/20563/107515/11658/14725/16782/14633/13841/13800/13723/12167	15
255	EPI	EPI	BP	GO:0036498	IRE1-mediated unfolded protein response	4/552	15/28943	0.000151139	0.00254151	0.00184112	71853/14828/23795/19246	4
256	EPI	EPI	BP	GO:0097485	neuron projection guidance	15/552	260/28943	0.000157405	0.00263653	0.00190996	22339/12561/12215/545428/21869/20563/107515/11658/14725/16782/14633/13841/13800/13723/12167	15
257	EPI	EPI	BP	GO:0046470	phosphatidylcholine metabolic process	7/552	61/28943	0.000158175	0.00263913	0.00191184	212862/74205/27226/13167/27410/26457/12660	7
258	EPI	EPI	BP	GO:0090596	sensory organ morphogenesis	17/552	321/28943	0.000165446	0.00274975	0.00199197	18510/22095/22339/12043/20682/226438/15251/12614/57810/14633/21386/14368/23965/14183/15312/14790/20655	17
259	EPI	EPI	BP	GO:0048565	digestive tract development	10/552	128/28943	0.000178309	0.00294667	0.00213463	12043/20682/12550/15251/107515/226352/58198/23795/14633/14183	10
260	EPI	EPI	BP	GO:0045047	protein targeting to ER	6/552	44/28943	0.000178669	0.00294667	0.00213463	14275/14828/66212/20335/66624/64209	6
261	EPI	EPI	BP	GO:0006869	lipid transport	20/552	419/28943	0.000184712	0.00303465	0.00219836	67963/19659/17319/104158/53322/78896/74205/50770/216225/13167/24059/19299/27410/13897/56018/26457/22359/14719/11957/110611	20
262	EPI	EPI	BP	GO:0050810	regulation of steroid biosynthetic process	8/552	83/28943	0.000187295	0.00306534	0.0022206	11928/104158/22417/19017/14164/12160/13897/20655	8
263	EPI	EPI	BP	GO:0016052	carbohydrate catabolic process	11/552	154/28943	0.000190028	0.00309825	0.00224444	20322/19017/15251/14121/110095/19309/21991/11674/18655/14433/18746	11
264	EPI	EPI	BP	GO:0038065	collagen-activated signaling pathway	4/552	16/28943	0.000198487	0.00322391	0.00233547	12828/12830/12305/94216	4
265	EPI	EPI	BP	GO:0060571	morphogenesis of an epithelial fold	5/552	29/28943	0.000201484	0.00326024	0.00236179	15251/12160/15242/14633/14183	5
266	EPI	EPI	BP	GO:0010565	regulation of cellular ketone metabolic process	11/552	156/28943	0.000212704	0.00342661	0.00248231	104158/22417/53322/20682/19017/12160/13167/216190/13897/14194/57320	11
267	EPI	EPI	BP	GO:0010631	epithelial cell migration	17/552	328/28943	0.000213364	0.00342661	0.00248231	11596/22339/12215/12317/20682/20563/15251/14164/226352/12512/54357/53868/11946/11947/64074/107351/20317	17
268	EPI	EPI	BP	GO:0070059	intrinsic apoptotic signaling pathway in response to endoplasmic reticulum stress	7/552	64/28943	0.00021443	0.00343087	0.0024854	12043/19246/110213/12282/57320/109815/64209	7
269	EPI	EPI	BP	GO:0010959	regulation of metal ion transport	21/552	458/28943	0.000222344	0.00354428	0.00256755	11931/225642/11596/11928/20193/12043/108017/20277/546134/12512/268345/13167/110213/56461/76560/70729/22333/13057/67704/108058/14579	21
270	EPI	EPI	BP	GO:0043281	regulation of cysteine-type endopeptidase activity involved in apoptotic process	13/552	211/28943	0.00022503	0.00357381	0.00258894	22339/13033/12550/13063/223453/12828/13841/12955/69635/57320/64209/67941/54208	13
271	EPI	EPI	BP	GO:0052548	regulation of endopeptidase activity	18/552	361/28943	0.000225982	0.00357569	0.0025903	11596/22339/13033/12550/13063/223453/12828/20660/13841/12955/20317/69635/57320/68581/64209/14433/67941/54208	18
272	EPI	EPI	BP	GO:0090132	epithelium migration	17/552	330/28943	0.000229103	0.00360905	0.00261447	11596/22339/12215/12317/20682/20563/15251/14164/226352/12512/54357/53868/11946/11947/64074/107351/20317	17
273	EPI	EPI	BP	GO:1904063	negative regulation of cation transmembrane transport	9/552	108/28943	0.000229774	0.00360905	0.00261447	225642/215113/12043/110213/22333/57320/67704/108058/14579	9
274	EPI	EPI	BP	GO:0030878	thyroid gland development	5/552	30/28943	0.000238013	0.00369783	0.00267878	18510/110805/21869/15242/110351	5
275	EPI	EPI	BP	GO:0042744	hydrogen peroxide catabolic process	5/552	30/28943	0.000238013	0.00369783	0.00267878	22018/54683/11758/18477/21672	5
276	EPI	EPI	BP	GO:0046885	regulation of hormone biosynthetic process	5/552	30/28943	0.000238013	0.00369783	0.00267878	11928/22417/19017/15251/12160	5
277	EPI	EPI	BP	GO:0006094	gluconeogenesis	8/552	86/28943	0.000239724	0.00371097	0.0026883	17449/17448/15251/14121/21991/11364/18655/14433	8
278	EPI	EPI	BP	GO:0048660	regulation of smooth muscle cell proliferation	12/552	185/28943	0.000242713	0.00374371	0.00271202	11596/22339/19017/15251/22402/20656/22003/19765/14183/13057/57320/108058	12
279	EPI	EPI	BP	GO:0090130	tissue migration	17/552	332/28943	0.000245843	0.00377181	0.00273238	11596/22339/12215/12317/20682/20563/15251/14164/226352/12512/54357/53868/11946/11947/64074/107351/20317	17
280	EPI	EPI	BP	GO:0006165	nucleoside diphosphate phosphorylation	9/552	109/28943	0.000246294	0.00377181	0.00273238	19017/15251/171567/14121/21991/11674/18655/14433/18746	9
281	EPI	EPI	BP	GO:0018279	protein N-linked glycosylation via asparagine	4/552	17/28943	0.000255657	0.00390127	0.00282616	70377/67075/103963/13200	4
282	EPI	EPI	BP	GO:0006081	cellular aldehyde metabolic process	7/552	66/28943	0.000260163	0.00392809	0.00284559	22417/20277/216134/12160/21991/57320/11674	7
283	EPI	EPI	BP	GO:0060688	regulation of morphogenesis of a branching structure	7/552	66/28943	0.000260163	0.00392809	0.00284559	18510/22339/20682/12550/107515/58198/14183	7
284	EPI	EPI	BP	GO:2000648	positive regulation of stem cell proliferation	7/552	66/28943	0.000260163	0.00392809	0.00284559	20682/17075/15904/14633/21386/16998/14183	7
285	EPI	EPI	BP	GO:0022898	regulation of transmembrane transporter activity	16/552	303/28943	0.00026353	0.00396497	0.00287231	11931/225642/11596/20193/17992/12043/19017/108017/268345/70729/69635/12856/57320/67704/108058/14579	16
286	EPI	EPI	BP	GO:0008544	epidermis development	18/552	367/28943	0.000275835	0.0041356	0.00299591	110805/16691/110310/12043/20682/109620/13039/107515/13167/12614/76560/14633/73720/14368/14183/13047/20655/72333	18
287	EPI	EPI	BP	GO:0051881	regulation of mitochondrial membrane potential	8/552	88/28943	0.00028093	0.00419731	0.00304062	12043/11951/11983/20656/68197/57320/17993/20655	8
288	EPI	EPI	BP	GO:0031668	cellular response to extracellular stimulus	14/552	245/28943	0.000284528	0.0042363	0.00306886	11889/14275/14828/22417/14827/12043/223453/52187/320405/56295/75747/14797/56486/12660	14
289	EPI	EPI	BP	GO:0003382	epithelial cell morphogenesis	6/552	48/28943	0.000291241	0.00429156	0.00310889	12739/20733/12550/226352/53868/72333	6
290	EPI	EPI	BP	GO:0072599	establishment of protein localization to endoplasmic reticulum	6/552	48/28943	0.000291241	0.00429156	0.00310889	14275/14828/66212/20335/66624/64209	6
291	EPI	EPI	BP	GO:1900077	negative regulation of cellular response to insulin stimulus	6/552	48/28943	0.000291241	0.00429156	0.00310889	53322/50915/216190/117150/19268/107351	6
292	EPI	EPI	BP	GO:0001843	neural tube closure	9/552	112/28943	0.000301866	0.00443289	0.00321128	14275/20971/20733/58198/14725/12614/13800/14368/27428	9
293	EPI	EPI	BP	GO:0042391	regulation of membrane potential	21/552	469/28943	0.000305245	0.0044672	0.00323613	11931/103172/16525/11928/16512/12043/11951/109620/268345/11983/20656/243725/70729/13511/71960/68197/57320/99526/17993/20655/108058	21
294	EPI	EPI	BP	GO:0048639	positive regulation of developmental growth	13/552	218/28943	0.000308813	0.00450404	0.00326282	22095/22339/12561/22350/12043/13869/19035/17755/11951/23795/17919/22402/14183	13
295	EPI	EPI	BP	GO:0042440	pigment metabolic process	7/552	68/28943	0.000313429	0.00454049	0.00328922	12043/11983/233016/11655/68066/15199/13202	7
296	EPI	EPI	BP	GO:0046496	nicotinamide nucleotide metabolic process	7/552	68/28943	0.000313429	0.00454049	0.00328922	54683/16832/17449/17436/14148/74080/107029	7
297	EPI	EPI	BP	GO:0046939	nucleotide phosphorylation	9/552	113/28943	0.000322546	0.00459701	0.00333017	19017/15251/171567/14121/21991/11674/18655/14433/18746	9
298	EPI	EPI	BP	GO:0060606	tube closure	9/552	113/28943	0.000322546	0.00459701	0.00333017	14275/20971/20733/58198/14725/12614/13800/14368/27428	9
299	EPI	EPI	BP	GO:0071375	cellular response to peptide hormone stimulus	15/552	278/28943	0.000323367	0.00459701	0.00333017	22095/53322/20277/50915/19246/216190/117150/75747/12349/19268/20660/107351/66898/26457/18746	15
300	EPI	EPI	BP	GO:0018196	peptidyl-asparagine modification	4/552	18/28943	0.000323763	0.00459701	0.00333017	70377/67075/103963/13200	4
301	EPI	EPI	BP	GO:0070254	mucus secretion	4/552	18/28943	0.000323763	0.00459701	0.00333017	20277/23795/13057/22320	4
302	EPI	EPI	BP	GO:0072077	renal vesicle morphogenesis	4/552	18/28943	0.000323763	0.00459701	0.00333017	18510/22417/20682/58198	4
303	EPI	EPI	BP	GO:0048659	smooth muscle cell proliferation	12/552	192/28943	0.000340889	0.0048242	0.00349475	11596/22339/19017/15251/22402/20656/22003/19765/14183/13057/57320/108058	12
304	EPI	EPI	BP	GO:0030879	mammary gland development	11/552	165/28943	0.000345189	0.00486898	0.00352719	19116/22339/22417/20682/13869/20563/15251/14633/21386/12305/14183	11
305	EPI	EPI	BP	GO:0098657	import into cell	14/552	250/28943	0.00034907	0.00490152	0.00355076	11931/11928/14275/20502/215113/16517/74205/20277/16516/14725/11847/26457/57320/54208	14
306	EPI	EPI	BP	GO:0030900	forebrain development	19/552	407/28943	0.000349782	0.00490152	0.00355076	57752/545428/22417/21869/13869/14013/20563/15251/22272/15904/58198/13167/14725/15242/57810/14633/21386/14183/14790	19
307	EPI	EPI	BP	GO:0030258	lipid modification	13/552	221/28943	0.000352132	0.00491838	0.00356298	53322/20682/19017/52538/27226/13167/216190/217480/19299/13177/16922/110826/11364	13
308	EPI	EPI	BP	GO:0048872	homeostasis of number of cells	18/552	375/28943	0.000357039	0.00497073	0.0036009	17319/54683/22339/12484/12043/20682/14013/15251/20277/320405/107515/11983/11655/14194/11740/18477/21672/20655	18
309	EPI	EPI	BP	GO:1901342	regulation of vasculature development	16/552	312/28943	0.000364434	0.00505727	0.00366359	20193/22339/22417/319909/223780/107702/15251/14164/12828/15242/64074/20317/22340/18655/28106/18746	16
310	EPI	EPI	BP	GO:0050678	regulation of epithelial cell proliferation	20/552	442/28943	0.000368639	0.00509911	0.0036939	11596/22339/20682/13869/12550/66117/14164/13039/12828/12160/11946/11983/14633/110351/20317/22340/14183/15312/13057/28106	20
311	EPI	EPI	BP	GO:0019362	pyridine nucleotide metabolic process	7/552	70/28943	0.000375106	0.00517188	0.00374662	54683/16832/17449/17436/14148/74080/107029	7
312	EPI	EPI	BP	GO:0007162	negative regulation of cell adhesion	16/552	313/28943	0.000377471	0.00518081	0.00375309	11596/22339/20971/12484/76509/20733/17075/53624/12550/21923/226352/12527/11847/11947/107351/21672	16
313	EPI	EPI	BP	GO:0060740	prostate gland epithelium morphogenesis	5/552	33/28943	0.00037817	0.00518081	0.00375309	20682/21923/15904/14633/14183	5
314	EPI	EPI	BP	GO:0006096	glycolytic process	8/552	92/28943	0.000380739	0.0051994	0.00376655	19017/15251/14121/21991/11674/18655/14433/18746	8
315	EPI	EPI	BP	GO:0035461	vitamin transmembrane transport	4/552	19/28943	0.000403942	0.00549874	0.0039834	14275/14725/20522/26457	4
316	EPI	EPI	BP	GO:0006757	ATP generation from ADP	8/552	93/28943	0.000409734	0.00555994	0.00402773	19017/15251/14121/21991/11674/18655/14433/18746	8
317	EPI	EPI	BP	GO:0019218	regulation of steroid metabolic process	9/552	117/28943	0.000417328	0.00561682	0.00406894	11928/104158/22417/19017/14164/12160/13897/19883/20655	9
318	EPI	EPI	BP	GO:0034766	negative regulation of ion transmembrane transport	9/552	117/28943	0.000417328	0.00561682	0.00406894	225642/215113/12043/110213/22333/57320/67704/108058/14579	9
319	EPI	EPI	BP	GO:0010810	regulation of cell-substrate adhesion	13/552	225/28943	0.000417856	0.00561682	0.00406894	22339/12317/22417/20971/76509/12043/226352/23795/64074/12305/107351/54156/18453	13
320	EPI	EPI	BP	GO:0034614	cellular response to reactive oxygen species	10/552	143/28943	0.000435816	0.00583056	0.00422378	54683/22166/20657/20656/56349/67067/57320/18477/21672/20655	10
321	EPI	EPI	BP	GO:0060512	prostate gland morphogenesis	5/552	34/28943	0.000436476	0.00583056	0.00422378	20682/21923/15904/14633/14183	5
322	EPI	EPI	BP	GO:0090287	regulation of cellular response to growth factor stimulus	16/552	318/28943	0.000448858	0.00597415	0.0043278	14275/14828/22417/21869/20563/15251/14164/12512/14725/19246/15242/19268/20660/64074/70673/22340	16
323	EPI	EPI	BP	GO:0098739	import across plasma membrane	12/552	198/28943	0.000450012	0.00597415	0.0043278	11931/11928/14275/20502/215113/16517/20277/16516/14725/11847/26457/54208	12
324	EPI	EPI	BP	GO:0055067	monovalent inorganic cation homeostasis	11/552	171/28943	0.00046749	0.00618702	0.00448201	11931/11928/232156/12043/16517/52898/20277/242341/11947/12349/108058	11
325	EPI	EPI	BP	GO:0051341	regulation of oxidoreductase activity	8/552	95/28943	0.00047311	0.00624214	0.00452193	20193/54683/17992/11847/14148/12856/13057/57320	8
326	EPI	EPI	BP	GO:0021915	neural tube development	12/552	200/28943	0.000492372	0.00647635	0.0046916	14275/20971/20733/15251/12160/58198/14725/12614/14633/13800/14368/27428	12
327	EPI	EPI	BP	GO:0006620	post-translational protein targeting to endoplasmic reticulum membrane	4/552	20/28943	0.00049735	0.00650194	0.00471014	14275/14828/66212/20335	4
328	EPI	EPI	BP	GO:0072087	renal vesicle development	4/552	20/28943	0.00049735	0.00650194	0.00471014	18510/22417/20682/58198	4
329	EPI	EPI	BP	GO:0006084	acetyl-CoA metabolic process	5/552	35/28943	0.000501305	0.00651371	0.00471867	52538/70456/68738/107476/55951	5
330	EPI	EPI	BP	GO:0042472	inner ear morphogenesis	9/552	120/28943	0.000502536	0.00651371	0.00471867	18510/22095/20682/12614/14633/21386/14368/14183/20655	9
331	EPI	EPI	BP	GO:0051289	protein homotetramerization	6/552	53/28943	0.000502808	0.00651371	0.00471867	14660/17436/216190/20656/66834/107476	6
332	EPI	EPI	BP	GO:1901653	cellular response to peptide	16/552	322/28943	0.000514042	0.00662916	0.0048023	11596/22095/53322/20277/50915/19246/216190/117150/75747/12349/19268/20660/107351/66898/26457/18746	16
333	EPI	EPI	BP	GO:0006941	striated muscle contraction	11/552	173/28943	0.000515555	0.00662916	0.0048023	11931/11928/109620/11847/22003/22340/13511/71960/11674/14790/108058	11
334	EPI	EPI	BP	GO:0006520	cellular amino acid metabolic process	14/552	260/28943	0.000516357	0.00662916	0.0048023	70337/13370/20502/14660/18242/208982/11847/22117/70503/14194/14719/110826/57320/102436	14
335	EPI	EPI	BP	GO:0014706	striated muscle tissue development	15/552	291/28943	0.000521814	0.00667922	0.00483856	22339/13869/109620/14164/12160/14725/22402/57810/21386/22003/13511/14183/11364/72900/108058	15
336	EPI	EPI	BP	GO:0043588	skin development	16/552	323/28943	0.000531552	0.00678362	0.00491419	110805/16691/110310/12043/20682/109620/13039/107515/13167/12614/76560/14633/14368/231470/14183/72333	16
337	EPI	EPI	BP	GO:0120161	regulation of cold-induced thermogenesis	10/552	147/28943	0.000541673	0.00689227	0.0049929	19116/22095/22339/19017/107515/216190/66834/70673/170439/14194	10
338	EPI	EPI	BP	GO:0032412	regulation of ion transmembrane transporter activity	15/552	293/28943	0.000560084	0.00710545	0.00514733	11931/225642/11596/20193/17992/19017/108017/268345/70729/69635/12856/57320/67704/108058/14579	15
339	EPI	EPI	BP	GO:2000146	negative regulation of cell motility	16/552	325/28943	0.000568111	0.00712323	0.00516022	11596/17319/12317/12739/22417/20733/21869/12043/12550/19017/20563/12512/107351/22003/20317/57320	16
340	EPI	EPI	BP	GO:0007566	embryo implantation	7/552	75/28943	0.00057237	0.00712323	0.00516022	22339/12317/12550/12305/67968/14228/20655	7
341	EPI	EPI	BP	GO:0070972	protein localization to endoplasmic reticulum	7/552	75/28943	0.00057237	0.00712323	0.00516022	14275/14828/66212/20335/216440/66624/64209	7
342	EPI	EPI	BP	GO:0003401	axis elongation	5/552	36/28943	0.000573115	0.00712323	0.00516022	20682/21923/93960/14164/14183	5
343	EPI	EPI	BP	GO:0019320	hexose catabolic process	5/552	36/28943	0.000573115	0.00712323	0.00516022	21991/11674/18655/14433/18746	5
344	EPI	EPI	BP	GO:0031069	hair follicle morphogenesis	5/552	36/28943	0.000573115	0.00712323	0.00516022	110805/12043/13039/14633/14183	5
345	EPI	EPI	BP	GO:0042168	heme metabolic process	5/552	36/28943	0.000573115	0.00712323	0.00516022	11983/233016/11655/68066/15199	5
346	EPI	EPI	BP	GO:0120162	positive regulation of cold-induced thermogenesis	8/552	98/28943	0.000582865	0.00722349	0.00523284	19116/22095/22339/19017/216190/70673/170439/14194	8
347	EPI	EPI	BP	GO:0007389	pattern specification process	21/552	493/28943	0.000585067	0.00722988	0.00523747	18510/14275/21869/13869/15251/14164/171567/12160/226352/14725/68151/15242/12614/57810/14633/21386/67968/12167/72938/14183/27428	21
348	EPI	EPI	BP	GO:0006875	cellular metal ion homeostasis	19/552	425/28943	0.00059235	0.00729884	0.00528743	11931/17748/17750/11928/53322/12043/73649/15251/20277/13167/110213/14319/19309/20203/13057/69029/64209/20655/108058	19
349	EPI	EPI	BP	GO:0010594	regulation of endothelial cell migration	11/552	176/28943	0.000595348	0.00731477	0.00529897	11596/22339/12215/12317/20563/15251/14164/11946/11947/64074/20317	11
350	EPI	EPI	BP	GO:0034763	negative regulation of transmembrane transport	10/552	149/28943	0.000602095	0.00735106	0.00532526	225642/215113/12043/216190/110213/22333/57320/67704/108058/14579	10
351	EPI	EPI	BP	GO:1901617	organic hydroxy compound biosynthetic process	13/552	234/28943	0.000604655	0.00735106	0.00532526	16832/104158/22417/59012/14164/216134/12160/19286/19299/13897/57320/13202/20655	13
352	EPI	EPI	BP	GO:0006662	glycerol ether metabolic process	4/552	21/28943	0.00060516	0.00735106	0.00532526	212862/22166/27226/320024	4
353	EPI	EPI	BP	GO:0010310	regulation of hydrogen peroxide metabolic process	4/552	21/28943	0.00060516	0.00735106	0.00532526	13063/20656/66811/21672	4
354	EPI	EPI	BP	GO:0048546	digestive tract morphogenesis	6/552	55/28943	0.000614877	0.007448	0.00539549	12043/15251/226352/23795/14633/14183	6
355	EPI	EPI	BP	GO:1902882	regulation of response to oxidative stress	8/552	99/28943	0.00062371	0.00753372	0.00545758	22166/15251/20656/75747/19765/18453/57320/20655	8
356	EPI	EPI	BP	GO:0033002	muscle cell proliferation	14/552	266/28943	0.000646272	0.00778431	0.00563912	11596/22339/13869/19017/15251/14164/22402/20656/22003/19765/14183/13057/57320/108058	14
357	EPI	EPI	BP	GO:0060441	epithelial tube branching involved in lung morphogenesis	5/552	37/28943	0.000652372	0.00783577	0.00567639	20682/21923/15242/12614/14183	5
358	EPI	EPI	BP	GO:0010822	positive regulation of mitochondrion organization	7/552	77/28943	0.000671218	0.00803962	0.00582406	103172/19017/15251/11983/22333/19765/11740	7
359	EPI	EPI	BP	GO:0003231	cardiac ventricle development	10/552	152/28943	0.000703092	0.00839793	0.00608364	18510/381157/20563/15251/109620/58198/14725/21386/22003/14183	10
360	EPI	EPI	BP	GO:0036473	cell death in response to oxidative stress	8/552	101/28943	0.00071233	0.00846114	0.00612942	12043/22166/15251/20656/19765/18453/57320/20655	8
361	EPI	EPI	BP	GO:0046031	ADP metabolic process	8/552	101/28943	0.00071233	0.00846114	0.00612942	19017/15251/14121/21991/11674/18655/14433/18746	8
362	EPI	EPI	BP	GO:0006656	phosphatidylcholine biosynthetic process	4/552	22/28943	0.000728555	0.00851238	0.00616655	212862/74205/26457/12660	4
363	EPI	EPI	BP	GO:0031290	retinal ganglion cell axon guidance	4/552	22/28943	0.000728555	0.00851238	0.00616655	22339/20563/13841/12167	4
364	EPI	EPI	BP	GO:0060602	branch elongation of an epithelium	4/552	22/28943	0.000728555	0.00851238	0.00616655	20682/21923/14164/14183	4
365	EPI	EPI	BP	GO:0072170	metanephric tubule development	4/552	22/28943	0.000728555	0.00851238	0.00616655	18510/22417/20682/107515	4
366	EPI	EPI	BP	GO:1903427	negative regulation of reactive oxygen species biosynthetic process	4/552	22/28943	0.000728555	0.00851238	0.00616655	11951/13063/68197/57320	4
367	EPI	EPI	BP	GO:1903672	positive regulation of sprouting angiogenesis	4/552	22/28943	0.000728555	0.00851238	0.00616655	20193/22339/14164/18746	4
368	EPI	EPI	BP	GO:0046365	monosaccharide catabolic process	5/552	38/28943	0.000739554	0.00854429	0.00618966	21991/11674/18655/14433/18746	5
369	EPI	EPI	BP	GO:0072210	metanephric nephron development	5/552	38/28943	0.000739554	0.00854429	0.00618966	18510/22417/20682/107515/58198	5
370	EPI	EPI	BP	GO:0051055	negative regulation of lipid biosynthetic process	6/552	57/28943	0.000745399	0.00854429	0.00618966	11928/22417/12160/66844/26457/20655	6
371	EPI	EPI	BP	GO:0051353	positive regulation of oxidoreductase activity	6/552	57/28943	0.000745399	0.00854429	0.00618966	20193/17992/14148/12856/13057/57320	6
372	EPI	EPI	BP	GO:0036480	neuron intrinsic apoptotic signaling pathway in response to oxidative stress	3/552	10/28943	0.000749219	0.00854429	0.00618966	15251/19765/57320	3
373	EPI	EPI	BP	GO:0042439	ethanolamine-containing compound metabolic process	3/552	10/28943	0.000749219	0.00854429	0.00618966	56209/59012/12660	3
374	EPI	EPI	BP	GO:0061687	detoxification of inorganic compound	3/552	10/28943	0.000749219	0.00854429	0.00618966	17748/17750/57320	3
375	EPI	EPI	BP	GO:0097501	stress response to metal ion	3/552	10/28943	0.000749219	0.00854429	0.00618966	17748/17750/57320	3
376	EPI	EPI	BP	GO:1903376	regulation of oxidative stress-induced neuron intrinsic apoptotic signaling pathway	3/552	10/28943	0.000749219	0.00854429	0.00618966	15251/19765/57320	3
377	EPI	EPI	BP	GO:0050727	regulation of inflammatory response	17/552	367/28943	0.000766087	0.00871347	0.00631222	11596/625249/12484/14776/20563/21923/22402/75697/66811/20317/22320/68197/57320/109815/13202/19883/20655	17
378	EPI	EPI	BP	GO:0006914	autophagy	20/552	469/28943	0.000772614	0.00874134	0.00633241	11596/12043/13033/15251/223453/52187/11983/117150/110213/75747/66270/69635/71648/22333/19025/66320/11740/22320/57320/56486	20
379	EPI	EPI	BP	GO:0061919	process utilizing autophagic mechanism	20/552	469/28943	0.000772614	0.00874134	0.00633241	11596/12043/13033/15251/223453/52187/11983/117150/110213/75747/66270/69635/71648/22333/19025/66320/11740/22320/57320/56486	20
380	EPI	EPI	BP	GO:0048738	cardiac muscle tissue development	14/552	271/28943	0.000774759	0.00874254	0.00633328	22339/13869/109620/14164/12160/14725/22402/21386/22003/13511/14183/11364/72900/108058	14
381	EPI	EPI	BP	GO:0006633	fatty acid biosynthetic process	10/552	154/28943	0.00077788	0.00875473	0.0063421	17319/74559/74205/68738/19299/20250/70757/107476/170439/70316	10
382	EPI	EPI	BP	GO:1903036	positive regulation of response to wounding	7/552	79/28943	0.000783128	0.00876776	0.00635155	12739/12484/22402/64074/107351/22340/21672	7
383	EPI	EPI	BP	GO:1903201	regulation of oxidative stress-induced cell death	7/552	79/28943	0.000783128	0.00876776	0.00635155	22166/15251/20656/19765/18453/57320/20655	7
384	EPI	EPI	BP	GO:0010876	lipid localization	20/552	470/28943	0.000792998	0.00885205	0.00641261	67963/19659/17319/104158/53322/78896/74205/50770/216225/13167/24059/19299/27410/13897/56018/26457/22359/14719/11957/110611	20
385	EPI	EPI	BP	GO:0042180	cellular ketone metabolic process	13/552	241/28943	0.000794785	0.00885205	0.00641261	104158/22417/53322/20682/19017/20277/12160/13167/216190/13897/14194/57320/11674	13
386	EPI	EPI	BP	GO:0030048	actin filament-based movement	9/552	128/28943	0.000801594	0.00888174	0.00643412	11928/109620/208943/226352/17919/22003/13511/71960/108058	9
387	EPI	EPI	BP	GO:0072329	monocarboxylic acid catabolic process	9/552	128/28943	0.000801594	0.00888174	0.00643412	104158/20322/52538/13167/19299/13177/16922/110826/11364	9
388	EPI	EPI	BP	GO:0009062	fatty acid catabolic process	8/552	103/28943	0.000810815	0.00893772	0.00647467	104158/52538/13167/19299/13177/16922/110826/11364	8
389	EPI	EPI	BP	GO:0062014	negative regulation of small molecule metabolic process	8/552	103/28943	0.000810815	0.00893772	0.00647467	22417/20682/19017/12160/14121/13167/216190/20655	8
390	EPI	EPI	BP	GO:0032869	cellular response to insulin stimulus	12/552	212/28943	0.000823358	0.00905272	0.00655798	53322/50915/19246/216190/117150/75747/19268/20660/107351/66898/26457/18746	12
391	EPI	EPI	BP	GO:0008286	insulin receptor signaling pathway	9/552	129/28943	0.000847459	0.00929387	0.00673267	53322/50915/19246/117150/75747/19268/20660/107351/66898	9
392	EPI	EPI	BP	GO:2000116	regulation of cysteine-type endopeptidase activity	13/552	243/28943	0.000857532	0.00935925	0.00678004	22339/13033/12550/13063/223453/12828/13841/12955/69635/57320/64209/67941/54208	13
393	EPI	EPI	BP	GO:0031669	cellular response to nutrient levels	12/552	213/28943	0.000857786	0.00935925	0.00678004	14275/14828/22417/14827/12043/223453/52187/320405/56295/75747/56486/12660	12
394	EPI	EPI	BP	GO:0016042	lipid catabolic process	16/552	338/28943	0.00086236	0.00935954	0.00678025	104158/66117/52538/11758/68917/27226/13167/20397/20660/19299/13177/320024/16922/13897/110826/11364	16
395	EPI	EPI	BP	GO:0031589	cell-substrate adhesion	17/552	371/28943	0.000862954	0.00935954	0.00678025	22339/12317/22417/20971/76509/12043/57278/226352/12512/23795/64074/12305/107351/69538/54156/109711/18453	17
396	EPI	EPI	BP	GO:0030539	male genitalia development	4/552	23/28943	0.000868726	0.00935954	0.00678025	381157/12160/107515/21386	4
397	EPI	EPI	BP	GO:0045056	transcytosis	4/552	23/28943	0.000868726	0.00935954	0.00678025	21819/11596/14725/105853	4
398	EPI	EPI	BP	GO:0072202	cell differentiation involved in metanephros development	4/552	23/28943	0.000868726	0.00935954	0.00678025	18510/22417/107515/58198	4
399	EPI	EPI	BP	GO:0045599	negative regulation of fat cell differentiation	6/552	59/28943	0.000896351	0.00963296	0.00697832	22339/53322/15904/22402/20656/19883	6
400	EPI	EPI	BP	GO:0009135	purine nucleoside diphosphate metabolic process	8/552	105/28943	0.000919948	0.00983725	0.00712631	19017/15251/14121/21991/11674/18655/14433/18746	8
401	EPI	EPI	BP	GO:0009179	purine ribonucleoside diphosphate metabolic process	8/552	105/28943	0.000919948	0.00983725	0.00712631	19017/15251/14121/21991/11674/18655/14433/18746	8
402	EPI	EPI	BP	GO:0045765	regulation of angiogenesis	15/552	308/28943	0.00093114	0.00993216	0.00719506	20193/22339/319909/223780/107702/15251/14164/12828/15242/64074/20317/22340/18655/28106/18746	15
403	EPI	EPI	BP	GO:0042398	cellular modified amino acid biosynthetic process	5/552	40/28943	0.000939653	0.00999809	0.00724283	12716/218865/26457/11364/57320	5
404	EPI	EPI	BP	GO:0032543	mitochondrial translation	9/552	131/28943	0.000945594	0.0100364	0.00727058	121022/67840/66416/66493/64660/66047/67267/94065/102436	9
405	EPI	EPI	BP	GO:0072091	regulation of stem cell proliferation	8/552	106/28943	0.000978762	0.0103384	0.00748938	20682/17075/14013/15904/14633/21386/16998/14183	8
406	EPI	EPI	BP	GO:0060443	mammary gland morphogenesis	6/552	60/28943	0.00098013	0.0103384	0.00748938	22417/20563/14633/21386/12305/14183	6
407	EPI	EPI	BP	GO:0051260	protein homooligomerization	11/552	187/28943	0.000981284	0.0103384	0.00748938	17319/14660/17436/268345/216190/243043/20656/106931/27410/66834/107476	11
408	EPI	EPI	BP	GO:0008360	regulation of cell shape	10/552	159/28943	0.000993866	0.0104453	0.00756682	22339/22350/22003/20203/677884/69581/245880/71960/27428/11674	10
409	EPI	EPI	BP	GO:0006107	oxaloacetate metabolic process	3/552	11/28943	0.00101562	0.0105192	0.00762035	17449/17448/14719	3
410	EPI	EPI	BP	GO:0031943	regulation of glucocorticoid metabolic process	3/552	11/28943	0.00101562	0.0105192	0.00762035	11928/22417/12160	3
411	EPI	EPI	BP	GO:0032353	negative regulation of hormone biosynthetic process	3/552	11/28943	0.00101562	0.0105192	0.00762035	11928/22417/12160	3
412	EPI	EPI	BP	GO:1902946	protein localization to early endosome	3/552	11/28943	0.00101562	0.0105192	0.00762035	22339/22350/20660	3
413	EPI	EPI	BP	GO:1902959	regulation of aspartic-type endopeptidase activity involved in amyloid precursor protein catabolic process	3/552	11/28943	0.00101562	0.0105192	0.00762035	11596/20660/68581	3
414	EPI	EPI	BP	GO:1903599	positive regulation of autophagy of mitochondrion	3/552	11/28943	0.00101562	0.0105192	0.00762035	15251/22333/11740	3
415	EPI	EPI	BP	GO:0009065	glutamine family amino acid catabolic process	4/552	24/28943	0.00102687	0.0105846	0.00766774	14660/18242/11847/14719	4
416	EPI	EPI	BP	GO:0032352	positive regulation of hormone metabolic process	4/552	24/28943	0.00102687	0.0105846	0.00766774	18510/22417/19017/15251	4
417	EPI	EPI	BP	GO:0030336	negative regulation of cell migration	15/552	312/28943	0.00105952	0.010869	0.0078737	11596/17319/12317/12739/22417/21869/12043/12550/19017/20563/12512/107351/22003/20317/57320	15
418	EPI	EPI	BP	GO:0031647	regulation of protein stability	15/552	312/28943	0.00105952	0.010869	0.0078737	11931/66805/12317/13135/12043/19035/66889/378702/21386/12955/13200/19025/57320/12017/14433	15
419	EPI	EPI	BP	GO:0060249	anatomical structure homeostasis	16/552	346/28943	0.00110124	0.01127	0.00816421	16541/54683/22339/12215/12043/20682/13869/15251/12349/16998/27410/107476/20289/14194/11674/20655	16
420	EPI	EPI	BP	GO:0007006	mitochondrial membrane organization	8/552	108/28943	0.00110541	0.0112857	0.00817558	103172/12043/224904/52538/11983/67067/30055/11740	8
421	EPI	EPI	BP	GO:0000422	autophagy of mitochondrion	7/552	84/28943	0.00112796	0.0114342	0.0082832	15251/11983/66270/71648/22333/11740/56486	7
422	EPI	EPI	BP	GO:0061726	mitochondrion disassembly	7/552	84/28943	0.00112796	0.0114342	0.0082832	15251/11983/66270/71648/22333/11740/56486	7
423	EPI	EPI	BP	GO:1900076	regulation of cellular response to insulin stimulus	7/552	84/28943	0.00112796	0.0114342	0.0082832	53322/50915/216190/117150/19268/20660/107351	7
424	EPI	EPI	BP	GO:0042692	muscle cell differentiation	19/552	449/28943	0.00113245	0.0114527	0.00829656	22339/16691/22417/13007/12043/20682/16669/50770/12527/22402/20656/57810/21386/22003/109711/14183/11364/19883/108058	19
425	EPI	EPI	BP	GO:0042594	response to starvation	11/552	191/28943	0.00116493	0.0117287	0.00849649	14828/22417/12043/223453/52187/320405/56295/75747/11364/56486/12660	11
426	EPI	EPI	BP	GO:0090303	positive regulation of wound healing	6/552	62/28943	0.00116563	0.0117287	0.00849649	12739/22402/64074/107351/22340/21672	6
427	EPI	EPI	BP	GO:0009791	post-embryonic development	9/552	135/28943	0.00116954	0.0117287	0.00849649	22339/12043/14013/20397/20656/14183/15312/11364/14790	9
428	EPI	EPI	BP	GO:0048661	positive regulation of smooth muscle cell proliferation	8/552	109/28943	0.00117346	0.0117287	0.00849649	11596/22339/19017/15251/22402/14183/13057/108058	8
429	EPI	EPI	BP	GO:0048730	epidermis morphogenesis	5/552	42/28943	0.00117742	0.0117287	0.00849649	110805/12043/13039/14633/14183	5
430	EPI	EPI	BP	GO:0072595	maintenance of protein localization in organelle	5/552	42/28943	0.00117742	0.0117287	0.00849649	103172/14828/22166/216440/57320	5
431	EPI	EPI	BP	GO:0048839	inner ear development	12/552	221/28943	0.00117888	0.0117287	0.00849649	18510/22095/20971/20682/12550/12614/14633/21386/14368/14183/13047/20655	12
432	EPI	EPI	BP	GO:0007263	nitric oxide mediated signal transduction	4/552	25/28943	0.00120418	0.0118429	0.00857926	17748/17750/22339/268345	4
433	EPI	EPI	BP	GO:0010894	negative regulation of steroid biosynthetic process	4/552	25/28943	0.00120418	0.0118429	0.00857926	11928/22417/12160/20655	4
434	EPI	EPI	BP	GO:0018904	ether metabolic process	4/552	25/28943	0.00120418	0.0118429	0.00857926	212862/22166/27226/320024	4
435	EPI	EPI	BP	GO:0072207	metanephric epithelium development	4/552	25/28943	0.00120418	0.0118429	0.00857926	18510/22417/20682/107515	4
436	EPI	EPI	BP	GO:1901028	regulation of mitochondrial outer membrane permeabilization involved in apoptotic signaling pathway	4/552	25/28943	0.00120418	0.0118429	0.00857926	103172/52538/11983/11740	4
437	EPI	EPI	BP	GO:0051262	protein tetramerization	7/552	85/28943	0.00120935	0.0118665	0.00859636	14660/17436/216190/20656/66834/225997/107476	7
438	EPI	EPI	BP	GO:0009132	nucleoside diphosphate metabolic process	9/552	136/28943	0.00123173	0.0120586	0.0087355	19017/15251/171567/14121/21991/11674/18655/14433/18746	9
439	EPI	EPI	BP	GO:0006936	muscle contraction	15/552	317/28943	0.00124071	0.0120913	0.00875919	11931/11928/109620/20277/11847/407785/21386/22003/22340/13511/71960/11674/14790/20655/108058	15
440	EPI	EPI	BP	GO:0007548	sex differentiation	15/552	317/28943	0.00124071	0.0120913	0.00875919	381157/22339/22417/21869/12043/20682/12160/107515/14725/20397/83558/21386/12167/14228/20655	15
441	EPI	EPI	BP	GO:0010595	positive regulation of endothelial cell migration	8/552	110/28943	0.0012448	0.0121037	0.00876814	22339/12215/12317/15251/14164/11946/11947/64074	8
442	EPI	EPI	BP	GO:0140053	mitochondrial gene expression	10/552	164/28943	0.00125667	0.0121914	0.00883171	103172/121022/67840/66416/66493/64660/66047/67267/94065/102436	10
443	EPI	EPI	BP	GO:0001894	tissue homeostasis	14/552	286/28943	0.00129662	0.0125506	0.0090919	16541/54683/22339/12215/12043/20682/13869/12349/16998/27410/107476/20289/14194/20655	14
444	EPI	EPI	BP	GO:0006778	porphyrin-containing compound metabolic process	5/552	43/28943	0.00131171	0.0126112	0.00913581	11983/233016/11655/68066/15199	5
445	EPI	EPI	BP	GO:0046627	negative regulation of insulin receptor signaling pathway	5/552	43/28943	0.00131171	0.0126112	0.00913581	53322/50915/117150/19268/107351	5
446	EPI	EPI	BP	GO:0048873	homeostasis of number of cells within a tissue	5/552	43/28943	0.00131171	0.0126112	0.00913581	54683/22339/12043/20682/14194	5
447	EPI	EPI	BP	GO:0010728	regulation of hydrogen peroxide biosynthetic process	3/552	12/28943	0.00133503	0.0126371	0.00915461	13063/20656/66811	3
448	EPI	EPI	BP	GO:0032351	negative regulation of hormone metabolic process	3/552	12/28943	0.00133503	0.0126371	0.00915461	11928/22417/12160	3
449	EPI	EPI	BP	GO:0046598	positive regulation of viral entry into host cell	3/552	12/28943	0.00133503	0.0126371	0.00915461	12215/50528/18453	3
450	EPI	EPI	BP	GO:0060430	lung saccule development	3/552	12/28943	0.00133503	0.0126371	0.00915461	104798/21869/16998	3
451	EPI	EPI	BP	GO:0075294	positive regulation by symbiont of entry into host	3/552	12/28943	0.00133503	0.0126371	0.00915461	12215/50528/18453	3
452	EPI	EPI	BP	GO:1905245	regulation of aspartic-type peptidase activity	3/552	12/28943	0.00133503	0.0126371	0.00915461	11596/20660/68581	3
453	EPI	EPI	BP	GO:2001054	negative regulation of mesenchymal cell apoptotic process	3/552	12/28943	0.00133503	0.0126371	0.00915461	18510/20682/15251	3
454	EPI	EPI	BP	GO:0042886	amide transport	16/552	353/28943	0.00135408	0.0127892	0.00926478	18510/14275/20502/27411/53322/56615/78896/15251/14725/70456/12349/18575/68066/26457/67267/57320	16
455	EPI	EPI	BP	GO:0010811	positive regulation of cell-substrate adhesion	9/552	138/28943	0.00136413	0.0128558	0.00931299	22339/12317/22417/20971/226352/23795/64074/54156/18453	9
456	EPI	EPI	BP	GO:0032331	negative regulation of chondrocyte differentiation	4/552	26/28943	0.00140185	0.0131247	0.00950782	20682/22402/14633/16998	4
457	EPI	EPI	BP	GO:0045730	respiratory burst	4/552	26/28943	0.00140185	0.0131247	0.00950782	12484/13057/21672/227541	4
458	EPI	EPI	BP	GO:0045939	negative regulation of steroid metabolic process	4/552	26/28943	0.00140185	0.0131247	0.00950782	11928/22417/12160/20655	4
459	EPI	EPI	BP	GO:0009100	glycoprotein metabolic process	16/552	355/28943	0.00143473	0.0134033	0.00970962	13135/12043/70377/50917/69038/15251/13039/67075/109154/103963/56175/22340/328779/13200/76299/66357	16
460	EPI	EPI	BP	GO:0031128	developmental induction	5/552	44/28943	0.00145697	0.013552	0.00981735	22417/21869/20682/14164/58198	5
461	EPI	EPI	BP	GO:0046320	regulation of fatty acid oxidation	5/552	44/28943	0.00145697	0.013552	0.00981735	53322/20682/19017/13167/216190	5
462	EPI	EPI	BP	GO:0003229	ventricular cardiac muscle tissue development	6/552	65/28943	0.00149284	0.0138557	0.0100373	109620/14725/21386/22003/13511/14183	6
463	EPI	EPI	BP	GO:0030177	positive regulation of Wnt signaling pathway	9/552	140/28943	0.00150775	0.0139638	0.0101156	93960/107515/58198/229534/68151/22402/15242/107351/14183	9
464	EPI	EPI	BP	GO:0090150	establishment of protein localization to membrane	13/552	259/28943	0.00152562	0.0140988	0.0102135	14275/14828/16668/12484/66212/17153/20335/74205/17919/71648/67067/30055/54208	13
465	EPI	EPI	BP	GO:0044242	cellular lipid catabolic process	12/552	228/28943	0.00153617	0.0141489	0.0102497	104158/52538/11758/27226/13167/20397/20660/19299/13177/16922/110826/11364	12
466	EPI	EPI	BP	GO:0045927	positive regulation of growth	15/552	324/28943	0.00153763	0.0141489	0.0102497	22095/81879/22339/12561/22350/12043/13869/19035/17755/11951/23795/17919/22402/14183/13057	15
467	EPI	EPI	BP	GO:0046165	alcohol biosynthetic process	9/552	141/28943	0.00158398	0.0145441	0.010536	104158/22417/59012/14164/12160/19286/13897/57320/20655	9
468	EPI	EPI	BP	GO:0050767	regulation of neurogenesis	19/552	463/28943	0.0016099	0.0147506	0.0106856	22339/12561/12484/17755/20563/11951/15251/15904/320027/17919/14725/216190/67838/19268/20660/13841/20317/13047/12017	19
469	EPI	EPI	BP	GO:0045940	positive regulation of steroid metabolic process	5/552	45/28943	0.00161373	0.0147541	0.0106882	104158/22417/19017/14164/13897	5
470	EPI	EPI	BP	GO:0003205	cardiac chamber development	11/552	199/28943	0.00161743	0.0147564	0.0106899	18510/381157/20563/15251/109620/12160/58198/14725/21386/22003/14183	11
471	EPI	EPI	BP	GO:0043129	surfactant homeostasis	4/552	27/28943	0.00162107	0.0147582	0.0106912	16541/22339/13869/27410	4
472	EPI	EPI	BP	GO:0040013	negative regulation of locomotion	16/552	360/28943	0.0016542	0.015028	0.0108866	11596/17319/12317/12739/22417/20733/21869/12043/12550/19017/20563/12512/107351/22003/20317/57320	16
473	EPI	EPI	BP	GO:1900407	regulation of cellular response to oxidative stress	7/552	90/28943	0.00168768	0.0152997	0.0110834	22166/15251/20656/19765/18453/57320/20655	7
474	EPI	EPI	BP	GO:1901652	response to peptide	18/552	430/28943	0.0017019	0.0153719	0.0111357	11596/22095/53322/20277/50915/19246/216190/117150/75747/12349/19268/20660/107351/66898/20317/26457/66445/18746	18
475	EPI	EPI	BP	GO:0042761	very long-chain fatty acid biosynthetic process	3/552	13/28943	0.00171106	0.0153719	0.0111357	74559/70757/170439	3
476	EPI	EPI	BP	GO:0060601	lateral sprouting from an epithelium	3/552	13/28943	0.00171106	0.0153719	0.0111357	12614/14633/14183	3
477	EPI	EPI	BP	GO:1905668	positive regulation of protein localization to endosome	3/552	13/28943	0.00171106	0.0153719	0.0111357	22339/22350/20660	3
478	EPI	EPI	BP	GO:0009267	cellular response to starvation	10/552	171/28943	0.00171715	0.0153719	0.0111357	14828/22417/12043/223453/52187/320405/56295/75747/56486/12660	10
479	EPI	EPI	BP	GO:0051017	actin filament bundle assembly	10/552	171/28943	0.00171715	0.0153719	0.0111357	22027/22417/20971/22350/108897/243725/22003/66898/56226/109711	10
480	EPI	EPI	BP	GO:0035270	endocrine system development	9/552	143/28943	0.00174571	0.0155732	0.0112816	18510/110805/22417/21869/20682/12160/15242/14633/110351	9
481	EPI	EPI	BP	GO:0032387	negative regulation of intracellular transport	6/552	67/28943	0.00174696	0.0155732	0.0112816	70377/17755/22166/216440/12955/57320	6
482	EPI	EPI	BP	GO:1903169	regulation of calcium ion transmembrane transport	11/552	201/28943	0.00175053	0.0155732	0.0112816	11931/20193/12043/13167/110213/70729/22333/13057/67704/108058/14579	11
483	EPI	EPI	BP	GO:0003012	muscle system process	18/552	432/28943	0.00179014	0.0158926	0.0115129	11931/11928/109620/20277/11847/407785/22402/21386/22003/22340/13511/71960/13057/17993/11674/14790/20655/108058	18
484	EPI	EPI	BP	GO:0050766	positive regulation of phagocytosis	7/552	91/28943	0.00179887	0.0159371	0.0115451	11596/12317/216190/110351/13057/20655/227541	7
485	EPI	EPI	BP	GO:0042471	ear morphogenesis	9/552	144/28943	0.00183139	0.0161917	0.0117296	18510/22095/20682/12614/14633/21386/14368/14183/20655	9
486	EPI	EPI	BP	GO:0009185	ribonucleoside diphosphate metabolic process	8/552	117/28943	0.00184632	0.0162567	0.0117767	19017/15251/14121/21991/11674/18655/14433/18746	8
487	EPI	EPI	BP	GO:0044070	regulation of anion transport	8/552	117/28943	0.00184632	0.0162567	0.0117767	17319/215113/104158/11847/12349/13897/11957/54208	8
488	EPI	EPI	BP	GO:0032469	endoplasmic reticulum calcium ion homeostasis	4/552	28/28943	0.00186301	0.0163366	0.0118346	12043/110213/64209/108058	4
489	EPI	EPI	BP	GO:0051894	positive regulation of focal adhesion assembly	4/552	28/28943	0.00186301	0.0163366	0.0118346	22339/22417/20971/226352	4
490	EPI	EPI	BP	GO:0006801	superoxide metabolic process	6/552	68/28943	0.00188569	0.0165017	0.0119542	20657/20656/13057/18477/21672/20655	6
491	EPI	EPI	BP	GO:0061572	actin filament bundle organization	10/552	174/28943	0.0019523	0.0170498	0.0123513	22027/22417/20971/22350/108897/243725/22003/66898/56226/109711	10
492	EPI	EPI	BP	GO:0003018	vascular process in circulatory system	12/552	235/28943	0.00197832	0.017242	0.0124904	11596/74840/22339/20502/20563/15251/20277/20657/20656/75697/26457/20655	12
493	EPI	EPI	BP	GO:0051604	protein maturation	16/552	367/28943	0.00200828	0.0174364	0.0126313	66286/12550/20394/13063/50528/13039/56529/73046/67838/20660/66811/56175/70316/66624/66320/18655	16
494	EPI	EPI	BP	GO:0002065	columnar/cuboidal epithelial cell differentiation	9/552	146/28943	0.00201283	0.0174364	0.0126313	22417/20682/17755/12550/15251/12160/23795/14183/27428	9
495	EPI	EPI	BP	GO:0010821	regulation of mitochondrion organization	9/552	146/28943	0.00201283	0.0174364	0.0126313	103172/19017/15251/52538/11983/56295/22333/19765/11740	9
496	EPI	EPI	BP	GO:0034308	primary alcohol metabolic process	7/552	93/28943	0.00203823	0.0176208	0.0127649	19659/22417/56209/20277/12160/57320/12660	7
497	EPI	EPI	BP	GO:0072089	stem cell proliferation	9/552	147/28943	0.00210877	0.0180766	0.0130951	57752/20682/17075/14013/15904/14633/21386/16998/14183	9
498	EPI	EPI	BP	GO:0043434	response to peptide hormone	16/552	369/28943	0.00212036	0.0180766	0.0130951	22095/53322/20277/50915/19246/216190/117150/75747/12349/19268/20660/107351/66898/26457/66445/18746	16
499	EPI	EPI	BP	GO:0048875	chemical homeostasis within a tissue	4/552	29/28943	0.00212886	0.0180766	0.0130951	16541/22339/13869/27410	4
500	EPI	EPI	BP	GO:0006465	signal peptide processing	3/552	14/28943	0.00214703	0.0180766	0.0130951	66286/56529/66624	3
501	EPI	EPI	BP	GO:0030497	fatty acid elongation	3/552	14/28943	0.00214703	0.0180766	0.0130951	74559/70757/170439	3
502	EPI	EPI	BP	GO:0032341	aldosterone metabolic process	3/552	14/28943	0.00214703	0.0180766	0.0130951	22417/20277/12160	3
503	EPI	EPI	BP	GO:0032782	bile acid secretion	3/552	14/28943	0.00214703	0.0180766	0.0130951	104158/13897/56018	3
504	EPI	EPI	BP	GO:0034309	primary alcohol biosynthetic process	3/552	14/28943	0.00214703	0.0180766	0.0130951	22417/12160/57320	3
505	EPI	EPI	BP	GO:0046886	positive regulation of hormone biosynthetic process	3/552	14/28943	0.00214703	0.0180766	0.0130951	22417/19017/15251	3
506	EPI	EPI	BP	GO:0060736	prostate gland growth	3/552	14/28943	0.00214703	0.0180766	0.0130951	19116/20682/14183	3
507	EPI	EPI	BP	GO:0061140	lung secretory cell differentiation	3/552	14/28943	0.00214703	0.0180766	0.0130951	21869/23795/231872	3
508	EPI	EPI	BP	GO:1905048	regulation of metallopeptidase activity	3/552	14/28943	0.00214703	0.0180766	0.0130951	12739/20660/69538	3
509	EPI	EPI	BP	GO:1905666	regulation of protein localization to endosome	3/552	14/28943	0.00214703	0.0180766	0.0130951	22339/22350/20660	3
510	EPI	EPI	BP	GO:0009409	response to cold	5/552	48/28943	0.0021584	0.0180766	0.0130951	104158/100037258/216190/26457/11364	5
511	EPI	EPI	BP	GO:0048010	vascular endothelial growth factor receptor signaling pathway	5/552	48/28943	0.0021584	0.0180766	0.0130951	22339/15251/19246/15242/22340	5
512	EPI	EPI	BP	GO:0072348	sulfur compound transport	5/552	48/28943	0.0021584	0.0180766	0.0130951	216441/208890/56615/68066/26457	5
513	EPI	EPI	BP	GO:0032507	maintenance of protein location in cell	6/552	70/28943	0.00218799	0.0182887	0.0132487	103172/14828/22166/216440/20660/57320	6
514	EPI	EPI	BP	GO:0097191	extrinsic apoptotic signaling pathway	12/552	238/28943	0.00219732	0.0183309	0.0132793	22339/16691/16668/67184/14827/12043/17153/12167/69635/57320/21672/56486	12
515	EPI	EPI	BP	GO:0071805	potassium ion transmembrane transport	11/552	207/28943	0.00220441	0.0183543	0.0132963	11931/225642/11596/16525/11928/16512/16517/12512/16516/268345/56461	11
516	EPI	EPI	BP	GO:1903034	regulation of response to wounding	10/552	177/28943	0.00221277	0.0183883	0.0133209	12739/22417/12484/12527/22402/19268/64074/107351/22340/21672	10
517	EPI	EPI	BP	GO:0031346	positive regulation of cell projection organization	18/552	441/28943	0.00223648	0.0185494	0.0134376	22339/12561/14828/12484/17755/11951/192212/12160/17919/103742/243725/19268/20317/56226/22359/23965/13047/227541	18
518	EPI	EPI	BP	GO:0060485	mesenchyme development	14/552	304/28943	0.00228264	0.0188957	0.0136884	11596/14275/22339/22417/21869/12043/20682/13869/15251/12160/226352/21386/20289/14183	14
519	EPI	EPI	BP	GO:0006140	regulation of nucleotide metabolic process	7/552	95/28943	0.00230151	0.0190151	0.013775	19017/15251/17436/14121/11983/107029/68197	7
520	EPI	EPI	BP	GO:0031214	biomineral tissue development	10/552	179/28943	0.00240143	0.0198026	0.0143454	22417/20682/15251/22156/74442/107515/68151/16998/12167/14183	10
521	EPI	EPI	BP	GO:0009063	cellular amino acid catabolic process	7/552	96/28943	0.00244259	0.0201034	0.0145633	14660/18242/208982/11847/70503/14719/110826	7
522	EPI	EPI	BP	GO:0034329	cell junction assembly	18/552	445/28943	0.00246294	0.020232	0.0146565	64085/22339/12739/22417/20971/12043/13869/226438/53624/12550/226352/12527/243725/12695/13841/18164/109711/270163	18
523	EPI	EPI	BP	GO:0060047	heart contraction	12/552	242/28943	0.00251974	0.0206355	0.0149488	11931/11928/20193/223780/109620/22003/70729/22340/13511/11957/20655/108058	12
524	EPI	EPI	BP	GO:0048678	response to axon injury	6/552	72/28943	0.00252545	0.0206355	0.0149488	14275/12043/21923/20656/19268/20655	6
525	EPI	EPI	BP	GO:1903008	organelle disassembly	8/552	123/28943	0.0025265	0.0206355	0.0149488	15251/11983/66270/71648/22333/11740/56486/12660	8
526	EPI	EPI	BP	GO:0010721	negative regulation of cell development	11/552	211/28943	0.00255684	0.0208436	0.0150996	22339/12484/20563/15904/320027/50915/216190/67838/20660/13841/107351	11
527	EPI	EPI	BP	GO:0048806	genitalia development	5/552	50/28943	0.00258894	0.0210652	0.0152601	381157/12160/107515/14725/21386	5
528	EPI	EPI	BP	GO:0030007	cellular potassium ion homeostasis	3/552	15/28943	0.002646	0.0213271	0.0154498	11931/11928/108058	3
529	EPI	EPI	BP	GO:0046459	short-chain fatty acid metabolic process	3/552	15/28943	0.002646	0.0213271	0.0154498	104158/68738/16922	3
530	EPI	EPI	BP	GO:0050930	induction of positive chemotaxis	3/552	15/28943	0.002646	0.0213271	0.0154498	11596/22339/22340	3
531	EPI	EPI	BP	GO:1904925	positive regulation of autophagy of mitochondrion in response to mitochondrial depolarization	3/552	15/28943	0.002646	0.0213271	0.0154498	11983/71648/22333	3
532	EPI	EPI	BP	GO:2001053	regulation of mesenchymal cell apoptotic process	3/552	15/28943	0.002646	0.0213271	0.0154498	18510/20682/15251	3
533	EPI	EPI	BP	GO:0061387	regulation of extent of cell growth	8/552	124/28943	0.00265676	0.0213737	0.0154835	22339/12561/17755/20563/11951/320027/17919/13841	8
534	EPI	EPI	BP	GO:0030947	regulation of vascular endothelial growth factor receptor signaling pathway	4/552	31/28943	0.00273685	0.0219164	0.0158767	15251/19246/15242/22340	4
535	EPI	EPI	BP	GO:2000178	negative regulation of neural precursor cell proliferation	4/552	31/28943	0.00273685	0.0219164	0.0158767	20502/12484/20733/216190	4
536	EPI	EPI	BP	GO:0015908	fatty acid transport	7/552	98/28943	0.00274466	0.0219164	0.0158767	19659/17319/74205/216225/19299/26457/11957	7
537	EPI	EPI	BP	GO:0032091	negative regulation of protein binding	7/552	98/28943	0.00274466	0.0219164	0.0158767	12716/226352/110213/19268/20660/14797/57320	7
538	EPI	EPI	BP	GO:0048762	mesenchymal cell differentiation	12/552	245/28943	0.00278601	0.0222052	0.0160859	11596/14275/22339/22417/21869/12043/20682/13869/15251/226352/21386/14183	12
539	EPI	EPI	BP	GO:1901605	alpha-amino acid metabolic process	10/552	185/28943	0.00304601	0.0242325	0.0175545	70337/14660/18242/208982/11847/22117/70503/14194/14719/57320	10
540	EPI	EPI	BP	GO:0002028	regulation of sodium ion transport	7/552	100/28943	0.00307458	0.0242876	0.0175945	11931/225642/11928/108017/20277/76560/108058	7
541	EPI	EPI	BP	GO:0045773	positive regulation of axon extension	5/552	52/28943	0.00307851	0.0242876	0.0175945	22339/12561/17755/11951/17919	5
542	EPI	EPI	BP	GO:0061005	cell differentiation involved in kidney development	5/552	52/28943	0.00307851	0.0242876	0.0175945	18510/22417/12484/107515/58198	5
543	EPI	EPI	BP	GO:0060977	coronary vasculature morphogenesis	4/552	32/28943	0.00308127	0.0242876	0.0175945	22339/14164/14725/14183	4
544	EPI	EPI	BP	GO:0072337	modified amino acid transport	4/552	32/28943	0.00308127	0.0242876	0.0175945	14275/56615/14725/68066	4
545	EPI	EPI	BP	GO:0006006	glucose metabolic process	11/552	217/28943	0.00316959	0.0248968	0.0180358	17449/17448/15251/14121/21991/11364/11674/18655/19883/14433/18746	11
546	EPI	EPI	BP	GO:0006605	protein targeting	13/552	282/28943	0.00319567	0.0248968	0.0180358	14275/14828/66212/20335/11983/216440/20660/67067/66624/30055/65098/64209/54208	13
547	EPI	EPI	BP	GO:0006000	fructose metabolic process	3/552	16/28943	0.00321081	0.0248968	0.0180358	20322/14121/11674	3
548	EPI	EPI	BP	GO:0006857	oligopeptide transport	3/552	16/28943	0.00321081	0.0248968	0.0180358	56615/12349/68066	3
549	EPI	EPI	BP	GO:0008212	mineralocorticoid metabolic process	3/552	16/28943	0.00321081	0.0248968	0.0180358	22417/20277/12160	3
550	EPI	EPI	BP	GO:0018119	peptidyl-cysteine S-nitrosylation	3/552	16/28943	0.00321081	0.0248968	0.0180358	22166/70729/14433	3
551	EPI	EPI	BP	GO:0061042	vascular wound healing	3/552	16/28943	0.00321081	0.0248968	0.0180358	22339/64074/22340	3
552	EPI	EPI	BP	GO:0070593	dendrite self-avoidance	3/552	16/28943	0.00321081	0.0248968	0.0180358	12215/545428/13723	3
553	EPI	EPI	BP	GO:1904923	regulation of autophagy of mitochondrion in response to mitochondrial depolarization	3/552	16/28943	0.00321081	0.0248968	0.0180358	11983/71648/22333	3
554	EPI	EPI	BP	GO:0006885	regulation of pH	7/552	101/28943	0.00325049	0.0251137	0.0181929	232156/12043/16517/52898/242341/11947/12349	7
555	EPI	EPI	BP	GO:0032370	positive regulation of lipid transport	7/552	101/28943	0.00325049	0.0251137	0.0181929	17319/104158/53322/78896/13167/27410/13897	7
556	EPI	EPI	BP	GO:0006814	sodium ion transport	12/552	250/28943	0.00328027	0.0252528	0.0182936	11931/225642/16525/11928/114479/108017/20277/53881/216225/76560/20522/108058	12
557	EPI	EPI	BP	GO:0032868	response to insulin	12/552	250/28943	0.00328027	0.0252528	0.0182936	53322/50915/19246/216190/117150/75747/19268/20660/107351/66898/26457/18746	12
558	EPI	EPI	BP	GO:0043271	negative regulation of ion transport	10/552	187/28943	0.00328912	0.0252756	0.0183101	225642/215113/12043/110213/22333/11957/57320/67704/108058/14579	10
559	EPI	EPI	BP	GO:0051453	regulation of intracellular pH	6/552	76/28943	0.0033158	0.025435	0.0184256	232156/12043/52898/242341/11947/12349	6
560	EPI	EPI	BP	GO:0032941	secretion by tissue	5/552	53/28943	0.00334682	0.0255814	0.0185317	232156/20277/23795/13057/22320	5
561	EPI	EPI	BP	GO:0033013	tetrapyrrole metabolic process	5/552	53/28943	0.00334682	0.0255814	0.0185317	11983/233016/11655/68066/15199	5
562	EPI	EPI	BP	GO:0045834	positive regulation of lipid metabolic process	10/552	188/28943	0.00341633	0.02602	0.0188494	104158/22417/53322/13869/19017/74205/14164/13167/13897/26457	10
563	EPI	EPI	BP	GO:0110148	biomineralization	10/552	188/28943	0.00341633	0.02602	0.0188494	22417/20682/15251/22156/74442/107515/68151/16998/12167/14183	10
564	EPI	EPI	BP	GO:0050808	synapse organization	19/552	496/28943	0.00344432	0.0261221	0.0189234	64085/103172/13869/226438/12550/21923/17919/243725/19268/217480/12830/13841/243312/333605/70729/245880/18164/14183/72333	19
565	EPI	EPI	BP	GO:0061037	negative regulation of cartilage development	4/552	33/28943	0.00345411	0.0261221	0.0189234	20682/22402/14633/16998	4
566	EPI	EPI	BP	GO:0120178	steroid hormone biosynthetic process	4/552	33/28943	0.00345411	0.0261221	0.0189234	22417/19017/12160/12167	4
567	EPI	EPI	BP	GO:0150117	positive regulation of cell-substrate junction organization	4/552	33/28943	0.00345411	0.0261221	0.0189234	22339/22417/20971/226352	4
568	EPI	EPI	BP	GO:0030111	regulation of Wnt signaling pathway	14/552	319/28943	0.00351718	0.0265523	0.019235	14275/20682/12550/93960/107515/58198/229534/68151/22402/15242/107351/14368/14183/14797	14
569	EPI	EPI	BP	GO:0016239	positive regulation of macroautophagy	6/552	77/28943	0.00353929	0.0266722	0.0193219	15251/117150/75747/71648/22333/11740	6
570	EPI	EPI	BP	GO:0019318	hexose metabolic process	12/552	253/28943	0.00360933	0.0271047	0.0196352	20322/17449/17448/15251/14121/21991/11364/11674/18655/19883/14433/18746	12
571	EPI	EPI	BP	GO:0051259	protein complex oligomerization	12/552	253/28943	0.00360933	0.0271047	0.0196352	17319/14660/17436/268345/216190/243043/20656/106931/27410/66834/225997/107476	12
572	EPI	EPI	BP	GO:0010660	regulation of muscle cell apoptotic process	7/552	103/28943	0.00362525	0.0271762	0.019687	18510/12043/13869/26897/20656/14433/108058	7
573	EPI	EPI	BP	GO:0035272	exocrine system development	5/552	54/28943	0.00363153	0.0271762	0.019687	81879/20682/12550/68151/14183	5
574	EPI	EPI	BP	GO:0044703	multi-organism reproductive process	10/552	190/28943	0.00368247	0.0274616	0.0198938	22339/12317/22417/12550/13039/12305/67968/70503/14228/20655	10
575	EPI	EPI	BP	GO:0050680	negative regulation of epithelial cell proliferation	10/552	190/28943	0.00368247	0.0274616	0.0198938	11596/20682/12550/13039/12828/11946/11983/110351/20317/14183	10
576	EPI	EPI	BP	GO:0030282	bone mineralization	8/552	131/28943	0.00372164	0.0276806	0.0200524	22417/20682/15251/74442/107515/16998/12167/14183	8
577	EPI	EPI	BP	GO:0003015	heart process	12/552	254/28943	0.00372474	0.0276806	0.0200524	11931/11928/20193/223780/109620/22003/70729/22340/13511/11957/20655/108058	12
578	EPI	EPI	BP	GO:0006635	fatty acid beta-oxidation	6/552	78/28943	0.00377377	0.0277924	0.0201334	52538/13167/19299/13177/110826/11364	6
579	EPI	EPI	BP	GO:0090288	negative regulation of cellular response to growth factor stimulus	7/552	104/28943	0.00382452	0.0277924	0.0201334	22417/20563/14725/19246/15242/19268/20660	7
580	EPI	EPI	BP	GO:0006103	2-oxoglutarate metabolic process	3/552	17/28943	0.00384405	0.0277924	0.0201334	16922/14719/66128	3
581	EPI	EPI	BP	GO:0006704	glucocorticoid biosynthetic process	3/552	17/28943	0.00384405	0.0277924	0.0201334	11928/22417/12160	3
582	EPI	EPI	BP	GO:0010566	regulation of ketone biosynthetic process	3/552	17/28943	0.00384405	0.0277924	0.0201334	22417/19017/12160	3
583	EPI	EPI	BP	GO:0010958	regulation of amino acid import across plasma membrane	3/552	17/28943	0.00384405	0.0277924	0.0201334	215113/11847/54208	3
584	EPI	EPI	BP	GO:0017014	protein nitrosylation	3/552	17/28943	0.00384405	0.0277924	0.0201334	22166/70729/14433	3
585	EPI	EPI	BP	GO:0072234	metanephric nephron tubule development	3/552	17/28943	0.00384405	0.0277924	0.0201334	18510/20682/107515	3
586	EPI	EPI	BP	GO:0097152	mesenchymal cell apoptotic process	3/552	17/28943	0.00384405	0.0277924	0.0201334	18510/20682/15251	3
587	EPI	EPI	BP	GO:0098760	response to interleukin-7	3/552	17/28943	0.00384405	0.0277924	0.0201334	14827/11947/18453	3
588	EPI	EPI	BP	GO:0098761	cellular response to interleukin-7	3/552	17/28943	0.00384405	0.0277924	0.0201334	14827/11947/18453	3
589	EPI	EPI	BP	GO:0098974	postsynaptic actin cytoskeleton organization	3/552	17/28943	0.00384405	0.0277924	0.0201334	243725/333605/70729	3
590	EPI	EPI	BP	GO:0099188	postsynaptic cytoskeleton organization	3/552	17/28943	0.00384405	0.0277924	0.0201334	243725/333605/70729	3
591	EPI	EPI	BP	GO:1902176	negative regulation of oxidative stress-induced intrinsic apoptotic signaling pathway	3/552	17/28943	0.00384405	0.0277924	0.0201334	15251/20656/57320	3
592	EPI	EPI	BP	GO:1903789	regulation of amino acid transmembrane transport	3/552	17/28943	0.00384405	0.0277924	0.0201334	215113/11847/54208	3
593	EPI	EPI	BP	GO:2000696	regulation of epithelial cell differentiation involved in kidney development	3/552	17/28943	0.00384405	0.0277924	0.0201334	18510/12484/58198	3
594	EPI	EPI	BP	GO:0000038	very long-chain fatty acid metabolic process	4/552	34/28943	0.00385646	0.0277924	0.0201334	74559/19299/70757/170439	4
595	EPI	EPI	BP	GO:0007007	inner mitochondrial membrane organization	4/552	34/28943	0.00385646	0.0277924	0.0201334	103172/224904/67067/30055	4
596	EPI	EPI	BP	GO:0042149	cellular response to glucose starvation	5/552	55/28943	0.00393319	0.0282979	0.0204996	14828/12043/56295/75747/12660	5
597	EPI	EPI	BP	GO:1901606	alpha-amino acid catabolic process	6/552	79/28943	0.00401958	0.0288709	0.0209147	14660/18242/208982/11847/70503/14719	6
598	EPI	EPI	BP	GO:0001662	behavioral fear response	5/552	56/28943	0.00425236	0.0304409	0.022052	225642/12043/13167/18143/22333	5
599	EPI	EPI	BP	GO:0060428	lung epithelium development	5/552	56/28943	0.00425236	0.0304409	0.022052	21869/20682/23795/231872/14183	5
600	EPI	EPI	BP	GO:2000242	negative regulation of reproductive process	6/552	80/28943	0.00427703	0.0305665	0.022143	12317/22417/50915/83558/20317/20655	6
601	EPI	EPI	BP	GO:0097345	mitochondrial outer membrane permeabilization	4/552	35/28943	0.00428938	0.0306038	0.02217	103172/52538/11983/11740	4
602	EPI	EPI	BP	GO:0008217	regulation of blood pressure	11/552	226/28943	0.00430451	0.0306607	0.0222113	11928/74840/232156/21869/223780/20277/20656/22003/11957/13057/20655	11
603	EPI	EPI	BP	GO:0051145	smooth muscle cell differentiation	6/552	81/28943	0.00454645	0.032129	0.0232749	22339/22417/20682/20656/21386/14183	6
604	EPI	EPI	BP	GO:0046322	negative regulation of fatty acid oxidation	3/552	18/28943	0.00454811	0.032129	0.0232749	20682/13167/216190	3
605	EPI	EPI	BP	GO:0060572	morphogenesis of an epithelial bud	3/552	18/28943	0.00454811	0.032129	0.0232749	15242/14633/14183	3
606	EPI	EPI	BP	GO:0060644	mammary gland epithelial cell differentiation	3/552	18/28943	0.00454811	0.032129	0.0232749	19116/13869/15251	3
607	EPI	EPI	BP	GO:0090205	positive regulation of cholesterol metabolic process	3/552	18/28943	0.00454811	0.032129	0.0232749	104158/14164/13897	3
608	EPI	EPI	BP	GO:0002209	behavioral defense response	5/552	57/28943	0.00458956	0.0323153	0.0234099	225642/12043/13167/18143/22333	5
609	EPI	EPI	BP	GO:1903170	negative regulation of calcium ion transmembrane transport	5/552	57/28943	0.00458956	0.0323153	0.0234099	12043/110213/22333/67704/14579	5
610	EPI	EPI	BP	GO:0010657	muscle cell apoptotic process	7/552	108/28943	0.00470574	0.033079	0.0239631	18510/12043/13869/26897/20656/14433/108058	7
611	EPI	EPI	BP	GO:0014912	negative regulation of smooth muscle cell migration	4/552	36/28943	0.00475391	0.0332898	0.0241158	19017/20563/22003/57320	4
612	EPI	EPI	BP	GO:1903715	regulation of aerobic respiration	4/552	36/28943	0.00475391	0.0332898	0.0241158	12866/15251/67267/57320	4
613	EPI	EPI	BP	GO:0010466	negative regulation of peptidase activity	12/552	262/28943	0.00475901	0.0332898	0.0241158	22339/67701/20733/20660/12955/20317/13014/57320/68581/64209/14433/54208	12
614	EPI	EPI	BP	GO:0010038	response to metal ion	13/552	296/28943	0.00479307	0.0334734	0.0242488	17748/17750/20322/12043/73649/12550/14121/20657/56461/18575/18164/57320/20655	13
615	EPI	EPI	BP	GO:0051346	negative regulation of hydrolase activity	15/552	366/28943	0.00483607	0.0337188	0.0244266	22339/67701/19049/20733/11983/110213/20660/12955/20317/13014/57320/68581/64209/14433/54208	15
616	EPI	EPI	BP	GO:0055076	transition metal ion homeostasis	8/552	137/28943	0.00487399	0.033873	0.0245383	17748/17750/73649/15251/20656/14319/246696/20655	8
617	EPI	EPI	BP	GO:0061041	regulation of wound healing	8/552	137/28943	0.00487399	0.033873	0.0245383	12739/22417/12527/22402/64074/107351/22340/21672	8
618	EPI	EPI	BP	GO:0008625	extrinsic apoptotic signaling pathway via death domain receptors	6/552	83/28943	0.00512249	0.0355424	0.0257477	12043/17153/12167/69635/57320/56486	6
619	EPI	EPI	BP	GO:0046889	positive regulation of lipid biosynthetic process	7/552	110/28943	0.00519984	0.0360208	0.0260942	22417/13869/19017/74205/14164/13167/26457	7
620	EPI	EPI	BP	GO:0033866	nucleoside bisphosphate biosynthetic process	4/552	37/28943	0.00525107	0.0361422	0.0261822	23972/70456/68738/55951	4
621	EPI	EPI	BP	GO:0034030	ribonucleoside bisphosphate biosynthetic process	4/552	37/28943	0.00525107	0.0361422	0.0261822	23972/70456/68738/55951	4
622	EPI	EPI	BP	GO:0034033	purine nucleoside bisphosphate biosynthetic process	4/552	37/28943	0.00525107	0.0361422	0.0261822	23972/70456/68738/55951	4
623	EPI	EPI	BP	GO:0055075	potassium ion homeostasis	4/552	37/28943	0.00525107	0.0361422	0.0261822	11931/11928/20277/108058	4
624	EPI	EPI	BP	GO:0006085	acetyl-CoA biosynthetic process	3/552	19/28943	0.00532514	0.0363024	0.0262982	70456/68738/55951	3
625	EPI	EPI	BP	GO:0006525	arginine metabolic process	3/552	19/28943	0.00532514	0.0363024	0.0262982	18242/11847/14194	3
626	EPI	EPI	BP	GO:0046485	ether lipid metabolic process	3/552	19/28943	0.00532514	0.0363024	0.0262982	212862/27226/320024	3
627	EPI	EPI	BP	GO:0060081	membrane hyperpolarization	3/552	19/28943	0.00532514	0.0363024	0.0262982	11928/20656/57320	3
628	EPI	EPI	BP	GO:0060231	mesenchymal to epithelial transition	3/552	19/28943	0.00532514	0.0363024	0.0262982	18510/22417/58198	3
629	EPI	EPI	BP	GO:1900037	regulation of cellular response to hypoxia	3/552	19/28943	0.00532514	0.0363024	0.0262982	110213/14004/12282	3
630	EPI	EPI	BP	GO:0030641	regulation of cellular pH	6/552	84/28943	0.00542976	0.0369568	0.0267723	232156/12043/52898/242341/11947/12349	6
631	EPI	EPI	BP	GO:0043542	endothelial cell migration	11/552	234/28943	0.00556527	0.0378192	0.027397	11596/22339/12215/12317/20563/15251/14164/11946/11947/64074/20317	11
632	EPI	EPI	BP	GO:0005996	monosaccharide metabolic process	12/552	268/28943	0.00567591	0.0384491	0.0278533	20322/17449/17448/15251/14121/21991/11364/11674/18655/19883/14433/18746	12
633	EPI	EPI	BP	GO:0021537	telencephalon development	12/552	268/28943	0.00567591	0.0384491	0.0278533	57752/545428/21869/13869/20563/15251/22272/15904/58198/13167/57810/14790	12
634	EPI	EPI	BP	GO:0007595	lactation	5/552	60/28943	0.00571482	0.0385908	0.0279559	19116/22339/13869/15251/12305	5
635	EPI	EPI	BP	GO:0046902	regulation of mitochondrial membrane permeability	5/552	60/28943	0.00571482	0.0385908	0.0279559	103172/12043/52538/11983/11740	5
636	EPI	EPI	BP	GO:0000423	mitophagy	4/552	38/28943	0.00578184	0.0387989	0.0281068	66270/71648/22333/11740	4
637	EPI	EPI	BP	GO:0060479	lung cell differentiation	4/552	38/28943	0.00578184	0.0387989	0.0281068	21869/20682/23795/231872	4
638	EPI	EPI	BP	GO:0060487	lung epithelial cell differentiation	4/552	38/28943	0.00578184	0.0387989	0.0281068	21869/20682/23795/231872	4
639	EPI	EPI	BP	GO:1902110	positive regulation of mitochondrial membrane permeability involved in apoptotic process	4/552	38/28943	0.00578184	0.0387989	0.0281068	103172/52538/11983/11740	4
640	EPI	EPI	BP	GO:0007565	female pregnancy	9/552	172/28943	0.00594481	0.0397681	0.0288088	22339/12317/22417/12550/13039/12305/67968/14228/20655	9
641	EPI	EPI	BP	GO:0062013	positive regulation of small molecule metabolic process	9/552	172/28943	0.00594481	0.0397681	0.0288088	104158/22417/53322/19017/15251/14164/13897/68197/57320	9
642	EPI	EPI	BP	GO:0031532	actin cytoskeleton reorganization	7/552	113/28943	0.00601269	0.0401595	0.0290924	12739/22350/544963/12550/19246/66898/69538	7
643	EPI	EPI	BP	GO:0044706	multi-multicellular organism process	10/552	204/28943	0.0060366	0.0402565	0.0291627	22339/12317/22417/12550/13039/12305/67968/70503/14228/20655	10
644	EPI	EPI	BP	GO:0002067	glandular epithelial cell differentiation	6/552	86/28943	0.00608442	0.040387	0.0292572	22417/20682/15251/12160/23795/14183	6
645	EPI	EPI	BP	GO:0003151	outflow tract morphogenesis	6/552	86/28943	0.00608442	0.040387	0.0292572	14275/22339/15251/14725/21386/14183	6
646	EPI	EPI	BP	GO:0048041	focal adhesion assembly	6/552	86/28943	0.00608442	0.040387	0.0292572	22339/22417/20971/12043/226352/109711	6
647	EPI	EPI	BP	GO:0030502	negative regulation of bone mineralization	3/552	20/28943	0.00617711	0.0407499	0.0295201	20682/15251/16998	3
648	EPI	EPI	BP	GO:0061744	motor behavior	3/552	20/28943	0.00617711	0.0407499	0.0295201	225642/17993/14790	3
649	EPI	EPI	BP	GO:0072243	metanephric nephron epithelium development	3/552	20/28943	0.00617711	0.0407499	0.0295201	18510/20682/107515	3
650	EPI	EPI	BP	GO:0090030	regulation of steroid hormone biosynthetic process	3/552	20/28943	0.00617711	0.0407499	0.0295201	11928/22417/12160	3
651	EPI	EPI	BP	GO:1903076	regulation of protein localization to plasma membrane	7/552	114/28943	0.00630363	0.0415207	0.0300784	22350/12550/74205/23795/17919/22320/108058	7
652	EPI	EPI	BP	GO:0016055	Wnt signaling pathway	17/552	451/28943	0.00640649	0.0421335	0.0305224	14275/22417/20682/12550/93960/107515/58198/229534/68151/22402/15242/12614/107351/14368/14183/14773/14797	17
653	EPI	EPI	BP	GO:0006942	regulation of striated muscle contraction	6/552	87/28943	0.00643247	0.0422395	0.0305992	11931/11928/109620/11847/13511/14790	6
654	EPI	EPI	BP	GO:0002262	myeloid cell homeostasis	10/552	206/28943	0.00645151	0.0422998	0.0306428	22339/12484/14013/15251/20277/11983/11655/11740/18477/20655	10
655	EPI	EPI	BP	GO:0048588	developmental cell growth	12/552	273/28943	0.00654256	0.0428313	0.0310279	22339/12561/20682/17755/20563/11951/320027/17919/22402/12305/13841/108058	12
656	EPI	EPI	BP	GO:0042596	fear response	5/552	62/28943	0.00656498	0.0429126	0.0310868	225642/12043/13167/18143/22333	5
657	EPI	EPI	BP	GO:0198738	cell-cell signaling by wnt	17/552	453/28943	0.00668249	0.0436142	0.031595	14275/22417/20682/12550/93960/107515/58198/229534/68151/22402/15242/12614/107351/14368/14183/14773/14797	17
658	EPI	EPI	BP	GO:0003281	ventricular septum development	6/552	88/28943	0.00679474	0.0442122	0.0320282	18510/20563/58198/14725/21386/14183	6
659	EPI	EPI	BP	GO:0030500	regulation of bone mineralization	6/552	88/28943	0.00679474	0.0442122	0.0320282	22417/20682/15251/74442/16998/12167	6
660	EPI	EPI	BP	GO:0008203	cholesterol metabolic process	8/552	145/28943	0.00681344	0.0442667	0.0320677	67963/104158/14164/14148/13897/22359/110611/20655	8
661	EPI	EPI	BP	GO:0050878	regulation of body fluid levels	15/552	381/28943	0.00691455	0.0448556	0.0324944	19116/232156/22339/23972/13869/12550/15251/20277/23795/12527/12305/14368/13057/22320/21672	15
662	EPI	EPI	BP	GO:0002861	regulation of inflammatory response to antigenic stimulus	4/552	40/28943	0.00694801	0.0448691	0.0325041	12484/14776/57320/109815	4
663	EPI	EPI	BP	GO:1902686	mitochondrial outer membrane permeabilization involved in programmed cell death	4/552	40/28943	0.00694801	0.0448691	0.0325041	103172/52538/11983/11740	4
664	EPI	EPI	BP	GO:1903670	regulation of sprouting angiogenesis	4/552	40/28943	0.00694801	0.0448691	0.0325041	20193/22339/14164/18746	4
665	EPI	EPI	BP	GO:0071560	cellular response to transforming growth factor beta stimulus	11/552	242/28943	0.00710068	0.0452807	0.0328023	14275/14828/21869/20682/19017/226352/216190/16998/70673/12167/20289	11
666	EPI	EPI	BP	GO:0006089	lactate metabolic process	3/552	21/28943	0.00710577	0.0452807	0.0328023	16832/15251/57320	3
667	EPI	EPI	BP	GO:0006700	C21-steroid hormone biosynthetic process	3/552	21/28943	0.00710577	0.0452807	0.0328023	22417/19017/12160	3
668	EPI	EPI	BP	GO:0071071	regulation of phospholipid biosynthetic process	3/552	21/28943	0.00710577	0.0452807	0.0328023	13869/74205/26457	3
669	EPI	EPI	BP	GO:1903209	positive regulation of oxidative stress-induced cell death	3/552	21/28943	0.00710577	0.0452807	0.0328023	19765/57320/20655	3
670	EPI	EPI	BP	GO:1903902	positive regulation of viral life cycle	3/552	21/28943	0.00710577	0.0452807	0.0328023	12215/50528/18453	3
671	EPI	EPI	BP	GO:2000136	regulation of cell proliferation involved in heart morphogenesis	3/552	21/28943	0.00710577	0.0452807	0.0328023	20682/21386/14707	3
672	EPI	EPI	BP	GO:0001101	response to acid chemical	10/552	209/28943	0.00711501	0.0452807	0.0328023	22339/16691/12043/12550/11951/52187/110213/75747/94216/66096	10
673	EPI	EPI	BP	GO:0022408	negative regulation of cell-cell adhesion	10/552	209/28943	0.00711501	0.0452807	0.0328023	22339/20971/12484/20733/17075/12550/226352/12527/11847/21672	10
674	EPI	EPI	BP	GO:0051100	negative regulation of binding	9/552	177/28943	0.00712791	0.0452807	0.0328023	12716/226352/110213/19268/20660/110351/14797/57320/67704	9
675	EPI	EPI	BP	GO:0055088	lipid homeostasis	9/552	177/28943	0.00712791	0.0452807	0.0328023	67963/19659/104158/12484/66844/27410/13897/107476/19883	9
676	EPI	EPI	BP	GO:0040014	regulation of multicellular organism growth	6/552	89/28943	0.00717157	0.0454907	0.0329544	22095/22350/12043/19035/20397/20655	6
677	EPI	EPI	BP	GO:0010720	positive regulation of cell development	15/552	384/28943	0.00740554	0.0469054	0.0339793	22339/12561/12317/12043/17755/11951/15251/15904/17919/14725/19268/20317/18453/13047/12017	15
678	EPI	EPI	BP	GO:0009064	glutamine family amino acid metabolic process	5/552	64/28943	0.0075	0.0472941	0.0342608	14660/18242/11847/14194/14719	5
679	EPI	EPI	BP	GO:0014911	positive regulation of smooth muscle cell migration	5/552	64/28943	0.0075	0.0472941	0.0342608	11596/12043/20195/22402/108058	5
680	EPI	EPI	BP	GO:0061077	chaperone-mediated protein folding	5/552	64/28943	0.0075	0.0472941	0.0342608	64136/14828/12304/12017/14228	5
681	EPI	EPI	BP	GO:0006813	potassium ion transport	11/552	244/28943	0.00753184	0.0474252	0.0343558	11931/225642/11596/16525/11928/16512/16517/12512/16516/268345/56461	11
682	EPI	EPI	BP	GO:0032103	positive regulation of response to external stimulus	17/552	459/28943	0.00756872	0.047552	0.0344476	11596/17319/22339/12317/12484/20563/27226/22402/64074/75697/71648/22340/13057/22320/57320/13202/227541	17
683	EPI	EPI	BP	GO:0051180	vitamin transport	4/552	41/28943	0.00758525	0.047552	0.0344476	14275/14725/20522/26457	4
684	EPI	EPI	BP	GO:0090181	regulation of cholesterol metabolic process	4/552	41/28943	0.00758525	0.047552	0.0344476	104158/14164/13897/20655	4
685	EPI	EPI	BP	GO:0010952	positive regulation of peptidase activity	9/552	180/28943	0.00791949	0.0495748	0.035913	11596/12739/13033/13063/223453/12828/69538/69635/67941	9
686	EPI	EPI	BP	GO:0071559	response to transforming growth factor beta	11/552	246/28943	0.00798314	0.0499004	0.0361489	14275/14828/21869/20682/19017/226352/216190/16998/70673/12167/20289	11
687	EPI	EPI	BP	GO:0010656	negative regulation of muscle cell apoptotic process	5/552	65/28943	0.0080006	0.0499368	0.0361752	18510/12043/13869/26897/14433	5
688	EPI	EPI	CC	GO:0098800	inner mitochondrial membrane protein complex	63/560	143/28804	3.03557e-69	1.41154e-66	1.02251e-66	103172/67264/67184/66594/12864/54405/12868/17992/12866/66142/224904/12857/66043/11951/66152/66377/70257/12858/110323/228033/22272/12867/11958/12859/68198/66477/66416/66576/68202/104130/69875/66218/11946/57423/66414/407785/67530/11947/27425/67126/66091/66495/28080/71679/67067/70316/11957/68349/595136/68197/68194/17993/69029/433771/66445/17991/67130/66046/230075/68342/72900/78330/67942	63
689	EPI	EPI	CC	GO:0098798	mitochondrial protein-containing complex	75/560	291/28804	5.12948e-62	1.1926e-59	8.63912e-60	103172/67264/67184/66594/12864/54405/12868/17992/12866/66142/121022/224904/12857/66043/11951/66152/66377/70257/12858/110323/228033/22272/12867/11958/12859/67840/68198/66477/66416/66576/68202/104130/69875/66218/56451/11946/57423/66414/407785/67530/11947/27425/67126/22333/66091/66495/28080/66493/71679/67067/70316/64660/11957/30055/66047/68349/595136/110826/11740/94065/68197/66128/68194/17993/69029/…	75
690	EPI	EPI	CC	GO:0005746	mitochondrial respirasome	43/560	85/28804	8.09188e-51	1.25424e-48	9.08562e-49	67264/67184/66594/12864/54405/12868/17992/12866/66142/12857/66152/66377/12858/110323/22272/12867/12859/68198/66416/66576/68202/104130/69875/66218/66414/407785/67530/66091/66495/70316/68349/595136/68197/68194/17993/66445/17991/67130/66046/230075/68342/72900/78330	43
691	EPI	EPI	CC	GO:0098803	respiratory chain complex	43/560	87/28804	3.08841e-50	3.59028e-48	2.60077e-48	67264/67184/66594/12864/54405/12868/17992/12866/66142/12857/66152/66377/12858/110323/22272/12867/12859/68198/66416/66576/68202/104130/69875/66218/66414/407785/67530/66091/66495/70316/68349/595136/68197/68194/17993/66445/17991/67130/66046/230075/68342/72900/78330	43
692	EPI	EPI	CC	GO:0070469	respirasome	44/560	95/28804	9.37138e-50	8.71538e-48	6.31335e-48	67264/67184/66594/12864/54405/12868/17992/12866/66142/12857/66152/66377/12858/110323/22272/12867/12859/68198/66416/66576/68202/104130/69875/66218/66414/407785/67530/56295/66091/66495/70316/68349/595136/68197/68194/17993/66445/17991/67130/66046/230075/68342/72900/78330	44
693	EPI	EPI	CC	GO:1990204	oxidoreductase complex	39/560	121/28804	9.33298e-37	7.23306e-35	5.23957e-35	16832/67264/67184/66594/54405/17992/66152/66377/22272/68198/66416/66576/68202/104130/69875/66218/66414/407785/67530/66091/66495/70316/18453/68349/595136/110826/13057/68197/66128/68194/17993/66445/17991/67130/66046/230075/68342/72900/78330	39
694	EPI	EPI	CC	GO:0005747	mitochondrial respiratory chain complex I	28/560	50/28804	3.70063e-35	1.91199e-33	1.38503e-33	67264/67184/54405/17992/66377/68198/66416/68202/104130/69875/66218/66414/407785/66091/66495/70316/68349/595136/68197/68194/17993/17991/67130/66046/230075/68342/72900/78330	28
695	EPI	EPI	CC	GO:0030964	NADH dehydrogenase complex	28/560	50/28804	3.70063e-35	1.91199e-33	1.38503e-33	67264/67184/54405/17992/66377/68198/66416/68202/104130/69875/66218/66414/407785/66091/66495/70316/68349/595136/68197/68194/17993/17991/67130/66046/230075/68342/72900/78330	28
696	EPI	EPI	CC	GO:0045271	respiratory chain complex I	28/560	50/28804	3.70063e-35	1.91199e-33	1.38503e-33	67264/67184/54405/17992/66377/68198/66416/68202/104130/69875/66218/66414/407785/66091/66495/70316/68349/595136/68197/68194/17993/17991/67130/66046/230075/68342/72900/78330	28
697	EPI	EPI	CC	GO:1990351	transporter complex	48/560	395/28804	3.64373e-24	1.69434e-22	1.22736e-22	11931/16525/11928/67264/67184/66594/54405/17992/108017/11951/66152/66377/69454/228033/22272/20277/53881/50770/68198/66416/66576/68202/104130/69875/66218/268345/66414/407785/67530/56461/66091/66495/70316/30055/68349/595136/68197/68194/17993/69029/66445/17991/67130/66046/230075/68342/72900/78330	48
698	EPI	EPI	CC	GO:1902495	transmembrane transporter complex	46/560	373/28804	1.80359e-23	7.62427e-22	5.52296e-22	11931/16525/11928/67264/67184/66594/54405/17992/108017/11951/66152/66377/69454/228033/22272/20277/53881/68198/66416/66576/68202/104130/69875/66218/268345/66414/407785/67530/56461/66091/66495/70316/68349/595136/68197/68194/17993/69029/66445/17991/67130/66046/230075/68342/72900/78330	46
699	EPI	EPI	CC	GO:0043209	myelin sheath	36/560	215/28804	3.6339e-23	1.40814e-21	1.02004e-21	11931/11928/17319/14828/16832/22350/14827/12043/12716/17449/12550/17448/12858/13063/12859/11946/11947/20656/12349/12330/12955/71960/22333/28080/71679/14719/68349/11740/18674/18477/11674/21672/14433/72900/20655/18746	36
700	EPI	EPI	CC	GO:0140534	endoplasmic reticulum protein-containing complex	29/560	131/28804	1.81865e-22	6.50519e-21	4.7123e-21	66286/22027/64136/71853/14828/12317/12304/66212/14827/13135/70377/19035/20335/69038/56529/20832/67075/109154/103963/67838/66844/12282/170439/13200/18453/66624/109815/66357/54208	29
701	EPI	EPI	CC	GO:0005753	mitochondrial proton-transporting ATP synthase complex	15/560	20/28804	2.52366e-22	8.38217e-21	6.07197e-21	66043/11951/70257/228033/11958/66477/11946/57423/11947/27425/67126/28080/71679/11957/67942	15
702	EPI	EPI	CC	GO:0045259	proton-transporting ATP synthase complex	15/560	21/28804	8.67609e-22	2.68959e-20	1.94832e-20	66043/11951/70257/228033/11958/66477/11946/57423/11947/27425/67126/28080/71679/11957/67942	15
703	EPI	EPI	CC	GO:0016469	proton-transporting two-sector ATPase complex	20/560	50/28804	1.16656e-21	3.39032e-20	2.45592e-20	66043/11951/70257/228033/11958/66477/242341/11946/57423/11947/27425/66335/67126/28080/71679/11974/11957/114143/11973/67942	20
704	EPI	EPI	CC	GO:0070069	cytochrome complex	16/560	37/28804	2.97714e-18	8.14336e-17	5.89899e-17	66594/12864/12868/17992/12866/66142/12857/66152/12858/110323/22272/12867/12859/66576/67530/66445	16
705	EPI	EPI	CC	GO:0033177	proton-transporting two-sector ATPase complex, proton-transporting domain	12/560	22/28804	1.40602e-15	3.63223e-14	2.63116e-14	11951/228033/11958/242341/57423/27425/28080/71679/11974/11957/114143/67942	12
706	EPI	EPI	CC	GO:0045177	apical part of cell	41/560	488/28804	4.80078e-15	1.17493e-13	8.51107e-14	11931/11596/16525/11928/14275/232156/20502/76509/22350/14827/56615/73649/17075/17153/78896/12550/20277/192212/13039/216225/54357/17919/380928/12527/242341/268345/14725/12349/12695/66811/225997/67968/66335/14368/20522/103733/13511/22359/27428/13057/11973	41
707	EPI	EPI	CC	GO:0000276	mitochondrial proton-transporting ATP synthase complex, coupling factor F(o)	9/560	12/28804	7.77842e-14	1.72236e-12	1.24767e-12	11951/228033/11958/57423/27425/28080/71679/11957/67942	9
708	EPI	EPI	CC	GO:0034663	endoplasmic reticulum chaperone complex	9/560	12/28804	7.77842e-14	1.72236e-12	1.24767e-12	22027/64136/71853/14828/12304/19035/67838/12282/18453	9
709	EPI	EPI	CC	GO:0045263	proton-transporting ATP synthase complex, coupling factor F(o)	9/560	13/28804	2.48447e-13	5.25126e-12	3.80397e-12	11951/228033/11958/57423/27425/28080/71679/11957/67942	9
710	EPI	EPI	CC	GO:0005751	mitochondrial respiratory chain complex IV	10/560	20/28804	1.10534e-12	2.23471e-11	1.6188e-11	12864/12868/17992/12866/66142/12857/12858/110323/12867/12859	10
711	EPI	EPI	CC	GO:0005759	mitochondrial matrix	28/560	293/28804	5.32385e-12	1.0315e-10	7.47207e-11	121022/17448/52538/18242/67840/66416/73046/56451/19246/11947/20656/11655/68738/66834/14148/22333/66493/70316/64660/66047/67267/110826/11740/11364/94065/57320/66128/18477	28
712	EPI	EPI	CC	GO:0045277	respiratory chain complex IV	10/560	25/28804	1.79183e-11	3.3328e-10	2.41425e-10	12864/12868/17992/12866/66142/12857/12858/110323/12867/12859	10
713	EPI	EPI	CC	GO:0005790	smooth endoplasmic reticulum	11/560	36/28804	5.26626e-11	9.4185e-10	6.82268e-10	22027/71853/14828/12317/12304/14827/19035/100037258/12330/12282/56486	11
714	EPI	EPI	CC	GO:0016324	apical plasma membrane	29/560	370/28804	2.69672e-10	4.64435e-09	3.36433e-09	11931/11596/16525/11928/14275/232156/20502/76509/22350/14827/73649/17075/17153/78896/20277/192212/216225/380928/12527/242341/268345/14725/225997/14368/20522/13511/27428/13057/11973	29
715	EPI	EPI	CC	GO:0008250	oligosaccharyltransferase complex	7/560	14/28804	3.08449e-09	5.12245e-08	3.71066e-08	13135/69038/67075/109154/103963/13200/66357	7
716	EPI	EPI	CC	GO:0005788	endoplasmic reticulum lumen	13/560	85/28804	1.01633e-08	1.62962e-07	1.18049e-07	22027/74840/71853/14828/12317/104158/22417/12304/14827/100037258/27362/216440/76299	13
717	EPI	EPI	CC	GO:0033178	proton-transporting two-sector ATPase complex, catalytic domain	7/560	17/28804	1.6614e-08	2.57518e-07	1.86544e-07	66043/11946/11947/66335/67126/28080/11973	7
718	EPI	EPI	CC	GO:0005750	mitochondrial respiratory chain complex III	6/560	12/28804	4.39894e-08	6.39221e-07	4.63046e-07	66594/66152/22272/66576/67530/66445	6
719	EPI	EPI	CC	GO:0045275	respiratory chain complex III	6/560	12/28804	4.39894e-08	6.39221e-07	4.63046e-07	66594/66152/22272/66576/67530/66445	6
720	EPI	EPI	CC	GO:0009925	basal plasma membrane	21/560	275/28804	1.23624e-07	1.74198e-06	1.26187e-06	11931/11596/216441/12556/22095/11928/208890/14275/22350/13869/17075/16517/53624/12550/109620/268345/12349/12305/20522/26457/22320	21
721	EPI	EPI	CC	GO:0031301	integral component of organelle membrane	24/560	378/28804	4.86531e-07	6.65403e-06	4.82012e-06	103172/14828/12317/14827/74559/81910/70377/224904/74442/70456/68151/12330/66270/105853/20250/70757/170439/13047/18674/109815/69029/433771/55951/54208	24
722	EPI	EPI	CC	GO:0045178	basal part of cell	21/560	300/28804	5.24327e-07	6.96606e-06	5.04616e-06	11931/11596/216441/12556/22095/11928/208890/14275/22350/13869/17075/16517/53624/12550/109620/268345/12349/12305/20522/26457/22320	21
723	EPI	EPI	CC	GO:0031300	intrinsic component of organelle membrane	25/560	408/28804	5.44679e-07	7.03544e-06	5.09641e-06	103172/14828/12317/14827/74559/81910/70377/224904/546134/74442/70456/68151/12330/66270/105853/20250/70757/170439/13047/18674/109815/69029/433771/55951/54208	25
724	EPI	EPI	CC	GO:0031227	intrinsic component of endoplasmic reticulum membrane	15/560	165/28804	8.88967e-07	1.11722e-05	8.09301e-06	14828/12317/14827/74559/81910/70377/546134/74442/12330/66270/20250/70757/170439/109815/54208	15
725	EPI	EPI	CC	GO:0045121	membrane raft	24/560	394/28804	1.01749e-06	1.24508e-05	9.01929e-06	11931/22095/11928/12215/16832/20971/12484/22350/13033/13869/17153/12550/192212/11946/14725/11947/76560/105853/70729/26457/11740/57320/18655/66096	24
726	EPI	EPI	CC	GO:0098857	membrane microdomain	24/560	395/28804	1.06398e-06	1.26859e-05	9.18959e-06	11931/22095/11928/12215/16832/20971/12484/22350/13033/13869/17153/12550/192212/11946/14725/11947/76560/105853/70729/26457/11740/57320/18655/66096	24
727	EPI	EPI	CC	GO:0016323	basolateral plasma membrane	18/560	246/28804	1.80432e-06	2.09753e-05	1.51943e-05	11931/216441/12556/22095/11928/208890/14275/22350/13869/17075/16517/53624/12550/109620/268345/12349/12305/22320	18
728	EPI	EPI	CC	GO:0030176	integral component of endoplasmic reticulum membrane	14/560	157/28804	2.57528e-06	2.92075e-05	2.11577e-05	14828/12317/14827/74559/81910/70377/74442/12330/66270/20250/70757/170439/109815/54208	14
729	EPI	EPI	CC	GO:0005903	brush border	13/560	144/28804	5.10287e-06	5.64961e-05	4.09253e-05	16525/14275/22350/73649/216225/17919/14725/12305/225997/20522/56226/71960/109711	13
730	EPI	EPI	CC	GO:0031252	cell leading edge	23/560	409/28804	6.42676e-06	6.8877e-05	4.98939e-05	211652/22350/544963/20195/12550/108897/226352/268345/68151/216190/243725/66811/107351/22003/13800/69538/20203/245880/192120/103733/109711/18453/72333	23
731	EPI	EPI	CC	GO:0031970	organelle envelope lumen	11/560	105/28804	6.5174e-06	6.8877e-05	4.98939e-05	103172/14827/13063/30057/20660/14004/12856/30055/67267/57320/20655	11
732	EPI	EPI	CC	GO:0005758	mitochondrial intermembrane space	10/560	92/28804	1.23112e-05	0.000127216	9.21543e-05	103172/14827/13063/30057/14004/12856/30055/67267/57320/20655	10
733	EPI	EPI	CC	GO:0005604	basement membrane	11/560	120/28804	2.33748e-05	0.000236288	0.000171165	22339/12829/21923/12828/16782/64074/12830/20317/94216/231470/54156	11
734	EPI	EPI	CC	GO:0062023	collagen-containing extracellular matrix	21/560	396/28804	3.80789e-05	0.000376738	0.000272906	22339/12317/13033/20195/20563/12829/21923/13039/12828/20657/16782/64074/12830/16998/20317/94216/231470/54156/14183/13014/18746	21
735	EPI	EPI	CC	GO:0031305	integral component of mitochondrial inner membrane	7/560	49/28804	4.28177e-05	0.000414797	0.000300475	103172/224904/70456/18674/69029/433771/55951	7
736	EPI	EPI	CC	GO:0016328	lateral plasma membrane	8/560	67/28804	4.62464e-05	0.000438869	0.000317913	11931/11928/12739/14618/17075/53624/12550/13511	8
737	EPI	EPI	CC	GO:0031304	intrinsic component of mitochondrial inner membrane	7/560	50/28804	4.89605e-05	0.000455333	0.000329839	103172/224904/70456/18674/69029/433771/55951	7
738	EPI	EPI	CC	GO:0030018	Z disc	11/560	131/28804	5.2759e-05	0.000481038	0.00034846	20193/16691/13007/226438/16669/19309/12955/70729/109711/11674/72333	11
739	EPI	EPI	CC	GO:0044322	endoplasmic reticulum quality control compartment	4/560	13/28804	8.79005e-05	0.000786033	0.000569396	12317/66212/12330/64209	4
740	EPI	EPI	CC	GO:0016327	apicolateral plasma membrane	5/560	25/28804	0.000105043	0.000921605	0.000667603	12739/16691/53624/16669/14368	5
741	EPI	EPI	CC	GO:0031674	I band	11/560	144/28804	0.000124035	0.00106808	0.00077371	20193/16691/13007/226438/16669/19309/12955/70729/109711/11674/72333	11
742	EPI	EPI	CC	GO:0033176	proton-transporting V-type ATPase complex	5/560	28/28804	0.000185183	0.00156564	0.00113414	242341/66335/11974/114143/11973	5
743	EPI	EPI	CC	GO:0031253	cell projection membrane	17/560	320/28804	0.000199642	0.00165774	0.00120086	16525/14275/12484/211652/22350/73649/108897/216225/226352/268345/14725/68151/216190/107351/22003/69538/225997	17
744	EPI	EPI	CC	GO:0098862	cluster of actin-based cell projections	13/560	205/28804	0.000204211	0.00166593	0.00120679	16525/14275/22350/73649/216225/17919/14725/12305/225997/20522/56226/71960/109711	13
745	EPI	EPI	CC	GO:0005902	microvillus	9/560	105/28804	0.000213945	0.00171525	0.00124251	12484/22350/544963/192212/13039/12349/56018/56226/11973	9
746	EPI	EPI	CC	GO:0043292	contractile fiber	14/560	236/28804	0.000235657	0.0018573	0.00134541	20193/16691/20971/13007/226438/16669/13167/22003/19309/12955/70729/109711/11674/72333	14
747	EPI	EPI	CC	GO:0030867	rough endoplasmic reticulum membrane	4/560	17/28804	0.000275046	0.0021316	0.00154412	66212/20335/20832/54208	4
748	EPI	EPI	CC	GO:0030016	myofibril	13/560	223/28804	0.000459581	0.00350337	0.00253781	20193/16691/20971/13007/226438/16669/22003/19309/12955/70729/109711/11674/72333	13
749	EPI	EPI	CC	GO:0000313	organellar ribosome	8/560	94/28804	0.000499775	0.00368882	0.00267215	121022/67840/66416/66493/70316/64660/66047/94065	8
750	EPI	EPI	CC	GO:0005761	mitochondrial ribosome	8/560	94/28804	0.000499775	0.00368882	0.00267215	121022/67840/66416/66493/70316/64660/66047/94065	8
751	EPI	EPI	CC	GO:0030017	sarcomere	12/560	198/28804	0.000532995	0.00382441	0.00277037	20193/16691/13007/226438/16669/22003/19309/12955/70729/109711/11674/72333	12
752	EPI	EPI	CC	GO:0098644	complex of collagen trimers	4/560	20/28804	0.000534596	0.00382441	0.00277037	12829/12828/12830/94216	4
753	EPI	EPI	CC	GO:0016529	sarcoplasmic reticulum	7/560	76/28804	0.000694272	0.00489146	0.00354334	20193/22027/74840/12317/13476/19309/70729	7
754	EPI	EPI	CC	GO:0001726	ruffle	10/560	151/28804	0.00077318	0.00533698	0.00386607	211652/22350/20195/108897/226352/216190/107351/22003/20203/109711	10
755	EPI	EPI	CC	GO:0005840	ribosome	13/560	236/28804	0.000780462	0.00533698	0.00386607	66483/121022/19017/67840/66416/76808/12330/66493/70316/64660/66047/94065/67941	13
756	EPI	EPI	CC	GO:0005793	endoplasmic reticulum-Golgi intermediate compartment	7/560	78/28804	0.000811558	0.0054692	0.00396184	71853/14828/53322/66111/18453/76299/68581	7
757	EPI	EPI	CC	GO:0016471	vacuolar proton-transporting V-type ATPase complex	4/560	23/28804	0.000932963	0.00619754	0.00448945	242341/66335/114143/11973	4
758	EPI	EPI	CC	GO:0032592	integral component of mitochondrial membrane	7/560	81/28804	0.00101623	0.00665561	0.00482127	103172/224904/70456/18674/69029/433771/55951	7
759	EPI	EPI	CC	GO:0005890	sodium:potassium-exchanging ATPase complex	3/560	11/28804	0.00107353	0.0069332	0.00502235	11931/11928/108017	3
760	EPI	EPI	CC	GO:0098573	intrinsic component of mitochondrial membrane	7/560	83/28804	0.0011738	0.00747694	0.00541624	103172/224904/70456/18674/69029/433771/55951	7
761	EPI	EPI	CC	GO:0043296	apical junction complex	10/560	167/28804	0.00165798	0.0104184	0.00754701	12739/17075/53624/12550/54357/72058/12695/14924/27428/99526	10
762	EPI	EPI	CC	GO:0005791	rough endoplasmic reticulum	7/560	89/28804	0.00176355	0.010934	0.00792051	66212/20335/20832/103963/12330/18746/54208	7
763	EPI	EPI	CC	GO:0098858	actin-based cell projection	12/560	229/28804	0.00186869	0.0114334	0.00828227	12484/22350/544963/192212/13039/243725/12349/13800/69538/56018/56226/11973	12
764	EPI	EPI	CC	GO:0014704	intercalated disc	6/560	67/28804	0.00192382	0.0116179	0.00841591	11931/11928/109620/13511/109711/108058	6
765	EPI	EPI	CC	GO:0005782	peroxisomal matrix	4/560	28/28804	0.00199786	0.0117595	0.00851851	54683/19299/16922/18477	4
766	EPI	EPI	CC	GO:0031907	microbody lumen	4/560	28/28804	0.00199786	0.0117595	0.00851851	54683/19299/16922/18477	4
767	EPI	EPI	CC	GO:0090533	cation-transporting ATPase complex	3/560	14/28804	0.00226757	0.0131803	0.00954767	11931/11928/108017	3
768	EPI	EPI	CC	GO:0009295	nucleoid	5/560	48/28804	0.00234546	0.0133005	0.00963474	11947/20656/22333/67267/11740	5
769	EPI	EPI	CC	GO:0042645	mitochondrial nucleoid	5/560	48/28804	0.00234546	0.0133005	0.00963474	11947/20656/22333/67267/11740	5
770	EPI	EPI	CC	GO:0030315	T-tubule	6/560	70/28804	0.00240729	0.0134866	0.0097696	11931/11928/22350/70729/14719/108058	6
771	EPI	EPI	CC	GO:0032587	ruffle membrane	6/560	72/28804	0.00277687	0.015372	0.0111353	211652/108897/226352/216190/107351/22003	6
772	EPI	EPI	CC	GO:0032994	protein-lipid complex	5/560	50/28804	0.00281162	0.0153812	0.011142	27226/13167/22359/109815/110611	5
773	EPI	EPI	CC	GO:0032432	actin filament bundle	7/560	97/28804	0.00288051	0.0155748	0.0112823	22003/13800/12955/71960/109711/13057/72333	7
774	EPI	EPI	CC	GO:0016528	sarcoplasm	7/560	98/28804	0.00305128	0.0163086	0.0118138	20193/22027/74840/12317/13476/19309/70729	7
775	EPI	EPI	CC	GO:0098533	ATPase dependent transmembrane transport complex	3/560	16/28804	0.00338922	0.0179089	0.0129731	11931/11928/108017	3
776	EPI	EPI	CC	GO:0031256	leading edge membrane	9/560	156/28804	0.00356754	0.0186394	0.0135022	211652/108897/226352/268345/68151/216190/107351/22003/69538	9
777	EPI	EPI	CC	GO:0030061	mitochondrial crista	3/560	17/28804	0.00405654	0.0207285	0.0150155	12043/19246/14148	3
778	EPI	EPI	CC	GO:0045239	tricarboxylic acid cycle enzyme complex	3/560	17/28804	0.00405654	0.0207285	0.0150155	56451/14194/66128	3
779	EPI	EPI	CC	GO:0031526	brush border membrane	6/560	79/28804	0.00441036	0.0222915	0.0161478	16525/14275/73649/216225/14725/225997	6
780	EPI	EPI	CC	GO:0031045	dense core granule	4/560	35/28804	0.00459055	0.0229528	0.0166268	78896/56175/109711/20655	4
781	EPI	EPI	CC	GO:0044853	plasma membrane raft	8/560	136/28804	0.00522329	0.0258386	0.0187173	11931/11928/22350/13869/17153/12550/70729/26457	8
782	EPI	EPI	CC	GO:0042383	sarcolemma	9/560	166/28804	0.0053482	0.026178	0.0189632	11931/11928/12215/16691/22350/16669/70729/14719/108058	9
783	EPI	EPI	CC	GO:0043034	costamere	3/560	19/28804	0.00561644	0.0272046	0.0197068	16691/20971/16669	3
784	EPI	EPI	CC	GO:0030141	secretory granule	17/560	440/28804	0.00607467	0.0288875	0.0209258	16541/22339/12215/12317/14827/78896/20394/59012/208943/13039/320027/27410/56175/109711/22320/68581/20655	17
785	EPI	EPI	CC	GO:0000315	organellar large ribosomal subunit	5/560	60/28804	0.00618799	0.0288875	0.0209258	67840/66493/70316/66047/94065	5
786	EPI	EPI	CC	GO:0005762	mitochondrial large ribosomal subunit	5/560	60/28804	0.00618799	0.0288875	0.0209258	67840/66493/70316/66047/94065	5
787	EPI	EPI	CC	GO:0044391	ribosomal subunit	10/560	201/28804	0.00621236	0.0288875	0.0209258	66483/121022/67840/76808/66493/70316/64660/66047/94065/67941	10
788	EPI	EPI	CC	GO:0030864	cortical actin cytoskeleton	6/560	86/28804	0.00666187	0.0304132	0.0220311	12550/56431/16669/243725/109711/27428	6
789	EPI	EPI	CC	GO:0005925	focal adhesion	9/560	172/28804	0.00670682	0.0304132	0.0220311	20491/20971/22350/108897/226352/13800/109711/13057/72333	9
790	EPI	EPI	CC	GO:0005923	bicellular tight junction	8/560	142/28804	0.00673668	0.0304132	0.0220311	12739/17075/53624/54357/72058/12695/14924/99526	8
791	EPI	EPI	CC	GO:0001725	stress fiber	6/560	88/28804	0.00743513	0.032927	0.023852	22003/13800/71960/109711/13057/72333	6
792	EPI	EPI	CC	GO:0097517	contractile actin filament bundle	6/560	88/28804	0.00743513	0.032927	0.023852	22003/13800/71960/109711/13057/72333	6
793	EPI	EPI	CC	GO:0044291	cell-cell contact zone	6/560	90/28804	0.00827114	0.0362838	0.0262837	11931/11928/109620/13511/109711/108058	6
794	EPI	EPI	CC	GO:0030667	secretory granule membrane	6/560	91/28804	0.00871351	0.0376103	0.0272446	12215/59012/27410/109711/22320/68581	6
795	EPI	EPI	CC	GO:0044232	organelle membrane contact site	4/560	42/28804	0.00882204	0.0376103	0.0272446	12716/224904/546134/12330	4
796	EPI	EPI	CC	GO:0005777	peroxisome	8/560	149/28804	0.00889706	0.0376103	0.0272446	54683/56615/74205/19299/16922/70503/18477/20655	8
797	EPI	EPI	CC	GO:0042579	microbody	8/560	149/28804	0.00889706	0.0376103	0.0272446	54683/56615/74205/19299/16922/70503/18477/20655	8
798	EPI	EPI	CC	GO:0070160	tight junction	8/560	152/28804	0.00996645	0.0417513	0.0302443	12739/17075/53624/54357/72058/12695/14924/99526	8
799	EPI	EPI	CC	GO:0015934	large ribosomal subunit	7/560	123/28804	0.0103863	0.0431215	0.0312369	66483/67840/76808/66493/70316/66047/94065	7
800	EPI	EPI	CC	GO:0030055	cell-substrate junction	9/560	185/28804	0.0105457	0.0433962	0.0314359	20491/20971/22350/108897/226352/13800/109711/13057/72333	9
801	EPI	EPI	CC	GO:0005901	caveola	6/560	96/28804	0.0111822	0.0456117	0.0330407	11931/11928/13869/12550/70729/26457	6
802	EPI	EPI	CC	GO:0042641	actomyosin	6/560	97/28804	0.0117296	0.0474283	0.0343567	22003/13800/71960/109711/13057/72333	6
803	EPI	EPI	MF	GO:0015078	proton transmembrane transporter activity	30/541	112/28404	4.10872e-26	2.71586e-23	2.04571e-23	66594/12864/12868/12866/66142/12857/66043/11951/12858/228033/22272/12867/11958/66576/242341/11946/57423/11947/27425/66335/67126/28080/71679/11974/11957/11740/66445/114143/11973/67942	30
804	EPI	EPI	MF	GO:0015399	primary active transmembrane transporter activity	32/541	154/28404	5.01201e-24	1.65647e-21	1.24773e-21	11931/11928/67264/66594/12864/12868/73649/12866/66142/20335/12857/12858/22272/12867/66416/66576/11947/27425/19299/27410/66335/67126/19765/11974/68349/68197/17993/66445/17991/114143/11973/72900	32
805	EPI	EPI	MF	GO:0022804	active transmembrane transporter activity	44/541	403/28404	9.75983e-21	2.15042e-18	1.61979e-18	11931/216441/11928/208890/114479/232156/20502/67264/66594/216867/12864/12868/73649/12866/66142/20335/12857/12858/22272/12867/53881/66416/66576/216225/11947/24059/27425/19299/27410/66335/20522/67126/19765/11974/68349/11740/68197/18674/17993/66445/17991/114143/11973/72900	44
806	EPI	EPI	MF	GO:0015453	oxidoreduction-driven active transmembrane transporter activity	19/541	49/28404	1.68285e-20	2.78091e-18	2.09471e-18	67264/66594/12864/12868/73649/12866/66142/12857/12858/22272/12867/66416/66576/68349/68197/17993/66445/17991/72900	19
807	EPI	EPI	MF	GO:0009055	electron transfer activity	21/541	69/28404	5.9148e-20	7.81936e-18	5.88989e-18	67264/66594/12864/12868/12866/66142/12857/12858/22272/12867/66416/66576/14148/68349/110826/13057/68197/17993/66445/17991/72900	21
808	EPI	EPI	MF	GO:0022853	active ion transmembrane transporter activity	29/541	252/28404	1.11935e-14	1.23315e-12	9.28862e-13	11931/216441/11928/208890/114479/232156/66594/12864/12868/12866/66142/12857/12858/22272/12867/53881/66576/216225/11947/24059/27425/66335/20522/67126/11974/11740/66445/114143/11973	29
809	EPI	EPI	MF	GO:0046933	proton-transporting ATP synthase activity, rotational mechanism	10/541	15/28404	1.59535e-14	1.50647e-12	1.13474e-12	66043/11958/11946/57423/11947/27425/67126/28080/71679/11957	10
810	EPI	EPI	MF	GO:0015252	proton channel activity	10/541	21/28404	1.69077e-12	1.397e-10	1.05228e-10	66043/11958/11946/57423/11947/27425/67126/28080/71679/11957	10
811	EPI	EPI	MF	GO:0016209	antioxidant activity	15/541	86/28404	8.17323e-11	6.00278e-09	4.52156e-09	22018/54683/625249/56615/14776/11758/14872/20657/20656/103140/57320/109815/18477/21672/20655	15
812	EPI	EPI	MF	GO:0016684	oxidoreductase activity, acting on peroxide as acceptor	12/541	61/28404	1.50666e-09	9.95904e-08	7.50159e-08	22018/54683/625249/56615/14776/11758/14872/103140/75747/57320/18477/21672	12
813	EPI	EPI	MF	GO:0004601	peroxidase activity	11/541	58/28404	1.09704e-08	6.59219e-07	4.96553e-07	22018/54683/625249/56615/14776/11758/14872/103140/57320/18477/21672	11
814	EPI	EPI	MF	GO:0004129	cytochrome-c oxidase activity	7/541	18/28404	2.32118e-08	1.27858e-06	9.63087e-07	12864/12868/12866/66142/12857/12858/12867	7
815	EPI	EPI	MF	GO:0016675	oxidoreductase activity, acting on a heme group of donors	7/541	19/28404	3.61489e-08	1.83803e-06	1.38449e-06	12864/12868/12866/66142/12857/12858/12867	7
816	EPI	EPI	MF	GO:0008137	NADH dehydrogenase (ubiquinone) activity	7/541	21/28404	8.0706e-08	3.81048e-06	2.87022e-06	67264/66416/68349/68197/17993/17991/72900	7
817	EPI	EPI	MF	GO:0016874	ligase activity	16/541	162/28404	9.33742e-08	4.11469e-06	3.09937e-06	74205/66043/11958/56451/11946/57423/11947/68738/27425/107476/26457/67126/28080/71679/11957/102436	16
818	EPI	EPI	MF	GO:0042626	ATPase-coupled transmembrane transporter activity	13/541	105/28404	1.06335e-07	4.39297e-06	3.30898e-06	11931/11928/20335/11947/27425/19299/27410/66335/67126/19765/11974/114143/11973	13
819	EPI	EPI	MF	GO:0050136	NADH dehydrogenase (quinone) activity	7/541	22/28404	1.16428e-07	4.4982e-06	3.38824e-06	67264/66416/68349/68197/17993/17991/72900	7
820	EPI	EPI	MF	GO:0044548	S100 protein binding	6/541	14/28404	1.22492e-07	4.4982e-06	3.38824e-06	11596/20193/22350/20195/14164/20203	6
821	EPI	EPI	MF	GO:0050839	cell adhesion molecule binding	22/541	308/28404	1.39739e-07	4.86146e-06	3.66187e-06	12561/12215/12317/545428/27411/22350/17075/53624/12550/57278/109620/14164/12828/12527/22402/19268/13723/54156/13511/23965/109711/18453	22
822	EPI	EPI	MF	GO:0016860	intramolecular oxidoreductase activity	10/541	61/28404	2.18254e-07	6.66997e-06	5.02412e-06	17319/71853/12304/76737/14827/13177/21991/18453/76299/13202	10
823	EPI	EPI	MF	GO:0009678	pyrophosphate hydrolysis-driven proton transmembrane transporter activity	7/541	24/28404	2.28597e-07	6.66997e-06	5.02412e-06	11947/27425/66335/67126/11974/114143/11973	7
824	EPI	EPI	MF	GO:0015267	channel activity	28/541	483/28404	2.32087e-07	6.66997e-06	5.02412e-06	16525/208890/16512/14618/12043/233246/16517/108017/66043/11951/69454/228033/11958/20277/16516/11946/268345/57423/11947/56461/27425/226025/225997/67126/22333/28080/71679/11957	28
825	EPI	EPI	MF	GO:0022803	passive transmembrane transporter activity	28/541	483/28404	2.32087e-07	6.66997e-06	5.02412e-06	16525/208890/16512/14618/12043/233246/16517/108017/66043/11951/69454/228033/11958/20277/16516/11946/268345/57423/11947/56461/27425/226025/225997/67126/22333/28080/71679/11957	28
826	EPI	EPI	MF	GO:0003954	NADH dehydrogenase activity	7/541	25/28404	3.12292e-07	8.25701e-06	6.21955e-06	67264/66416/68349/68197/17993/17991/72900	7
827	EPI	EPI	MF	GO:0003955	NAD(P)H dehydrogenase (quinone) activity	7/541	25/28404	3.12292e-07	8.25701e-06	6.21955e-06	67264/66416/68349/68197/17993/17991/72900	7
828	EPI	EPI	MF	GO:0019829	ATPase-coupled cation transmembrane transporter activity	9/541	52/28404	5.48292e-07	1.39393e-05	1.04997e-05	11931/11928/11947/27425/66335/67126/11974/114143/11973	9
829	EPI	EPI	MF	GO:0016853	isomerase activity	15/541	170/28404	1.00533e-06	2.32595e-05	1.75201e-05	17319/71853/12304/76737/14827/19035/14227/66120/13177/21991/18453/76299/11364/13202/14228	15
830	EPI	EPI	MF	GO:0003756	protein disulfide isomerase activity	6/541	19/28404	1.02046e-06	2.32595e-05	1.75201e-05	71853/12304/76737/14827/18453/76299	6
831	EPI	EPI	MF	GO:0016864	intramolecular oxidoreductase activity, transposing S-S bonds	6/541	19/28404	1.02046e-06	2.32595e-05	1.75201e-05	71853/12304/76737/14827/18453/76299	6
832	EPI	EPI	MF	GO:0016667	oxidoreductase activity, acting on a sulfur group of donors	9/541	58/28404	1.43408e-06	3.15975e-05	2.38007e-05	71853/12304/14827/22166/27361/73046/72736/18453/18655	9
833	EPI	EPI	MF	GO:0015036	disulfide oxidoreductase activity	8/541	45/28404	1.90765e-06	4.0676e-05	3.0639e-05	71853/12304/14827/22166/73046/72736/18453/18655	8
834	EPI	EPI	MF	GO:0005216	ion channel activity	24/541	439/28404	4.61842e-06	9.53992e-05	7.18589e-05	16525/208890/16512/233246/16517/108017/66043/69454/11958/20277/16516/11946/268345/57423/11947/56461/27425/226025/225997/67126/22333/28080/71679/11957	24
835	EPI	EPI	MF	GO:0051787	misfolded protein binding	6/541	25/28404	6.044e-06	0.000121063	9.11902e-05	64136/14828/70377/100037258/27362/67838	6
836	EPI	EPI	MF	GO:0015035	protein-disulfide reductase activity	7/541	38/28404	6.61665e-06	0.000128635	9.6894e-05	71853/12304/14827/22166/73046/18453/18655	7
837	EPI	EPI	MF	GO:0005261	cation channel activity	20/541	334/28404	7.62703e-06	0.000144042	0.000108499	16525/16512/16517/108017/66043/11958/20277/16516/11946/268345/57423/11947/56461/27425/226025/225997/67126/28080/71679/11957	20
838	EPI	EPI	MF	GO:0016655	oxidoreductase activity, acting on NAD(P)H, quinone or similar compound as acceptor	7/541	40/28404	9.45804e-06	0.00017366	0.000130809	67264/66416/68349/68197/17993/17991/72900	7
839	EPI	EPI	MF	GO:0004602	glutathione peroxidase activity	6/541	27/28404	9.7805e-06	0.000174727	0.000131612	625249/56615/14776/11758/14872/103140	6
840	EPI	EPI	MF	GO:0019842	vitamin binding	12/541	136/28404	1.2054e-05	0.000209676	0.000157937	19659/14275/18242/216134/20397/11655/110095/16922/19309/107476/192120/14719	12
841	EPI	EPI	MF	GO:0051015	actin filament binding	15/541	222/28404	2.60005e-05	0.000440675	0.000331936	22350/544963/94040/56431/208943/108897/17919/243725/22003/69538/56226/71960/109711/27428/270163	15
842	EPI	EPI	MF	GO:0030170	pyridoxal phosphate binding	7/541	52/28404	5.57253e-05	0.000903877	0.000680841	18242/216134/20397/11655/110095/19309/14719	7
843	EPI	EPI	MF	GO:0003779	actin binding	22/541	447/28404	5.6065e-05	0.000903877	0.000680841	22350/544963/94040/17755/56431/27361/208943/108897/17919/243725/22003/13800/66898/69538/245880/56226/71960/109711/18453/27428/270163/72333	22
844	EPI	EPI	MF	GO:0070279	vitamin B6 binding	7/541	53/28404	6.31609e-05	0.000994032	0.000748749	18242/216134/20397/11655/110095/19309/14719	7
845	EPI	EPI	MF	GO:0016651	oxidoreductase activity, acting on NAD(P)H	8/541	75/28404	9.05971e-05	0.00139267	0.00104902	67264/66416/68349/13057/68197/17993/17991/72900	8
846	EPI	EPI	MF	GO:0016829	lyase activity	13/541	197/28404	0.000112427	0.00168895	0.0012722	17436/208982/20397/12349/19286/13177/107029/70757/21991/14194/57320/11674/13202	13
847	EPI	EPI	MF	GO:0042625	ATPase-coupled ion transmembrane transporter activity	4/541	16/28404	0.000197444	0.00275678	0.00207653	11947/66335/11974/11973	4
848	EPI	EPI	MF	GO:0044769	ATPase activity, coupled to transmembrane movement of ions, rotational mechanism	4/541	16/28404	0.000197444	0.00275678	0.00207653	11947/66335/11974/11973	4
849	EPI	EPI	MF	GO:0046961	proton-transporting ATPase activity, rotational mechanism	4/541	16/28404	0.000197444	0.00275678	0.00207653	11947/66335/11974/11973	4
850	EPI	EPI	MF	GO:0047617	acyl-CoA hydrolase activity	5/541	29/28404	0.00020019	0.00275678	0.00207653	52538/26897/19299/66834/13897	5
851	EPI	EPI	MF	GO:0015662	P-type ion transporter activity	5/541	30/28404	0.00023649	0.0031264	0.00235494	11931/11928/27425/67126/114143	5
852	EPI	EPI	MF	GO:0140358	P-type transmembrane transporter activity	5/541	30/28404	0.00023649	0.0031264	0.00235494	11931/11928/27425/67126/114143	5
853	EPI	EPI	MF	GO:0016289	CoA hydrolase activity	5/541	31/28404	0.000277583	0.0035977	0.00270995	52538/26897/19299/66834/13897	5
854	EPI	EPI	MF	GO:0005507	copper ion binding	7/541	68/28404	0.000310776	0.00395044	0.00297564	17748/59012/20657/20199/12856/57320/20655	7
855	EPI	EPI	MF	GO:0016290	palmitoyl-CoA hydrolase activity	4/541	18/28404	0.000322076	0.00401683	0.00302566	52538/26897/66834/13897	4
856	EPI	EPI	MF	GO:0016208	AMP binding	4/541	19/28404	0.000401845	0.00485895	0.00365998	14121/68738/110095/19309	4
857	EPI	EPI	MF	GO:0016830	carbon-carbon lyase activity	6/541	51/28404	0.0004043	0.00485895	0.00365998	17436/208982/20397/107029/11674/13202	6
858	EPI	EPI	MF	GO:0052689	carboxylic ester hydrolase activity	11/541	169/28404	0.000418145	0.0049356	0.00371772	104158/56209/26897/11758/27226/12349/320024/13897/68021/102436/12660	11
859	EPI	EPI	MF	GO:0046873	metal ion transmembrane transporter activity	19/541	422/28404	0.000534171	0.00619451	0.00466598	11931/16525/11928/114479/232156/16512/16517/108017/20277/53881/223473/216225/16516/268345/67075/56461/225997/246696/20522	19
860	EPI	EPI	MF	GO:0051117	ATPase binding	8/541	100/28404	0.000660713	0.00752986	0.00567182	11931/20193/64136/22350/108017/11983/109815/11973	8
861	EPI	EPI	MF	GO:0008509	anion transmembrane transporter activity	15/541	300/28404	0.000702893	0.00787479	0.00593164	216441/208890/114479/232156/216867/233246/69454/216225/70456/24059/20522/26457/22333/11740/55951	15
862	EPI	EPI	MF	GO:0043531	ADP binding	5/541	39/28404	0.000829978	0.00914359	0.00688736	11928/11946/11947/18655/18746	5
863	EPI	EPI	MF	GO:0002020	protease binding	11/541	185/28404	0.000888432	0.00961519	0.00724259	17319/12043/70377/11946/216440/70729/13014/57320/109815/11674/13202	11
864	EPI	EPI	MF	GO:0016835	carbon-oxygen lyase activity	7/541	81/28404	0.000901879	0.00961519	0.00724259	12349/19286/13177/70757/21991/14194/57320	7
865	EPI	EPI	MF	GO:0008514	organic anion transmembrane transporter activity	11/541	187/28404	0.000969958	0.0101769	0.00766567	216441/208890/232156/216867/216225/70456/24059/20522/26457/11740/55951	11
866	EPI	EPI	MF	GO:0051087	chaperone binding	8/541	109/28404	0.00116295	0.0120111	0.00904729	21819/11928/64136/100037258/27362/14725/12017/20655	8
867	EPI	EPI	MF	GO:1901681	sulfur compound binding	14/541	284/28404	0.00119692	0.0121718	0.00916831	22339/56615/20563/14164/107515/13167/22402/16782/19268/64074/107476/22340/14183/11364	14
868	EPI	EPI	MF	GO:0003735	structural constituent of ribosome	10/541	164/28404	0.00124336	0.0124524	0.0093797	66483/121022/67840/66416/76808/66493/64660/66047/94065/67941	10
869	EPI	EPI	MF	GO:0030955	potassium ion binding	3/541	12/28404	0.00132982	0.0131195	0.00988223	11928/216134/18746	3
870	EPI	EPI	MF	GO:0051537	2 iron, 2 sulfur cluster binding	4/541	26/28404	0.00139479	0.0135582	0.0102126	73046/14148/52637/72900	4
871	EPI	EPI	MF	GO:0051287	NAD binding	6/541	65/28404	0.00148232	0.0142002	0.0106962	16832/20322/17449/17436/107029/14433	6
872	EPI	EPI	MF	GO:0046943	carboxylic acid transmembrane transporter activity	10/541	169/28404	0.00155706	0.0147031	0.0110751	216441/208890/20502/215113/216867/216225/70456/20522/26457/55951	10
873	EPI	EPI	MF	GO:0098631	cell adhesion mediator activity	5/541	45/28404	0.00160396	0.0147313	0.0110963	12215/545428/17075/57278/13723	5
874	EPI	EPI	MF	GO:0005342	organic acid transmembrane transporter activity	10/541	170/28404	0.00162691	0.0147313	0.0110963	216441/208890/20502/215113/216867/216225/70456/20522/26457/55951	10
875	EPI	EPI	MF	GO:0008201	heparin binding	10/541	170/28404	0.00162691	0.0147313	0.0110963	22339/20563/14164/107515/22402/16782/19268/64074/22340/14183	10
876	EPI	EPI	MF	GO:0051082	unfolded protein binding	7/541	90/28404	0.0016743	0.0149556	0.0112652	22027/14828/12317/20394/67838/12330/12955	7
877	EPI	EPI	MF	GO:0015081	sodium ion transmembrane transporter activity	9/541	146/28404	0.00199364	0.0175706	0.013235	11931/16525/11928/114479/232156/20277/53881/216225/20522	9
878	EPI	EPI	MF	GO:0016878	acid-thiol ligase activity	4/541	29/28404	0.00211827	0.0184234	0.0138773	74205/56451/68738/26457	4
879	EPI	EPI	MF	GO:0005201	extracellular matrix structural constituent	9/541	150/28404	0.00239583	0.0205668	0.0154919	76737/20563/12829/21923/12828/16782/12830/94216/231470	9
880	EPI	EPI	MF	GO:0019838	growth factor binding	9/541	152/28404	0.00261975	0.0220541	0.0166122	22339/66212/13869/320027/14725/22402/13841/16998/14183	9
881	EPI	EPI	MF	GO:0102991	myristoyl-CoA hydrolase activity	3/541	15/28404	0.00263582	0.0220541	0.0166122	52538/26897/66834	3
882	EPI	EPI	MF	GO:0004364	glutathione transferase activity	4/541	31/28404	0.00272336	0.0225018	0.0169494	56615/14859/14872/103140	4
883	EPI	EPI	MF	GO:0015291	secondary active transmembrane transporter activity	12/541	247/28404	0.00294165	0.0240053	0.0180819	216441/208890/114479/232156/20502/216867/53881/216225/24059/20522/11740/18674	12
884	EPI	EPI	MF	GO:0015079	potassium ion transmembrane transporter activity	9/541	157/28404	0.00325246	0.026218	0.0197486	11931/16525/11928/16512/16517/108017/16516/268345/56461	9
885	EPI	EPI	MF	GO:0016831	carboxy-lyase activity	4/541	33/28404	0.00343723	0.0273736	0.020619	17436/20397/107029/13202	4
886	EPI	EPI	MF	GO:0016790	thiolester hydrolase activity	5/541	54/28404	0.00361028	0.0284095	0.0213993	52538/26897/19299/66834/13897	5
887	EPI	EPI	MF	GO:0003755	peptidyl-prolyl cis-trans isomerase activity	4/541	35/28404	0.00426861	0.0331947	0.0250038	19035/14227/66120/14228	4
888	EPI	EPI	MF	GO:0016887	ATP hydrolysis activity	12/541	261/28404	0.00456697	0.035102	0.0264404	22027/14828/66043/17919/11946/11947/19299/27410/12282/67126/28080/11957	12
889	EPI	EPI	MF	GO:0098632	cell-cell adhesion mediator activity	4/541	36/28404	0.004731	0.0359447	0.0270752	12215/545428/17075/13723	4
890	EPI	EPI	MF	GO:0000146	microfilament motor activity	4/541	37/28404	0.00522587	0.0392534	0.0295674	208943/17919/71960/270163	4
891	EPI	EPI	MF	GO:0030020	extracellular matrix structural constituent conferring tensile strength	4/541	38/28404	0.00575421	0.0427363	0.0321909	12829/12828/12830/94216	4
892	EPI	EPI	MF	GO:1990381	ubiquitin-specific protease binding	3/541	20/28404	0.00615397	0.0451975	0.0340447	70377/57320/109815	3
893	EPI	EPI	MF	GO:0016859	cis-trans isomerase activity	4/541	39/28404	0.00631698	0.0458849	0.0345625	19035/14227/66120/14228	4
894	EPI	EPI	MF	GO:0042562	hormone binding	6/541	87/28404	0.00639042	0.0459138	0.0345843	19116/11928/12317/66212/14725/18746	6
895	EPI	EPI	MF	GO:0016877	ligase activity, forming carbon-sulfur bonds	4/541	40/28404	0.00691511	0.0482413	0.0363375	74205/56451/68738/26457	4
896	EPI	EPI	MF	GO:0015293	symporter activity	8/541	146/28404	0.00703469	0.0482413	0.0363375	114479/232156/20502/216867/53881/216225/20522/18674	8
897	EPI	EPI	MF	GO:0016247	channel regulator activity	8/541	146/28404	0.00703469	0.0482413	0.0363375	12043/108017/53881/56461/76560/22320/108058/14579	8
898	EPI	EPI	MF	GO:0015106	bicarbonate transmembrane transporter activity	3/541	21/28404	0.00707929	0.0482413	0.0363375	216441/208890/232156	3
899	EPI	EPI	MF	GO:0050998	nitric-oxide synthase binding	3/541	21/28404	0.00707929	0.0482413	0.0363375	11847/70729/108058	3
900	EPI	EPI	MF	GO:0030246	carbohydrate binding	12/541	277/28404	0.00723005	0.048766	0.0367327	11889/12215/12317/12484/14121/109154/216440/12330/110095/16922/19309/11674	12
901	EPI	EPI	MF	GO:0008028	monocarboxylic acid transmembrane transporter activity	5/541	64/28404	0.00745779	0.049296	0.0371319	216867/216225/70456/26457/55951	5
902	EPI	EPI	MF	GO:0016836	hydro-lyase activity	5/541	64/28404	0.00745779	0.049296	0.0371319	12349/13177/70757/14194/57320	5
903	EPI	EPI	MF	GO:0044325	transmembrane transporter binding	8/541	148/28404	0.0076126	0.0498211	0.0375275	53881/268345/243725/56461/109711/22333/64209/108058	8
904	ENDO	ENDO	BP	GO:0001667	ameboidal-type cell migration	115/1139	471/28943	4.85936e-58	2.67897e-54	1.43479e-54	16542/18613/18186/11826/67916/12562/19270/15507/13618/17311/101401/17260/12168/66864/19274/66214/21687/20620/23871/105450/20358/18760/20778/12554/328949/20855/18591/83397/80837/13642/54132/18187/11482/20692/16600/18128/74144/11745/16480/242687/11852/20348/69601/17886/14257/20361/214968/18754/56233/13641/54485/67784/75723/71371/330662/14026/20684/20350/23797/26921/14083/11426/14270/13731/240185/10…	115
905	ENDO	ENDO	BP	GO:0010631	epithelial cell migration	90/1139	328/28943	4.30062e-50	1.18547e-46	6.34907e-47	16542/18613/18186/11826/67916/12562/19270/15507/17311/101401/17260/12168/66864/19274/66214/21687/20620/23871/105450/18760/20778/12554/328949/20855/18591/80837/13642/11482/20692/16600/18128/74144/11745/16480/11852/69601/17886/14257/18754/56233/54485/67784/75723/330662/14026/20684/23797/26921/14083/11426/13731/240185/101540/14461/16476/79221/18127/19878/21803/19353/53869/13636/114715/13846/72674/20…	90
906	ENDO	ENDO	BP	GO:0090132	epithelium migration	90/1139	330/28943	7.5613e-50	1.38952e-46	7.44191e-47	16542/18613/18186/11826/67916/12562/19270/15507/17311/101401/17260/12168/66864/19274/66214/21687/20620/23871/105450/18760/20778/12554/328949/20855/18591/80837/13642/11482/20692/16600/18128/74144/11745/16480/11852/69601/17886/14257/18754/56233/54485/67784/75723/330662/14026/20684/23797/26921/14083/11426/13731/240185/101540/14461/16476/79221/18127/19878/21803/19353/53869/13636/114715/13846/72674/20…	90
907	ENDO	ENDO	BP	GO:0090130	tissue migration	90/1139	332/28943	1.32341e-49	1.82399e-46	9.76883e-47	16542/18613/18186/11826/67916/12562/19270/15507/17311/101401/17260/12168/66864/19274/66214/21687/20620/23871/105450/18760/20778/12554/328949/20855/18591/80837/13642/11482/20692/16600/18128/74144/11745/16480/11852/69601/17886/14257/18754/56233/54485/67784/75723/330662/14026/20684/23797/26921/14083/11426/13731/240185/101540/14461/16476/79221/18127/19878/21803/19353/53869/13636/114715/13846/72674/20…	90
908	ENDO	ENDO	BP	GO:0007264	small GTPase mediated signal transduction	97/1139	434/28943	2.53208e-45	2.79187e-42	1.49526e-42	18613/18186/56508/12549/17311/77446/240168/17207/238130/20620/18760/320404/12554/69903/107746/69632/80837/106952/260409/19731/18128/76089/19418/140580/242687/54126/11852/69601/21927/50768/71704/217944/215449/236920/105841/104252/330662/11853/223881/223864/26921/12175/105445/226751/319899/56289/27387/73910/75687/16476/67168/24063/75547/19878/109905/12928/57257/19353/20662/104418/244668/24066/56784…	97
909	ENDO	ENDO	BP	GO:0043542	endothelial cell migration	71/1139	234/28943	6.32109e-43	5.80803e-40	3.11064e-40	16542/18613/18186/67916/12562/15507/101401/17260/12168/66864/19274/66214/21687/20620/23871/105450/18760/20778/12554/20855/18591/80837/13642/11482/20692/16600/18128/74144/11745/16480/11852/69601/17886/14257/56233/54485/67784/75723/20684/23797/14083/13731/240185/101540/14461/79221/18127/19878/21803/19353/13636/114715/13846/20130/13655/21390/74030/15370/12927/108655/381290/16412/19303/18803/105844/1…	71
910	ENDO	ENDO	BP	GO:0010632	regulation of epithelial cell migration	71/1139	248/28943	4.91348e-41	3.86972e-38	2.07253e-38	16542/18186/11826/67916/19270/15507/101401/17260/12168/19274/66214/21687/20620/23871/105450/18760/328949/20855/18591/80837/11482/20692/16600/18128/74144/11745/16480/11852/69601/14257/18754/56233/54485/75723/330662/14026/20684/23797/26921/14083/11426/13731/240185/101540/14461/16476/79221/18127/19878/21803/19353/53869/13636/114715/72674/20130/21390/74030/18606/12927/68585/108655/381290/18803/105844…	71
911	ENDO	ENDO	BP	GO:0031589	cell-substrate adhesion	82/1139	371/28943	5.00221e-38	3.44715e-35	1.84621e-35	16542/18613/18186/109700/101401/12817/225341/21687/12490/12554/16403/18591/218952/11482/14366/72349/18003/18128/16480/50768/20411/14538/18754/83964/13132/330662/60595/26921/11490/12387/14083/230379/77569/11426/14270/170736/13731/208177/17130/18073/244895/14115/12928/19353/50918/19272/270190/13636/104099/76709/14456/24066/16402/20874/20130/22288/16779/74030/18606/19877/12927/12631/56229/29875/1600…	82
912	ENDO	ENDO	BP	GO:0007015	actin filament organization	90/1139	460/28943	3.51173e-37	2.15113e-34	1.15209e-34	18613/18186/69524/76566/20742/13609/58234/215114/66214/19684/109624/218952/54132/18003/260409/140580/442801/545370/20740/242687/11852/21927/50768/20411/17913/50875/15901/18754/17920/59069/102866/104252/11853/14026/80880/223881/223864/60595/208431/104027/21872/16423/77569/326618/13731/208177/73910/20947/19241/19878/19353/50918/20312/13717/76709/56378/104445/224105/17973/12927/14086/12631/12385/659…	90
913	ENDO	ENDO	BP	GO:0034329	cell junction assembly	88/1139	445/28943	9.54247e-37	5.26077e-34	2.81754e-34	16542/18613/18186/12562/18755/69524/77446/17260/58234/219228/12389/21687/54409/227937/107746/18591/13642/218952/11482/72349/14609/56376/76089/16480/11820/50768/20411/17913/99633/83964/56233/215449/13641/17920/67784/17131/18222/11853/60595/26921/21872/12387/14083/77569/26364/11426/14270/103967/208177/16373/23796/244895/19878/109905/19353/65945/11461/19272/270190/16402/20874/224105/12388/18606/1987…	88
914	ENDO	ENDO	BP	GO:1901342	regulation of vasculature development	74/1139	312/28943	1.32964e-36	6.66392e-34	3.56904e-34	14254/16542/13805/18186/11826/12562/15507/21413/101401/12827/11504/21846/19274/66214/21687/54409/20620/23871/20358/18760/12490/16598/80837/11482/68545/20692/16600/11745/16480/11852/69601/269831/15901/67784/20684/223864/228852/18132/23797/21872/12387/13731/240185/101540/14461/23796/18127/19878/13855/13636/114715/11487/16402/20130/17872/21390/18606/11489/19877/68585/18176/21937/20848/16923/381290/1…	74
915	ENDO	ENDO	BP	GO:0045765	regulation of angiogenesis	73/1139	308/28943	4.24215e-36	1.94891e-33	1.04379e-33	14254/16542/13805/18186/11826/12562/15507/21413/101401/12827/11504/21846/19274/66214/21687/54409/20620/23871/20358/18760/12490/16598/80837/11482/68545/20692/16600/11745/16480/11852/69601/269831/15901/67784/20684/223864/228852/18132/23797/21872/12387/13731/240185/101540/14461/23796/18127/19878/13855/13636/114715/16402/20130/17872/21390/18606/11489/19877/68585/18176/21937/20848/16923/381290/16412/1…	73
916	ENDO	ENDO	BP	GO:0007265	Ras protein signal transduction	76/1139	344/28943	2.7102e-35	1.14933e-32	6.15555e-33	18613/18186/56508/17311/77446/240168/17207/20620/18760/320404/12554/69903/107746/69632/80837/106952/260409/19731/18128/76089/19418/140580/242687/69601/21927/50768/71704/217944/215449/236920/105841/104252/223864/26921/56289/75687/16476/67168/24063/75547/19878/109905/12928/19353/20662/104418/24066/26431/104445/19395/20130/19877/68585/330171/18176/13430/64143/16412/319197/117600/16456/14062/216963/5…	76
917	ENDO	ENDO	BP	GO:0032970	regulation of actin filament-based process	81/1139	416/28943	2.20622e-33	8.68777e-31	4.65296e-31	18613/18186/69524/20742/17260/13609/58234/12389/66214/21687/19684/20855/218952/260409/16480/442801/20740/242687/11852/50768/17886/17913/50875/15901/18754/83964/18578/104252/11853/14026/69550/80880/223881/223864/104027/21872/16423/77569/208177/73910/20947/19241/75547/19878/12928/21803/19353/50918/20312/13717/76709/56378/104445/224105/17973/19877/14086/12631/29875/65970/18205/12340/19303/16456/2041…	81
918	ENDO	ENDO	BP	GO:0010594	regulation of endothelial cell migration	54/1139	176/28943	3.4786e-33	1.2785e-30	6.84734e-31	16542/18186/67916/15507/101401/17260/12168/19274/66214/21687/20620/23871/105450/18760/20855/18591/80837/11482/20692/16600/18128/74144/11745/16480/11852/69601/14257/56233/54485/75723/20684/23797/13731/240185/101540/14461/79221/18127/19878/21803/19353/13636/114715/20130/21390/74030/12927/108655/381290/18803/105844/18015/18704/26406	54
919	ENDO	ENDO	BP	GO:0043534	blood vessel endothelial cell migration	46/1139	122/28943	5.21626e-33	1.79733e-30	9.62605e-31	16542/18186/12562/15507/17260/66864/66214/20620/23871/105450/18760/20778/18591/80837/13642/11482/16600/18128/74144/16480/17886/56233/54485/75723/23797/13731/240185/101540/14461/79221/18127/21803/13636/114715/13846/13655/21390/15370/381290/16412/18803/105844/18015/18704/26406/20315	46
920	ENDO	ENDO	BP	GO:0032956	regulation of actin cytoskeleton organization	75/1139	368/28943	2.35629e-32	7.6413e-30	4.0925e-30	18613/18186/69524/20742/17260/13609/58234/66214/21687/19684/218952/260409/442801/20740/242687/11852/50768/17913/50875/15901/18754/83964/104252/11853/14026/69550/80880/223881/223864/104027/21872/16423/77569/208177/73910/20947/19241/75547/19878/12928/21803/19353/50918/20312/13717/76709/56378/104445/224105/17973/19877/14086/12631/29875/65970/18205/12340/19303/16456/20410/68606/11465/381921/56699/508…	75
921	ENDO	ENDO	BP	GO:1902903	regulation of supramolecular fiber organization	76/1139	389/28943	1.7609e-31	5.39325e-29	2.8885e-29	18613/18186/12562/20393/69524/20742/17260/13609/58234/12389/26903/66214/15530/19684/218952/260409/442801/20740/242687/54126/11820/50768/17913/50875/20257/15901/18754/104252/11853/14026/80880/223864/104027/21872/16423/14544/77569/208177/73910/20947/19241/12759/75547/19878/19353/50918/20312/19645/13717/76709/56378/15481/104445/224105/17973/12631/65970/12340/19303/16456/20410/68606/11465/216963/5669…	76
922	ENDO	ENDO	BP	GO:0040013	negative regulation of locomotion	73/1139	360/28943	2.28232e-31	6.62232e-29	3.54676e-29	16009/13805/353156/18186/18795/19270/17470/101401/29876/17260/21846/12389/19274/66214/105450/20358/328949/20855/18591/66141/11482/72349/16600/18128/74144/16480/11852/20348/69601/50768/14102/20361/214968/110532/54485/380916/14026/69550/20684/20350/19252/11490/14083/77569/14270/208177/217835/13838/218877/12928/21803/19353/19272/20312/114715/72674/20130/21390/12631/12385/20848/381290/19091/117600/10…	73
923	ENDO	ENDO	BP	GO:0010563	negative regulation of phosphorus metabolic process	81/1139	453/28943	1.14428e-30	3.00401e-28	1.60887e-28	16009/19263/18613/13805/67916/15507/77446/12389/12575/16337/14678/69903/15937/18591/11770/16362/72349/12495/97064/22436/12702/69601/24056/210992/110532/17131/11622/228852/12398/19252/547253/50523/15502/59090/16476/20947/17130/69274/24063/14783/19878/14682/21803/11461/50918/18718/19645/114715/24066/17973/17872/19877/54401/29875/20848/16923/18205/16973/17472/68606/23790/26936/238871/108909/216963/2…	81
924	ENDO	ENDO	BP	GO:0045936	negative regulation of phosphate metabolic process	81/1139	453/28943	1.14428e-30	3.00401e-28	1.60887e-28	16009/19263/18613/13805/67916/15507/77446/12389/12575/16337/14678/69903/15937/18591/11770/16362/72349/12495/97064/22436/12702/69601/24056/210992/110532/17131/11622/228852/12398/19252/547253/50523/15502/59090/16476/20947/17130/69274/24063/14783/19878/14682/21803/11461/50918/18718/19645/114715/24066/17973/17872/19877/54401/29875/20848/16923/18205/16973/17472/68606/23790/26936/238871/108909/216963/2…	81
925	ENDO	ENDO	BP	GO:0010810	regulation of cell-substrate adhesion	57/1139	225/28943	4.64872e-30	1.16493e-27	6.23907e-28	16542/18186/225341/21687/12554/18591/218952/11482/14366/72349/18003/18128/16480/50768/14538/18754/13132/330662/60595/26921/11490/14083/230379/77569/11426/13731/208177/18073/244895/14115/12928/19353/50918/76709/24066/16402/20874/20130/22288/74030/18606/19877/12927/12631/29875/16007/13430/16412/19262/68606/23790/110253/11465/22330/18015/20163/218397	57
926	ENDO	ENDO	BP	GO:2000146	negative regulation of cell motility	67/1139	325/28943	2.52625e-29	6.0553e-27	3.24308e-27	16009/13805/353156/18795/19270/17470/101401/29876/17260/21846/12389/19274/66214/105450/328949/20855/18591/66141/11482/72349/16600/18128/74144/16480/11852/69601/50768/14102/214968/110532/54485/380916/14026/69550/20684/19252/11490/14083/77569/14270/208177/217835/13838/12928/21803/19353/19272/20312/114715/72674/20130/21390/12631/12385/20848/381290/19091/117600/105844/23790/15587/18015/238247/14766/1…	67
927	ENDO	ENDO	BP	GO:0003158	endothelium development	45/1139	138/28943	3.8031e-29	8.73604e-27	4.67882e-27	16542/18613/18795/12562/13618/29876/77446/12168/17698/12161/21846/381823/207728/19684/107746/20855/18591/11482/21417/18128/74144/76089/22436/11852/20672/15901/215449/54485/223864/228852/18132/21872/12387/19878/109905/50918/19877/21937/108655/16456/12819/238871/22330/22344/17356	45
928	ENDO	ENDO	BP	GO:0022604	regulation of cell morphogenesis	68/1139	338/28943	4.49554e-29	9.91356e-27	5.30947e-27	16542/18186/20393/225341/17698/114301/18845/19684/80837/106952/218952/14366/18003/20692/260409/11852/50768/17886/67220/14360/13132/54338/67784/104252/18222/330662/11853/223881/60595/20196/17909/54673/14083/11426/545156/71409/170736/233489/73910/13838/22379/12928/19353/50918/76709/24066/104445/18606/12927/20403/243743/12631/67268/13430/19303/67938/13822/16456/11750/23790/110253/381921/56699/18483/…	68
929	ENDO	ENDO	BP	GO:0002040	sprouting angiogenesis	43/1139	125/28943	5.24781e-29	1.11274e-26	5.95956e-27	14254/16542/18186/71690/101401/66864/21687/54409/20620/105450/20358/12554/16598/80837/13642/16600/18128/14257/56233/54485/228852/23797/21872/672511/240185/14461/23796/79221/13855/114715/13846/16402/13655/21390/67122/15370/68585/16923/16412/105844/16451/18704/26406	43
930	ENDO	ENDO	BP	GO:0030336	negative regulation of cell migration	64/1139	312/28943	6.24361e-28	1.27485e-25	6.82781e-26	16009/13805/353156/18795/19270/17470/101401/29876/17260/21846/12389/19274/66214/105450/328949/20855/18591/66141/11482/72349/16600/18128/74144/16480/11852/69601/50768/14102/214968/110532/54485/380916/14026/69550/20684/19252/11490/14083/77569/14270/208177/217835/13838/21803/19353/19272/20312/114715/72674/20130/21390/20848/381290/19091/117600/105844/23790/15587/18015/238247/14766/17356/192662/20315	64
931	ENDO	ENDO	BP	GO:0045446	endothelial cell differentiation	41/1139	120/28943	1.38754e-27	2.73197e-25	1.46318e-25	16542/18613/18795/12562/13618/29876/77446/12168/17698/12161/21846/381823/207728/19684/107746/20855/11482/21417/18128/74144/76089/22436/20672/15901/215449/223864/228852/18132/21872/12387/19878/109905/50918/19877/21937/16456/12819/238871/22330/22344/17356	41
932	ENDO	ENDO	BP	GO:0002064	epithelial cell development	56/1139	245/28943	4.3325e-27	8.23623e-25	4.41113e-25	16542/18613/18795/13819/12562/13618/29876/77446/17698/12161/207728/19684/107746/20855/18591/18128/14609/74144/76089/20672/15901/215449/223864/228852/18132/21872/286940/14461/19878/109905/21803/19353/50918/14284/11911/19411/16779/19877/77595/22589/21937/319197/16456/12142/12819/238871/22352/22330/75695/22344/238247/68328/17356/71602/18810/16195	56
933	ENDO	ENDO	BP	GO:0043087	regulation of GTPase activity	66/1139	351/28943	1.78983e-26	3.28911e-24	1.76157e-24	18613/56508/240168/13609/214137/18845/69903/19684/227937/107746/16403/106952/218952/18003/19731/76089/19418/442801/54126/69601/217944/67784/380916/223864/26921/13196/105445/14270/545156/319899/233489/75687/13838/24063/109905/12928/57257/12390/20662/20312/319934/244668/223754/56784/19395/211914/243743/29875/20469/19091/18205/16412/16456/14062/23790/544817/13998/18015/232341/98402/66725/17356/23409…	66
934	ENDO	ENDO	BP	GO:0043535	regulation of blood vessel endothelial cell migration	35/1139	95/28943	4.98581e-25	8.8667e-23	4.74879e-23	16542/18186/15507/17260/66214/20620/23871/105450/18760/18591/80837/11482/16600/18128/74144/16480/56233/54485/75723/23797/240185/101540/14461/79221/18127/21803/13636/114715/21390/381290/18803/105844/18015/18704/26406	35
935	ENDO	ENDO	BP	GO:0042326	negative regulation of phosphorylation	68/1139	394/28943	5.54193e-25	9.54771e-23	5.11353e-23	16009/19263/18613/13805/67916/15507/77446/12389/12575/16337/69903/15937/11770/16362/72349/97064/22436/12702/69601/24056/110532/17131/12398/19252/547253/50523/15502/59090/16476/17130/69274/24063/14783/14682/21803/11461/50918/18718/19645/114715/24066/17973/17872/19877/20848/16923/18205/16973/17472/68606/23790/238871/108909/216963/235584/12367/15587/114716/18015/232341/74747/66725/19062/24074/52468/…	68
936	ENDO	ENDO	BP	GO:0110053	regulation of actin filament organization	57/1139	279/28943	6.52207e-25	1.08958e-22	5.83553e-23	18613/18186/69524/20742/13609/58234/66214/19684/218952/260409/442801/20740/242687/50768/17913/50875/15901/18754/104252/11853/14026/80880/223864/104027/21872/16423/77569/208177/73910/20947/19241/19878/19353/50918/20312/13717/76709/56378/104445/224105/17973/12631/65970/12340/19303/16456/20410/68606/11465/56699/50884/19062/234094/20430/108686/68178/218397	57
937	ENDO	ENDO	BP	GO:0007160	cell-matrix adhesion	52/1139	233/28943	1.00605e-24	1.63128e-22	8.73675e-23	16542/18613/18186/109700/101401/12817/21687/12490/12554/16403/218952/11482/72349/16480/50768/20411/83964/26921/11490/12387/14083/230379/77569/11426/13731/208177/18073/244895/19353/19272/104099/16402/20874/20130/22288/74030/18606/19877/12631/56229/29875/77057/16412/19303/19262/68606/23790/11465/381921/22330/18015/218397	52
938	ENDO	ENDO	BP	GO:0001885	endothelial cell development	31/1139	74/28943	2.45142e-24	3.86134e-22	2.06804e-22	18613/18795/12562/13618/29876/77446/17698/207728/19684/107746/20855/74144/76089/20672/15901/215449/223864/228852/18132/21872/19878/109905/50918/19877/21937/16456/12819/238871/22330/22344/17356	31
939	ENDO	ENDO	BP	GO:0010634	positive regulation of epithelial cell migration	43/1139	160/28943	4.18934e-24	6.4155e-22	3.43599e-22	16542/18186/11826/67916/15507/12168/21687/20620/23871/18760/18591/80837/20692/11745/11852/14257/18754/56233/75723/330662/23797/26921/240185/101540/14461/16476/79221/18127/19878/21803/19353/53869/20130/74030/18606/12927/68585/108655/18803/68606/21813/18704/26406	43
940	ENDO	ENDO	BP	GO:1990778	protein localization to cell periphery	65/1139	377/28943	6.62049e-24	9.86453e-22	5.28321e-22	65962/56508/20742/98878/56089/54409/53620/19684/76089/16480/20411/13132/18222/67020/259300/12520/11426/545156/13731/233489/66610/19878/109905/56224/21803/19353/65945/11461/50918/106572/53869/11487/14456/12306/16553/107975/19877/218503/21937/67268/65106/104718/381290/16412/16500/52588/13822/16456/216963/235442/18483/75695/217124/68328/19062/22319/17356/108686/105504/70423/19325/56430/56294/12048/2…	65
941	ENDO	ENDO	BP	GO:0031032	actomyosin structure organization	49/1139	215/28943	8.41413e-24	1.22071e-21	6.53785e-22	18186/17260/13609/66214/218952/54132/442801/242687/17258/21927/50768/17886/20411/50875/360013/11853/14026/80880/223864/104027/21872/16423/77569/226751/208177/71994/217866/75547/19878/19353/13717/12633/224105/19877/16412/19303/13822/16456/20410/68606/11465/19062/234094/108686/13824/68178/18810/269587/74103	49
942	ENDO	ENDO	BP	GO:0061572	actin filament bundle organization	44/1139	174/28943	1.85036e-23	2.61564e-21	1.40088e-21	18186/76566/13609/58234/66214/19684/109624/218952/54132/442801/242687/21927/50768/20411/15901/102866/11853/14026/80880/223864/60595/104027/21872/16423/77569/208177/20947/19878/19353/20312/13717/224105/14086/12631/65970/19303/16456/20410/68606/11465/19062/234094/108686/68178	44
943	ENDO	ENDO	BP	GO:0008360	regulation of cell shape	42/1139	159/28943	2.96253e-23	4.0831e-21	2.18681e-21	16542/17698/114301/18845/19684/80837/106952/218952/260409/11852/50768/17886/67220/14360/67784/104252/11853/223881/20196/17909/14083/71409/170736/73910/22379/12928/19353/104445/243743/12631/67268/19303/67938/13822/16456/11750/381921/56699/18483/20430/192662/269587	42
944	ENDO	ENDO	BP	GO:0051017	actin filament bundle assembly	43/1139	171/28943	7.4888e-23	1.00697e-20	5.39309e-21	18186/13609/58234/66214/19684/109624/218952/54132/442801/242687/21927/50768/20411/15901/102866/11853/14026/80880/223864/60595/104027/21872/16423/77569/208177/20947/19878/19353/20312/13717/224105/14086/12631/65970/19303/16456/20410/68606/11465/19062/234094/108686/68178	43
945	ENDO	ENDO	BP	GO:0051056	regulation of small GTPase mediated signal transduction	50/1139	236/28943	9.51811e-23	1.24937e-20	6.69131e-21	18186/17311/77446/17207/320404/69903/107746/106952/18128/19418/69601/21927/50768/71704/236920/105841/26921/12175/226751/73910/75687/67168/24063/75547/12928/20662/104418/244668/24066/56784/26431/68585/330171/13430/20469/16412/319197/16456/14062/216963/18015/70497/14766/71302/234094/192662/16800/68178/12488/234353	50
946	ENDO	ENDO	BP	GO:0150115	cell-substrate junction organization	34/1139	102/28943	1.05331e-22	1.35044e-20	7.23264e-21	16542/18186/21687/218952/11482/72349/50768/20411/26921/14083/77569/11426/208177/244895/19353/19272/16402/20874/18606/19877/12631/56229/29875/77057/19303/19262/21894/68606/23790/11465/381921/235442/22330/18810	34
947	ENDO	ENDO	BP	GO:0072659	protein localization to plasma membrane	57/1139	308/28943	1.1397e-22	1.42799e-20	7.64796e-21	65962/20742/98878/56089/54409/53620/19684/76089/16480/20411/13132/18222/67020/259300/12520/11426/13731/233489/66610/19878/109905/56224/21803/19353/11461/50918/106572/53869/14456/12306/16553/107975/19877/218503/21937/67268/65106/104718/381290/16412/16500/52588/16456/235442/18483/75695/217124/68328/19062/22319/17356/108686/105504/70423/19325/56294/12048	57
948	ENDO	ENDO	BP	GO:0007044	cell-substrate junction assembly	33/1139	96/28943	1.45955e-22	1.75434e-20	9.39582e-21	16542/18186/21687/218952/11482/72349/50768/20411/26921/14083/77569/11426/208177/244895/19353/19272/16402/20874/18606/19877/12631/56229/29875/77057/19303/19262/21894/68606/23790/11465/381921/22330/18810	33
949	ENDO	ENDO	BP	GO:0045216	cell-cell junction organization	48/1139	219/28943	1.46381e-22	1.75434e-20	9.39582e-21	18613/12562/18755/69524/77446/225341/12161/12389/54409/19684/227937/13642/218952/14609/16480/17913/83964/56233/17131/18222/11853/60595/21872/12387/16373/13838/23796/19878/21803/19353/11461/11487/224105/12388/19877/14086/12385/16412/16456/14062/11465/17475/14615/22330/16582/68328/17356/18810	48
950	ENDO	ENDO	BP	GO:0001570	vasculogenesis	33/1139	97/28943	2.13001e-22	2.49845e-20	1.33811e-20	16542/13805/353156/18186/77446/21846/12389/21687/54409/12490/69903/14366/18128/76089/22436/12778/20672/56233/12387/14083/13731/23796/109905/16477/21803/114715/20130/74030/68585/328365/21813/14615/71602	33
951	ENDO	ENDO	BP	GO:0001933	negative regulation of protein phosphorylation	59/1139	346/28943	1.46182e-21	1.67896e-19	8.99213e-20	16009/19263/18613/13805/67916/15507/77446/12389/12575/16337/69903/11770/16362/72349/97064/22436/12702/69601/24056/110532/17131/19252/547253/50523/15502/16476/17130/69274/24063/14682/21803/11461/50918/19645/114715/24066/17973/17872/16923/18205/16973/17472/68606/23790/238871/108909/235584/12367/15587/114716/18015/74747/66725/19062/24074/52468/23882/18810/215748	59
952	ENDO	ENDO	BP	GO:0071559	response to transforming growth factor beta	49/1139	246/28943	4.28831e-21	4.82479e-19	2.58404e-19	13805/12562/17260/71785/12827/12389/108075/218952/11482/21417/14538/14360/13132/17131/14083/50523/22612/16476/14281/17130/24063/18127/19878/66313/12928/21803/12390/19272/14815/114715/12633/15516/19877/328365/434215/20848/13430/16969/19303/11783/21813/12193/15587/114716/238247/20481/230597/53378/53618	49
953	ENDO	ENDO	BP	GO:0048041	focal adhesion assembly	30/1139	86/28943	7.54529e-21	8.31943e-19	4.45569e-19	16542/18186/21687/218952/11482/72349/50768/20411/26921/14083/77569/11426/208177/244895/19353/19272/20874/18606/19877/12631/56229/29875/77057/19303/19262/68606/23790/11465/381921/22330	30
954	ENDO	ENDO	BP	GO:0032231	regulation of actin filament bundle assembly	34/1139	115/28943	8.38296e-21	9.06182e-19	4.85329e-19	18186/13609/58234/66214/19684/218952/442801/242687/50768/15901/11853/14026/80880/223864/104027/21872/16423/77569/208177/20947/19878/19353/20312/224105/12631/19303/16456/20410/68606/11465/19062/234094/108686/68178	34
955	ENDO	ENDO	BP	GO:0060485	mesenchyme development	54/1139	304/28943	1.10239e-20	1.16874e-18	6.25951e-19	13805/18186/13618/17311/76566/17260/12168/66214/20358/218952/18187/11482/97064/18128/14609/20348/69601/14538/20361/214968/13132/13641/17131/20350/18132/11490/12387/18793/17285/208177/21407/13838/23796/24063/18127/19878/218877/21803/13636/114715/72674/26417/19877/68585/12631/23790/102693/21813/13207/114716/50884/53378/100169/218850	54
956	ENDO	ENDO	BP	GO:0010595	positive regulation of endothelial cell migration	33/1139	110/28943	1.87961e-20	1.95515e-18	1.04713e-18	16542/18186/67916/15507/12168/21687/20620/23871/18760/18591/80837/20692/11745/11852/14257/56233/75723/23797/240185/101540/14461/79221/18127/19878/21803/19353/20130/74030/12927/108655/18803/18704/26406	33
957	ENDO	ENDO	BP	GO:0061028	establishment of endothelial barrier	24/1139	52/28943	2.23384e-20	2.28058e-18	1.22143e-18	18613/18795/12562/13618/17698/207728/19684/107746/74144/76089/20672/215449/223864/228852/21872/19878/109905/50918/19877/21937/16456/238871/22330/17356	24
958	ENDO	ENDO	BP	GO:0002042	cell migration involved in sprouting angiogenesis	24/1139	53/28943	3.93156e-20	3.94085e-18	2.11062e-18	16542/18186/66864/20620/105450/80837/13642/16600/18128/56233/54485/23797/240185/14461/79221/114715/13846/13655/21390/15370/16412/105844/18704/26406	24
959	ENDO	ENDO	BP	GO:0007162	negative regulation of cell adhesion	54/1139	313/28943	4.42179e-20	4.35309e-18	2.33141e-18	27205/15507/12161/66214/20358/18845/12554/19684/16362/11482/14366/72349/67374/16600/18128/50768/14538/83964/67784/17131/223881/60595/18132/19252/11490/14083/230379/208177/16859/13838/20947/21803/50918/15284/228788/11487/381305/24066/18606/67122/317757/12927/243743/12631/434215/16923/19091/68606/23790/12367/18015/232341/218397/20315	54
960	ENDO	ENDO	BP	GO:0001935	endothelial cell proliferation	42/1139	191/28943	5.77396e-20	5.58454e-18	2.99094e-18	14254/16542/13805/353156/17260/12168/12161/21846/12389/19274/26903/66214/21687/105450/18760/20778/12490/12554/18591/11482/20692/14609/22436/14257/54485/228852/23797/240185/101540/14461/16476/23796/12390/13655/67122/15370/18176/20848/18803/18015/19108/20315	42
961	ENDO	ENDO	BP	GO:0045766	positive regulation of angiogenesis	41/1139	182/28943	6.19775e-20	5.79122e-18	3.10164e-18	14254/16542/13805/18186/11826/12562/15507/21846/21687/54409/23871/18760/12490/11482/16600/11745/16480/11852/223864/18132/23797/21872/240185/101540/14461/23796/18127/16402/20130/21390/11489/68585/18176/21937/20848/16412/19303/18803/21813/16451/14388	41
962	ENDO	ENDO	BP	GO:1904018	positive regulation of vasculature development	41/1139	182/28943	6.19775e-20	5.79122e-18	3.10164e-18	14254/16542/13805/18186/11826/12562/15507/21846/21687/54409/23871/18760/12490/11482/16600/11745/16480/11852/223864/18132/23797/21872/240185/101540/14461/23796/18127/16402/20130/21390/11489/68585/18176/21937/20848/16412/19303/18803/21813/16451/14388	41
963	ENDO	ENDO	BP	GO:0071560	cellular response to transforming growth factor beta stimulus	47/1139	242/28943	8.19053e-20	7.52573e-18	4.0306e-18	13805/12562/17260/71785/12827/12389/108075/218952/11482/21417/14538/14360/13132/17131/14083/50523/22612/16476/14281/17130/24063/18127/66313/12928/21803/12390/19272/14815/114715/12633/15516/328365/434215/20848/13430/16969/19303/11783/21813/12193/15587/114716/238247/20481/230597/53378/53618	47
964	ENDO	ENDO	BP	GO:0048762	mesenchymal cell differentiation	47/1139	245/28943	1.38938e-19	1.25568e-17	6.72514e-18	13805/18186/13618/17311/76566/17260/66214/20358/218952/18187/97064/18128/14609/20348/69601/14538/20361/214968/13132/13641/17131/20350/18132/11490/12387/18793/208177/13838/24063/19878/218877/21803/13636/114715/72674/26417/19877/68585/12631/23790/102693/21813/13207/114716/53378/100169/218850	47
965	ENDO	ENDO	BP	GO:1902905	positive regulation of supramolecular fiber organization	40/1139	180/28943	2.96765e-19	2.63881e-17	1.41329e-17	18186/12389/66214/218952/260409/442801/242687/11820/17913/20257/15901/18754/104252/11853/14026/223864/104027/16423/14544/77569/20947/19878/19353/20312/19645/76709/104445/17973/12631/19303/20410/68606/216963/56699/50884/234094/13589/20430/108686/56430	40
966	ENDO	ENDO	BP	GO:0001952	regulation of cell-matrix adhesion	34/1139	128/28943	3.60286e-19	3.15279e-17	1.68856e-17	16542/18186/21687/12554/218952/11482/72349/16480/50768/26921/11490/14083/230379/77569/11426/13731/208177/244895/19353/20874/20130/22288/74030/18606/19877/12631/29875/19262/68606/23790/11465/22330/18015/218397	34
967	ENDO	ENDO	BP	GO:0051495	positive regulation of cytoskeleton organization	42/1139	202/28943	5.32816e-19	4.58971e-17	2.45814e-17	18186/12389/66214/21687/218952/260409/442801/242687/17913/20257/15901/18754/104252/11853/14026/223864/104027/16423/14544/77569/18008/20947/19878/19353/20312/76709/104445/17973/12631/18205/19303/20410/68606/216963/56699/50884/234094/13589/20430/13424/108686/56430	42
968	ENDO	ENDO	BP	GO:1901888	regulation of cell junction assembly	44/1139	222/28943	5.4469e-19	4.61981e-17	2.47426e-17	16542/18186/18755/17260/12389/21687/107746/218952/11482/72349/14609/56376/76089/11820/50768/17913/99633/215449/26921/21872/14083/77569/26364/11426/208177/16373/23796/244895/19878/109905/19353/65945/270190/20874/18606/19877/12631/29875/19262/16456/68606/23790/11465/22330	44
969	ENDO	ENDO	BP	GO:0001936	regulation of endothelial cell proliferation	39/1139	174/28943	6.02646e-19	5.03392e-17	2.69605e-17	14254/16542/13805/353156/17260/12168/12161/21846/12389/19274/26903/66214/21687/105450/18760/12554/18591/11482/20692/14609/22436/14257/54485/228852/23797/240185/101540/14461/16476/23796/12390/13655/67122/15370/18176/20848/18803/18015/20315	39
970	ENDO	ENDO	BP	GO:0050678	regulation of epithelial cell proliferation	63/1139	442/28943	8.40868e-19	6.91896e-17	3.70563e-17	14254/16542/13805/353156/13618/17260/225341/18028/12168/12161/21846/12389/19274/26903/66214/21687/105450/18760/12554/328949/18591/13642/11482/21417/20692/12010/18128/14609/22436/69601/14257/15901/13132/54485/12443/228852/23797/12387/67866/240185/101540/14461/16476/23796/21803/12390/19272/22695/19645/12633/15284/21848/13655/67122/15370/16601/68585/18176/20848/108655/18803/18015/20315	63
971	ENDO	ENDO	BP	GO:0030038	contractile actin filament bundle assembly	32/1139	116/28943	1.16388e-18	9.29925e-17	4.98046e-17	18186/13609/66214/218952/54132/442801/242687/21927/50768/20411/11853/14026/80880/223864/104027/21872/16423/77569/208177/19878/19353/13717/224105/19303/16456/20410/68606/11465/19062/234094/108686/68178	32
972	ENDO	ENDO	BP	GO:0043149	stress fiber assembly	32/1139	116/28943	1.16388e-18	9.29925e-17	4.98046e-17	18186/13609/66214/218952/54132/442801/242687/21927/50768/20411/11853/14026/80880/223864/104027/21872/16423/77569/208177/19878/19353/13717/224105/19303/16456/20410/68606/11465/19062/234094/108686/68178	32
973	ENDO	ENDO	BP	GO:0035924	cellular response to vascular endothelial growth factor stimulus	24/1139	60/28943	1.39726e-18	1.10044e-16	5.89369e-17	14254/16542/18186/15507/21413/54409/20358/18760/18591/18187/18128/22436/69601/17913/14257/269831/54485/240185/101540/13655/15370/381290/19245/14388	24
974	ENDO	ENDO	BP	GO:0070372	regulation of ERK1 and ERK2 cascade	53/1139	326/28943	1.50912e-18	1.1718e-16	6.27587e-17	16542/18186/71785/12389/56089/21687/20358/14678/21859/107746/18591/83397/218952/109042/72349/16600/98432/18128/76089/12778/69601/11820/14538/14257/20361/13132/215449/230857/19252/101540/16476/13838/24063/18584/109905/21803/20312/270190/114715/12633/14456/24066/20130/26417/16007/22631/14062/114716/320150/52065/11910/215748/20315	53
975	ENDO	ENDO	BP	GO:0016358	dendrite development	52/1139	315/28943	1.6125e-18	1.23469e-16	6.61268e-17	18186/20393/56508/329152/17260/58234/20620/93691/56376/76089/17258/69601/11820/14102/15901/14360/17920/109294/18222/54673/13196/14270/545156/103967/233489/13838/19878/12928/19353/270190/14815/13636/11487/224105/93686/12631/29875/19091/16412/22629/381921/17475/216963/380713/18483/217124/66725/17356/20430/11308/19055/56430	52
976	ENDO	ENDO	BP	GO:0070371	ERK1 and ERK2 cascade	55/1139	350/28943	1.65608e-18	1.25068e-16	6.69835e-17	16542/18186/71785/12389/56089/21687/20358/14678/21859/107746/18591/83397/218952/109042/72349/16600/98432/18128/76089/12778/69601/11820/14538/14257/20361/13132/215449/230857/19252/101540/16476/13838/24063/18584/14783/109905/21803/20312/270190/114715/12633/14456/24066/20130/26417/16007/22631/14062/12193/114716/320150/52065/11910/215748/20315	55
977	ENDO	ENDO	BP	GO:0048872	homeostasis of number of cells	57/1139	375/28943	1.92684e-18	1.43549e-16	7.68817e-17	59308/18795/13819/224792/17311/17260/23871/320404/68632/16598/50794/12010/18128/67155/14102/50875/11798/83964/18578/11622/16535/230257/23797/14461/14605/18127/21349/21803/19353/20662/22695/19645/16909/69188/381305/12611/16889/100038882/216892/317757/93686/20848/17289/16969/16923/18023/22761/14062/16331/12367/18015/26422/238247/14766/52065/17356/20677	57
978	ENDO	ENDO	BP	GO:0043547	positive regulation of GTPase activity	47/1139	261/28943	2.02097e-18	1.48555e-16	7.95624e-17	56508/240168/13609/214137/227937/107746/16403/106952/218952/18003/19731/76089/19418/442801/54126/217944/223864/26921/13196/105445/14270/545156/319899/233489/109905/12928/12390/20662/20312/244668/223754/56784/19395/211914/20469/18205/16412/16456/14062/23790/544817/18015/17356/234094/20163/218397/217463	47
979	ENDO	ENDO	BP	GO:0043254	regulation of protein-containing complex assembly	61/1139	425/28943	2.14962e-18	1.55932e-16	8.35137e-17	18613/12562/20393/69524/20742/17698/12389/69903/19684/218952/260409/20740/54126/69601/14102/17913/50875/20257/18754/83964/215449/104252/11853/14026/11622/80880/54673/13196/14544/73910/17130/19241/12759/21349/21803/19353/50918/13717/76709/56378/100038882/104445/17973/20128/14086/12631/64143/12340/15944/108909/216963/56699/67087/50884/13589/20430/59125/16800/218397/15893/56430	61
980	ENDO	ENDO	BP	GO:0046578	regulation of Ras protein signal transduction	41/1139	203/28943	4.24486e-18	3.03921e-16	1.62773e-16	18186/17311/77446/17207/320404/69903/107746/106952/18128/19418/69601/21927/50768/71704/236920/105841/26921/75687/67168/24063/75547/12928/20662/104418/24066/26431/68585/330171/13430/16412/319197/16456/14062/216963/18015/70497/14766/234094/192662/16800/234353	41
981	ENDO	ENDO	BP	GO:0018212	peptidyl-tyrosine modification	52/1139	322/28943	4.30136e-18	3.04018e-16	1.62825e-16	14254/16542/18613/18186/67916/17311/71785/12161/98878/12389/16337/21687/18591/16362/18003/12702/24056/11820/14257/18754/14360/11804/14083/547253/12520/22612/66610/13838/21803/12390/22022/13636/14456/16402/26417/224105/12388/18606/21937/29875/16923/18205/16412/19303/16451/15587/16800/80285/11308/218397/14600/16195	52
982	ENDO	ENDO	BP	GO:0010811	positive regulation of cell-substrate adhesion	34/1139	138/28943	4.67446e-18	3.26206e-16	1.74708e-16	16542/18186/225341/21687/12554/18591/218952/18003/16480/18754/13132/330662/26921/13731/18073/14115/12928/19353/50918/76709/16402/20130/22288/74030/18606/19877/12631/29875/16007/13430/16412/68606/110253/20163	34
983	ENDO	ENDO	BP	GO:0030099	myeloid cell differentiation	62/1139	445/28943	5.00702e-18	3.45046e-16	1.84799e-16	18795/13819/224792/17311/14247/17260/23871/320404/16598/50794/12010/17536/242687/11820/17886/14102/93694/50875/13132/16535/230257/12398/12387/12520/216161/14461/16476/14281/72147/235320/21349/16477/21803/22695/18718/19645/18035/16909/69188/12611/14218/100038882/22038/19411/317757/93686/19766/20848/108655/16969/16923/18023/22761/21813/16331/67087/12367/18015/238247/52065/11308/19055	62
984	ENDO	ENDO	BP	GO:0022407	regulation of cell-cell adhesion	66/1139	497/28943	5.14287e-18	3.50033e-16	1.87469e-16	27205/67916/15507/17311/12161/12389/66214/23871/320404/19684/16403/13642/16362/72349/12010/16600/18128/67155/14538/13641/17131/18132/17909/21872/20443/14083/16423/18793/12520/16859/20947/235320/21803/11461/50918/54371/20312/13846/15284/54446/228788/381305/17973/13655/67122/317757/328365/434215/16923/19091/16456/68606/21813/16451/80859/238871/381921/12367/232341/17356/211922/19055/15505/20677/1619…	66
985	ENDO	ENDO	BP	GO:0007266	Rho protein signal transduction	34/1139	139/28943	5.95837e-18	4.00591e-16	2.14547e-16	18613/18186/77446/17207/12554/69903/69632/80837/106952/260409/19418/21927/50768/71704/236920/104252/75687/67168/75547/19878/104445/19877/330171/16412/319197/117600/16456/14062/56699/14766/234094/192662/16800/100169	34
986	ENDO	ENDO	BP	GO:0032535	regulation of cellular component size	58/1139	398/28943	7.27701e-18	4.83351e-16	2.58871e-16	18613/18186/11826/69524/20742/58234/12168/23945/20358/19684/260409/20740/20348/17913/50875/20361/214968/18754/104252/14026/11622/80880/223864/20350/241296/23797/11426/233489/217835/73910/20947/19241/218877/19353/50918/53869/13717/76709/56378/15516/104445/17973/17872/68585/243743/12631/13430/65970/12340/11750/56699/20499/50884/20430/107723/218397/105722/20315	58
987	ENDO	ENDO	BP	GO:0051893	regulation of focal adhesion assembly	24/1139	64/28943	8.35542e-18	5.41923e-16	2.90241e-16	16542/18186/21687/218952/11482/72349/50768/26921/14083/77569/11426/208177/244895/19353/20874/18606/19877/12631/29875/19262/68606/23790/11465/22330	24
988	ENDO	ENDO	BP	GO:0090109	regulation of cell-substrate junction assembly	24/1139	64/28943	8.35542e-18	5.41923e-16	2.90241e-16	16542/18186/21687/218952/11482/72349/50768/26921/14083/77569/11426/208177/244895/19353/20874/18606/19877/12631/29875/19262/68606/23790/11465/22330	24
989	ENDO	ENDO	BP	GO:0090287	regulation of cellular response to growth factor stimulus	51/1139	318/28943	1.22194e-17	7.83319e-16	4.19527e-16	16542/13805/18186/12562/21413/12168/50766/12389/407831/21687/105450/20358/18591/11482/21417/14366/18128/22436/69601/17913/269831/13132/17131/54673/12387/50523/240185/101540/17130/24063/14783/66313/21803/12390/13855/114715/12633/15516/24066/16007/13430/16969/381290/19245/114716/238247/320150/20481/20430/230597/53378	51
990	ENDO	ENDO	BP	GO:0018108	peptidyl-tyrosine phosphorylation	51/1139	320/28943	1.60424e-17	1.01657e-15	5.44452e-16	14254/16542/18613/18186/67916/17311/71785/12161/98878/12389/16337/21687/18591/16362/18003/12702/24056/11820/14257/18754/14360/11804/14083/547253/12520/22612/66610/13838/21803/12390/13636/14456/16402/26417/224105/12388/18606/21937/29875/16923/18205/16412/19303/16451/15587/16800/80285/11308/218397/14600/16195	51
991	ENDO	ENDO	BP	GO:0110020	regulation of actomyosin structure organization	30/1139	111/28943	2.61743e-17	1.63976e-15	8.78218e-16	18186/17260/13609/66214/218952/442801/242687/50768/11853/14026/80880/223864/104027/21872/16423/77569/208177/75547/19878/19353/224105/19303/16456/20410/68606/11465/19062/234094/108686/68178	30
992	ENDO	ENDO	BP	GO:0007043	cell-cell junction assembly	35/1139	158/28943	5.64976e-17	3.49967e-15	1.87434e-15	18613/12562/18755/69524/77446/12389/54409/227937/14609/16480/17913/83964/56233/17131/11853/60595/21872/12387/16373/23796/19878/11461/224105/12388/19877/14086/12385/16412/16456/11465/17475/14615/22330/68328/17356	35
993	ENDO	ENDO	BP	GO:0150116	regulation of cell-substrate junction organization	24/1139	69/28943	6.36657e-17	3.89988e-15	2.08868e-15	16542/18186/21687/218952/11482/72349/50768/26921/14083/77569/11426/208177/244895/19353/20874/18606/19877/12631/29875/19262/68606/23790/11465/22330	24
994	ENDO	ENDO	BP	GO:0051492	regulation of stress fiber assembly	28/1139	99/28943	8.14666e-17	4.93544e-15	2.64331e-15	18186/13609/66214/218952/442801/242687/50768/11853/14026/80880/223864/104027/21872/16423/77569/208177/19878/19353/224105/19303/16456/20410/68606/11465/19062/234094/108686/68178	28
995	ENDO	ENDO	BP	GO:1901653	cellular response to peptide	50/1139	322/28943	1.00228e-16	6.00607e-15	3.21671e-15	18795/20393/12389/16337/14678/16362/14609/18710/12702/11820/20411/16324/17913/14360/56458/23797/12387/14083/13838/79221/209039/14783/19878/12928/19353/12390/106572/18718/22608/19645/72674/17973/18227/19877/15370/12927/12631/20848/19303/19262/230514/67972/16451/22352/68328/19062/20430/16800/19325/14600	50
996	ENDO	ENDO	BP	GO:0010633	negative regulation of epithelial cell migration	24/1139	74/28943	4.00973e-16	2.37695e-14	1.27304e-14	19270/101401/17260/19274/66214/105450/328949/20855/11482/16600/18128/74144/16480/69601/54485/14026/20684/21803/114715/72674/21390/381290/105844/23790	24
997	ENDO	ENDO	BP	GO:1903706	regulation of hemopoiesis	58/1139	435/28943	4.60948e-16	2.70341e-14	1.44788e-14	15507/17311/17260/13024/69068/23871/320404/16362/50794/21417/12010/17536/67155/14102/93694/17131/12387/59009/16859/14461/16476/14281/72147/235320/21349/21803/11461/20662/22695/19645/18035/16909/15284/381305/14456/100038882/13655/19411/67122/317757/328365/93686/19766/20848/108655/16969/16923/22761/12142/21813/80859/16331/12193/67087/18015/320940/19055/20677	58
998	ENDO	ENDO	BP	GO:0071900	regulation of protein serine/threonine kinase activity	51/1139	347/28943	5.08304e-16	2.94977e-14	1.57983e-14	14254/17311/77446/71785/69068/12389/12575/16337/66214/69903/18591/218952/14366/76089/69601/11820/13132/12443/19252/50523/15502/217410/13838/24063/75547/21803/11461/20662/19645/67974/15516/24066/29875/16923/381290/64143/18205/16973/15944/108909/235584/12367/15587/18015/66725/19062/56706/12283/14600/99470/14388	51
999	ENDO	ENDO	BP	GO:0003018	vascular process in circulatory system	41/1139	235/28943	9.58802e-16	5.50612e-14	2.94895e-14	84094/16542/12562/13618/109700/12168/23945/12161/12389/19274/238130/54409/26357/207728/16598/18591/83397/218952/14609/230857/11622/21872/14083/19224/17130/12494/18127/19878/21803/20312/14815/21390/19877/19091/319197/67972/14062/67087/19245/16592/18810	41
1000	ENDO	ENDO	BP	GO:0097581	lamellipodium organization	26/1139	92/28943	1.04961e-15	5.96547e-14	3.19496e-14	11826/13609/12554/226251/242687/54126/67220/14270/170736/66610/57257/19353/76709/17973/18606/14086/12631/13430/16412/19303/23790/22330/50884/20430/108686/11308	26
1001	ENDO	ENDO	BP	GO:1901652	response to peptide	57/1139	430/28943	1.07665e-15	6.05668e-14	3.24381e-14	18795/13618/20393/12389/16337/56089/14678/16362/18128/14609/18710/12702/11820/20411/16324/17913/14360/16535/56458/23797/12387/14083/13838/79221/209039/14783/19878/12928/13653/19353/12390/106572/18718/22608/19645/18035/72674/17973/18227/20847/19877/15370/12927/12631/20848/19303/19262/230514/67972/16451/22352/68328/19062/20430/16800/19325/14600	57
1002	ENDO	ENDO	BP	GO:0034446	substrate adhesion-dependent cell spreading	28/1139	109/28943	1.26762e-15	7.05823e-14	3.78022e-14	18186/225341/21687/218952/14366/18003/13132/330662/60595/14083/14270/170736/244895/12928/19353/50918/13636/76709/24066/16779/18606/12927/13430/17289/19303/23790/110253/22319	28
1003	ENDO	ENDO	BP	GO:0090049	regulation of cell migration involved in sprouting angiogenesis	18/1139	39/28943	1.28029e-15	7.05823e-14	3.78022e-14	16542/18186/20620/105450/80837/16600/18128/56233/54485/23797/240185/14461/79221/114715/21390/105844/18704/26406	18
1004	ENDO	ENDO	BP	GO:0001938	positive regulation of endothelial cell proliferation	27/1139	103/28943	2.3544e-15	1.28513e-13	6.88285e-14	16542/353156/12168/12161/12389/26903/18760/12554/18591/11482/14257/228852/23797/240185/101540/14461/16476/23796/12390/13655/67122/15370/18176/20848/18803/18015/20315	27
1005	ENDO	ENDO	BP	GO:0060537	muscle tissue development	61/1139	494/28943	2.97917e-15	1.6062e-13	8.6024e-14	13805/101401/77446/17260/13609/12389/26903/15530/53620/17069/13642/18128/14609/56376/20348/17258/56233/545261/54485/17131/11622/239719/12387/286940/14225/232334/16373/30953/14281/79221/16905/75547/13653/21803/12390/19645/13717/270190/14815/12633/15284/228788/12227/17691/56758/15370/18176/108655/22761/16412/22682/21813/14615/13207/18015/243931/20481/11910/19055/18810/74103	61
1006	ENDO	ENDO	BP	GO:0033674	positive regulation of kinase activity	57/1139	440/28943	3.00087e-15	1.6062e-13	8.6024e-14	14254/16542/17311/71785/69068/21846/12575/16337/66214/21687/18591/218952/14366/18003/76089/69601/11820/14257/12443/54673/14083/12520/13731/66610/13838/12759/75547/109905/13653/57257/21803/19353/67974/270190/13636/104418/13846/14456/15516/67468/29875/16007/17289/381290/64143/18205/19303/105844/21813/15944/66725/108686/12283/11308/14600/99470/14388	57
1007	ENDO	ENDO	BP	GO:1902904	negative regulation of supramolecular fiber organization	35/1139	179/28943	3.36424e-15	1.78337e-13	9.55131e-14	18613/12562/20393/20742/13609/58234/26903/15530/19684/20740/242687/54126/50768/50875/20257/14026/80880/21872/208177/20947/19241/12759/50918/76709/15481/224105/12631/65970/12340/16456/19062/13589/16800/68178/216965	35
1008	ENDO	ENDO	BP	GO:0071375	cellular response to peptide hormone stimulus	44/1139	278/28943	3.4492e-15	1.81099e-13	9.69925e-14	18795/20393/12389/16337/14678/16362/18710/12702/20411/16324/17913/56458/23797/12387/14083/79221/209039/14783/19878/12928/19353/12390/106572/18718/22608/19645/72674/17973/18227/19877/15370/12927/12631/20848/19303/19262/230514/67972/16451/68328/19062/20430/19325/14600	44
1009	ENDO	ENDO	BP	GO:0050808	synapse organization	61/1139	496/28943	3.59261e-15	1.86849e-13	1.00072e-13	18186/56508/19073/12826/17260/58234/219228/16337/18591/13642/18187/20692/17988/56376/442801/242687/54126/69601/11820/13602/20411/99633/14360/66860/70598/13641/17920/67784/18222/20350/104027/12387/14083/67533/26364/14270/545156/103967/233489/13838/19878/226016/65945/11461/270190/13636/104418/11487/15481/22288/16779/22142/12631/22631/14062/381921/18483/66725/17356/20430/53378	61
1010	ENDO	ENDO	BP	GO:0031345	negative regulation of cell projection organization	38/1139	213/28943	5.09577e-15	2.62551e-13	1.40616e-13	18186/19270/20358/13642/12010/14964/76089/20348/11820/20257/15901/20361/214968/14360/13132/14026/17758/20350/14083/14972/103967/66610/13838/12494/218877/13636/68585/19347/12631/13430/70369/16412/22629/22352/66725/668253/19055/56294	38
1011	ENDO	ENDO	BP	GO:0001558	regulation of cell growth	58/1139	459/28943	5.21431e-15	2.66171e-13	1.42555e-13	16009/29817/18186/20393/12168/23945/12575/20358/100040462/11482/14609/67155/20348/69601/14257/20361/214968/13132/54338/17131/69550/20350/11490/54673/14083/240514/12520/11426/67866/232334/233489/58172/55942/12494/218877/12928/21803/65945/19645/14815/11487/72674/68585/17979/20403/13690/243743/12631/13430/108655/15587/668303/217124/98402/17356/20430/53378/20315	58
1012	ENDO	ENDO	BP	GO:0051098	regulation of binding	54/1139	408/28943	6.57602e-15	3.32602e-13	1.78133e-13	18028/12389/26903/12575/54409/20620/18591/12313/219150/12010/16600/76089/54126/11820/15901/66849/13132/11804/67784/20684/223864/11490/12387/18793/66743/242466/18008/16859/75687/16476/13838/12928/21803/11461/19645/228788/15516/12306/26417/56448/22038/107975/19877/16969/64143/22761/67087/17305/66725/20481/13589/80285/19055/269587	54
1013	ENDO	ENDO	BP	GO:0003007	heart morphogenesis	44/1139	283/28943	6.68869e-15	3.35225e-13	1.79538e-13	13805/18186/77446/17260/13609/12168/11504/16337/21687/17069/18187/11482/18128/14609/20348/50768/54485/67784/17131/11622/239719/11490/12387/14225/16476/23796/17130/18127/21803/19353/20662/13717/13636/13846/228788/68585/328365/16007/22761/329628/21813/71175/20148/20677	44
1014	ENDO	ENDO	BP	GO:0018105	peptidyl-serine phosphorylation	48/1139	332/28943	7.08734e-15	3.52004e-13	1.88525e-13	18755/20393/18752/12389/56089/21687/20620/18760/18591/11820/18754/328329/17131/110651/223864/23797/50523/101540/27387/19878/21803/14456/15516/26417/224105/17973/17872/19877/19766/381290/18205/29857/68606/21813/15944/238871/263803/21969/232341/93687/74747/66725/19062/19108/59125/27373/12283/215748	48
1015	ENDO	ENDO	BP	GO:0050900	leukocyte migration	52/1139	385/28943	9.11194e-15	4.48519e-13	2.40216e-13	14254/84094/18613/27205/18795/13618/17470/109700/17311/13609/71785/17698/26903/12490/16403/18591/67374/11820/83964/18578/380916/19252/20443/14083/16423/12520/16859/217835/20947/12928/57257/21803/19353/54371/20312/104099/11487/14456/26417/216892/19877/68585/66711/16412/16456/20868/238871/18015/232341/105722/18810/20315	52
1016	ENDO	ENDO	BP	GO:0007409	axonogenesis	60/1139	493/28943	9.76234e-15	4.76281e-13	2.55085e-13	18186/11787/17260/18028/12168/23945/19274/16774/93691/20358/18845/226251/13642/18187/18128/53625/20348/11820/384569/20361/214968/110532/13641/11804/67784/230857/18222/14026/20350/14083/11426/545156/233489/13838/218877/19353/11461/270190/13636/13846/15516/224105/18227/16779/68585/243743/13430/108655/18738/18205/16412/20266/381921/107449/22352/22330/320150/20430/19325/20315	60
1017	ENDO	ENDO	BP	GO:0001503	ossification	55/1139	426/28943	1.06993e-14	5.17414e-13	2.77115e-13	16009/12817/19073/76566/17260/13609/12168/50766/12161/58185/18760/15530/234356/20855/66141/218952/97064/18128/14609/320799/15901/56233/17131/11622/12387/14083/216161/17130/11647/235320/16905/16477/21803/15903/100038882/26417/70661/11911/16478/66711/16007/16973/67972/329628/114584/216963/67087/13207/18015/71175/20148/20481/19055/105722/16195	55
1018	ENDO	ENDO	BP	GO:0031346	positive regulation of cell projection organization	56/1139	441/28943	1.2531e-14	6.00725e-13	3.21734e-13	18186/11826/15507/20393/12168/11504/18760/18845/107746/16403/14366/260409/76089/242687/69601/20257/20361/14360/67784/104252/18222/54673/11426/545156/103967/233489/13838/109905/19353/20312/12633/76709/104445/17973/18606/243743/14086/12631/29875/13430/16412/20266/23790/72844/56699/235442/380713/18483/18015/50884/17356/20430/69981/108686/56430/20315	56
1019	ENDO	ENDO	BP	GO:0050920	regulation of chemotaxis	39/1139	231/28943	1.47343e-14	7.00262e-13	3.75044e-13	16542/18186/15507/13609/71785/12168/26903/20358/18760/12554/18591/13642/72349/18128/20348/11820/384569/20361/214968/83964/20350/19252/14083/101540/217835/20947/218877/21803/19353/20312/11487/14456/26417/243743/18205/68606/232341/105722/20315	39
1020	ENDO	ENDO	BP	GO:0034332	adherens junction organization	19/1139	50/28943	1.66152e-14	7.82905e-13	4.19305e-13	12562/12161/54409/19684/13642/218952/83964/17131/18222/21872/12387/13838/11461/11487/224105/22330/16582/17356/18810	19
1021	ENDO	ENDO	BP	GO:0043536	positive regulation of blood vessel endothelial cell migration	20/1139	57/28943	2.041e-14	9.53561e-13	5.10705e-13	16542/18186/15507/20620/23871/18760/18591/80837/56233/75723/23797/240185/101540/14461/79221/18127/21803/18803/18704/26406	20
1022	ENDO	ENDO	BP	GO:0050730	regulation of peptidyl-tyrosine phosphorylation	42/1139	268/28943	2.08023e-14	9.63721e-13	5.16146e-13	18613/18186/67916/17311/71785/12161/98878/12389/18591/16362/18003/12702/24056/11820/18754/14360/11804/547253/12520/22612/66610/13838/21803/12390/13636/14456/16402/224105/12388/18606/21937/29875/16923/18205/16412/15587/16800/80285/11308/218397/14600/16195	42
1023	ENDO	ENDO	BP	GO:0007229	integrin-mediated signaling pathway	26/1139	104/28943	2.65737e-14	1.22084e-12	6.53853e-13	18186/67916/109700/225341/16774/16403/218952/20361/13132/11490/14083/13731/18073/57257/104099/100038882/16402/16779/12927/12385/16412/19303/19262/21894/100169/53618	26
1024	ENDO	ENDO	BP	GO:0032271	regulation of protein polymerization	36/1139	206/28943	5.11998e-14	2.33276e-12	1.24937e-12	18613/12562/20393/69524/20742/12389/19684/260409/20740/54126/17913/50875/20257/18754/104252/14026/80880/14544/73910/19241/19353/50918/13717/76709/56378/104445/17973/12631/12340/216963/56699/50884/13589/20430/218397/56430	36
1025	ENDO	ENDO	BP	GO:0030032	lamellipodium assembly	22/1139	74/28943	5.2166e-14	2.35731e-12	1.26252e-12	11826/13609/12554/226251/242687/54126/14270/170736/66610/57257/19353/76709/17973/14086/12631/13430/16412/19303/22330/50884/20430/108686	22
1026	ENDO	ENDO	BP	GO:0042060	wound healing	50/1139	380/28943	8.38598e-14	3.75869e-12	2.01307e-12	16542/18613/13805/11826/67916/13713/12389/26903/12575/21824/12490/18591/218952/11482/12495/14609/17886/18754/14026/20443/14083/18793/66395/11426/67866/208177/14461/12928/21803/20312/12633/228788/14456/12306/21390/19128/14058/16007/17289/16923/19091/16412/319197/16456/14062/11465/18015/12476/105722/18810	50
1027	ENDO	ENDO	BP	GO:0018209	peptidyl-serine modification	48/1139	354/28943	8.46568e-14	3.76381e-12	2.01581e-12	18755/20393/18752/12389/56089/21687/20620/18760/18591/11820/18754/328329/17131/110651/223864/23797/50523/101540/27387/19878/21803/14456/15516/26417/224105/17973/17872/19877/19766/381290/18205/29857/68606/21813/15944/238871/263803/21969/232341/93687/74747/66725/19062/19108/59125/27373/12283/215748	48
1028	ENDO	ENDO	BP	GO:0016525	negative regulation of angiogenesis	26/1139	109/28943	8.85619e-14	3.90594e-12	2.09193e-12	14254/21413/101401/12827/11504/21846/19274/66214/21687/20620/20358/16598/68545/20692/16600/69601/12387/19878/13855/114715/19877/16923/381290/319197/192187/18015	26
1029	ENDO	ENDO	BP	GO:0042692	muscle cell differentiation	55/1139	449/28943	9.82632e-14	4.2994e-12	2.30266e-12	13805/64009/13618/17260/12168/26903/407831/54409/18591/13642/21417/18128/56376/67155/17258/17886/67220/50875/66860/545261/330662/60595/239719/70834/12387/12175/259300/12520/16373/23796/17130/79221/19241/16905/18073/75547/21803/12390/22608/19645/14815/12633/17691/12334/16779/108655/18205/16412/11465/243931/20481/19055/18810/20315/74103	55
1030	ENDO	ENDO	BP	GO:0070997	neuron death	55/1139	450/28943	1.07791e-13	4.67917e-12	2.50605e-12	16542/18186/17470/109700/17260/18752/12490/13642/11820/14102/11798/14360/110532/54338/12443/12387/18008/233489/16476/17210/14281/12759/13653/20312/19645/270190/14815/170719/12227/15516/12334/11911/18227/212111/19877/21937/20848/70369/65106/18205/16500/14062/11783/107449/12367/75695/18015/74747/66725/211329/14600/15505/80890/12048/16195	55
1031	ENDO	ENDO	BP	GO:0038084	vascular endothelial growth factor signaling pathway	17/1139	42/28943	1.16355e-13	5.01144e-12	2.68401e-12	16542/18186/15507/21413/20358/18760/18591/18187/22436/69601/17913/14257/269831/240185/101540/19245/14388	17
1032	ENDO	ENDO	BP	GO:0060562	epithelial tube morphogenesis	51/1139	397/28943	1.22372e-13	5.22973e-12	2.80092e-12	14254/16542/13805/18186/29876/12826/17260/58234/21846/21687/105450/269593/69903/13642/11482/18128/14609/11852/50768/54485/67784/11622/18132/12387/16373/13838/23796/24063/19878/21803/14815/234366/19411/67122/17979/12631/106042/108655/19303/16973/14312/11783/329628/21813/67087/12367/50884/20481/100169/20677/20315	51
1033	ENDO	ENDO	BP	GO:0034504	protein localization to nucleus	45/1139	320/28943	1.36455e-13	5.78674e-12	3.09924e-12	64009/12575/21687/18760/218952/97064/18128/72565/16480/11820/14360/20684/50523/235320/16905/21803/12390/76582/18035/15516/15481/108705/29810/12631/21937/12385/106042/20848/16543/16969/17472/105844/18969/15587/13207/18015/66725/16649/52065/56338/80285/23950/208263/12488/19055	45
1034	ENDO	ENDO	BP	GO:2000181	negative regulation of blood vessel morphogenesis	26/1139	111/28943	1.40453e-13	5.91084e-12	3.1657e-12	14254/21413/101401/12827/11504/21846/19274/66214/21687/20620/20358/16598/68545/20692/16600/69601/12387/19878/13855/114715/19877/16923/381290/319197/192187/18015	26
1035	ENDO	ENDO	BP	GO:0007411	axon guidance	40/1139	259/28943	1.41946e-13	5.92841e-12	3.17511e-12	18186/11787/17260/18028/12168/19274/16774/93691/20358/18845/226251/13642/18187/18128/53625/20348/11820/384569/20361/214968/13641/67784/230857/14026/20350/545156/13838/218877/19353/270190/13636/13846/16779/243743/108655/18205/20266/107449/20430/20315	40
1036	ENDO	ENDO	BP	GO:0007179	transforming growth factor beta receptor signaling pathway	35/1139	202/28943	1.49271e-13	6.18745e-12	3.31385e-12	13805/12562/12389/108075/218952/11482/21417/14538/13132/17131/14083/50523/16476/14281/17130/24063/66313/21803/12390/19272/114715/15516/328365/434215/20848/13430/16969/19303/21813/114716/238247/20481/230597/53378/53618	35
1037	ENDO	ENDO	BP	GO:0097485	neuron projection guidance	40/1139	260/28943	1.61525e-13	6.64542e-12	3.55913e-12	18186/11787/17260/18028/12168/19274/16774/93691/20358/18845/226251/13642/18187/18128/53625/20348/11820/384569/20361/214968/13641/67784/230857/14026/20350/545156/13838/218877/19353/270190/13636/13846/16779/243743/108655/18205/20266/107449/20430/20315	40
1038	ENDO	ENDO	BP	GO:1901343	negative regulation of vasculature development	26/1139	112/28943	1.76152e-13	7.19351e-12	3.85267e-12	14254/21413/101401/12827/11504/21846/19274/66214/21687/20620/20358/16598/68545/20692/16600/69601/12387/19878/13855/114715/19877/16923/381290/319197/192187/18015	26
1039	ENDO	ENDO	BP	GO:0045601	regulation of endothelial cell differentiation	17/1139	43/28943	1.85399e-13	7.44115e-12	3.9853e-12	18795/12562/12161/381823/11482/21417/18128/22436/15901/18132/12387/19878/19877/21937/16456/22330/22344	17
1040	ENDO	ENDO	BP	GO:0010596	negative regulation of endothelial cell migration	19/1139	56/28943	1.85417e-13	7.44115e-12	3.9853e-12	101401/17260/19274/66214/105450/20855/11482/16600/18128/74144/16480/69601/54485/20684/21803/114715/21390/381290/105844	19
1041	ENDO	ENDO	BP	GO:0033673	negative regulation of kinase activity	37/1139	226/28943	1.86265e-13	7.44115e-12	3.9853e-12	19263/15507/77446/12389/12575/69903/11770/72349/97064/69601/24056/110532/19252/50523/15502/59090/24063/14682/11461/18718/19645/114715/24066/16923/16973/68606/23790/108909/235584/12367/15587/18015/232341/19062/24074/23882/18810	37
1042	ENDO	ENDO	BP	GO:0051348	negative regulation of transferase activity	40/1139	262/28943	2.0872e-13	8.27823e-12	4.43362e-12	19263/15507/77446/12389/12575/69903/11770/72349/97064/69601/24056/110532/17131/19252/50523/15502/59090/24063/14682/11461/22695/18718/19645/114715/24066/70369/16923/16973/68606/23790/108909/235584/12367/15587/18015/232341/19062/24074/23882/18810	40
1043	ENDO	ENDO	BP	GO:0010959	regulation of metal ion transport	55/1139	458/28943	2.23538e-13	8.80263e-12	4.71448e-12	18795/20393/329152/12389/26903/56089/18760/14678/20855/18591/12313/12010/14609/18301/18754/14360/18578/11622/16535/223864/23797/12387/66395/14225/66109/23796/213573/18127/116873/14682/21803/18798/20312/17691/11911/317757/13430/381290/16412/22065/18803/67972/20266/14062/22629/238871/13830/232341/19062/18704/75785/19055/215748/269587/20315	55
1044	ENDO	ENDO	BP	GO:0016311	dephosphorylation	47/1139	351/28943	2.45194e-13	9.58691e-12	5.13452e-12	19012/19263/67916/12562/19270/109700/17260/19274/14678/12313/72349/98432/50768/19248/66849/19250/11622/228852/19252/20947/11647/209039/19878/21803/19272/15516/80281/17973/17872/212111/19877/17931/54401/29875/19262/68606/26936/16331/16329/235584/19245/217124/19062/52065/52468/19055/56294	47
1045	ENDO	ENDO	BP	GO:0002262	myeloid cell homeostasis	35/1139	206/28943	2.71882e-13	1.05555e-11	5.6533e-12	18795/13819/224792/17311/23871/320404/16598/50794/12010/50875/83964/18578/16535/230257/14461/21349/22695/19645/16909/69188/12611/16889/100038882/93686/20848/17289/16969/16923/18023/22761/16331/12367/18015/238247/52065	35
1046	ENDO	ENDO	BP	GO:0060326	cell chemotaxis	44/1139	314/28943	2.89152e-13	1.11475e-11	5.97035e-12	14254/16542/13805/18186/15507/13618/109700/13609/71785/238130/26903/18760/18591/18128/12778/11820/83964/18578/19252/14083/101540/217835/20947/12928/57257/19353/20312/270190/104099/11487/14456/26417/13655/18606/15370/12927/66711/238871/232341/68328/105722/18810/14388/20315	44
1047	ENDO	ENDO	BP	GO:1903829	positive regulation of protein localization	57/1139	493/28943	4.04754e-13	1.54169e-11	8.25694e-12	18613/56508/20742/17698/56089/21687/18760/19684/218952/97064/14609/72565/16480/11820/20411/17913/18754/14360/18247/360013/223864/54673/12520/75687/12494/19878/226016/21803/19353/12390/53869/14661/76709/14456/15516/68585/29810/12631/21937/29875/381290/16412/16500/13822/105844/13830/11307/19245/15587/217124/69981/80285/108686/12488/56294/269587/20677	57
1048	ENDO	ENDO	BP	GO:0043434	response to peptide hormone	48/1139	369/28943	4.05488e-13	1.54169e-11	8.25694e-12	18795/13618/20393/12389/16337/14678/16362/18710/12702/20411/16324/17913/16535/56458/23797/12387/14083/79221/209039/14783/19878/12928/13653/19353/12390/106572/18718/22608/19645/72674/17973/18227/20847/19877/15370/12927/12631/20848/19303/19262/230514/67972/16451/68328/19062/20430/19325/14600	48
1049	ENDO	ENDO	BP	GO:0001837	epithelial to mesenchymal transition	30/1139	155/28943	4.15385e-13	1.5685e-11	8.40054e-12	13805/76566/66214/218952/97064/18128/14609/69601/14538/13132/17131/18132/11490/12387/208177/13838/24063/19878/21803/13636/114715/72674/19877/68585/102693/21813/13207/114716/53378/218850	30
1050	ENDO	ENDO	BP	GO:0060840	artery development	26/1139	116/28943	4.24557e-13	1.59223e-11	8.52762e-12	13805/18186/224792/101401/12168/269593/207728/13642/11482/18128/54485/67784/17131/18132/23797/12387/23796/17130/13846/68585/328365/106042/13430/12142/18015/20677	26
1051	ENDO	ENDO	BP	GO:0051494	negative regulation of cytoskeleton organization	32/1139	177/28943	4.93078e-13	1.83671e-11	9.83701e-12	18613/12562/20393/20742/13609/58234/26903/19684/20740/242687/54126/50768/50875/20257/14026/80880/21872/208177/20947/19241/50918/76709/224105/12631/65970/12340/16456/19062/13589/16800/68178/216965	32
1052	ENDO	ENDO	BP	GO:1901214	regulation of neuron death	50/1139	399/28943	5.54273e-13	2.05081e-11	1.09837e-11	16542/18186/17470/109700/17260/18752/12490/13642/11820/14102/11798/14360/54338/12443/12387/18008/233489/16476/17210/14281/12759/13653/20312/270190/14815/170719/12227/15516/12334/11911/18227/212111/19877/21937/20848/18205/16500/14062/107449/12367/75695/18015/74747/66725/211329/14600/15505/80890/12048/16195	50
1053	ENDO	ENDO	BP	GO:0030856	regulation of epithelial cell differentiation	31/1139	168/28943	6.45928e-13	2.374e-11	1.27146e-11	18795/12562/18755/12161/12389/93691/381823/11482/21417/97064/18128/22436/15901/18222/12443/18132/12387/24063/19878/22695/114715/19877/17979/21937/108655/18023/16456/329628/22330/22344/114716	31
1054	ENDO	ENDO	BP	GO:2001233	regulation of apoptotic signaling pathway	50/1139	401/28943	6.70943e-13	2.44961e-11	1.31195e-11	18186/15507/12389/14678/21859/26943/22035/15937/16403/117198/12778/69601/16324/14102/14360/13132/20684/54673/12387/18793/15502/59009/17210/12759/16905/20312/20747/19645/12633/224105/17973/18227/22038/108705/18611/12385/19766/70369/12211/11783/107449/15587/18015/14679/66725/12537/11910/66505/12048/20315	50
1055	ENDO	ENDO	BP	GO:0006469	negative regulation of protein kinase activity	34/1139	202/28943	7.84012e-13	2.84359e-11	1.52296e-11	19263/15507/77446/12389/12575/69903/11770/72349/97064/69601/24056/110532/19252/50523/15502/24063/14682/11461/19645/114715/24066/16923/16973/68606/23790/108909/235584/12367/15587/18015/19062/24074/23882/18810	34
1056	ENDO	ENDO	BP	GO:0050731	positive regulation of peptidyl-tyrosine phosphorylation	33/1139	191/28943	8.01232e-13	2.88705e-11	1.54624e-11	18613/18186/67916/17311/12161/98878/18591/18003/11820/14360/547253/12520/22612/66610/13838/21803/12390/13636/14456/16402/224105/12388/18606/21937/29875/18205/16412/16800/80285/11308/218397/14600/16195	33
1057	ENDO	ENDO	BP	GO:0032103	positive regulation of response to external stimulus	54/1139	459/28943	8.45785e-13	3.0278e-11	1.62162e-11	16542/18186/15507/13609/71785/12168/12161/26903/23871/105450/18760/12554/207728/18591/11770/100040462/15950/11820/14083/16423/12520/101540/16859/20947/21803/19353/20312/18035/11487/14456/26417/22038/20128/70110/98999/317757/21937/19766/52118/18205/319197/78781/68606/80859/15944/380713/15587/232341/66725/80285/80913/384309/105722/20315	54
1058	ENDO	ENDO	BP	GO:0022409	positive regulation of cell-cell adhesion	44/1139	324/28943	8.71573e-13	3.09999e-11	1.66028e-11	27205/67916/17311/12389/23871/320404/16403/13642/16362/12010/67155/14538/13641/17131/17909/21872/20443/16423/18793/12520/16859/235320/21803/11461/54371/20312/13846/15284/54446/17973/13655/317757/328365/16456/21813/16451/80859/238871/17356/211922/19055/15505/20677/16195	44
1059	ENDO	ENDO	BP	GO:0032233	positive regulation of actin filament bundle assembly	20/1139	68/28943	9.17272e-13	3.24162e-11	1.73613e-11	18186/66214/218952/442801/15901/11853/14026/223864/104027/16423/77569/20947/19878/19353/20312/19303/20410/68606/234094/108686	20
1060	ENDO	ENDO	BP	GO:0007178	transmembrane receptor protein serine/threonine kinase signaling pathway	50/1139	407/28943	1.18005e-12	4.14372e-11	2.21928e-11	16542/13805/12562/20742/12168/50766/12161/12389/108075/218952/11482/21417/97064/18128/16324/14538/15901/13132/17131/14083/50523/16859/16476/14281/17130/24063/66313/13653/21803/12390/19272/114715/15516/26417/328365/434215/16007/20848/13430/16969/19303/21813/22352/13207/114716/238247/20481/230597/53378/53618	50
1061	ENDO	ENDO	BP	GO:0050767	regulation of neurogenesis	54/1139	463/28943	1.19598e-12	4.17307e-11	2.23499e-11	14254/16542/18186/18755/20393/58234/12168/20358/18845/12010/18128/76089/20348/14102/15901/20361/214968/54485/67784/18222/20350/54673/12387/14083/11426/21817/545156/20893/233489/13838/218877/21803/20312/19645/12306/18606/68585/243743/12385/320191/18205/16412/19262/22629/22352/18015/17356/20481/20430/16800/17158/19055/16195/20315	54
1062	ENDO	ENDO	BP	GO:0046777	protein autophosphorylation	37/1139	241/28943	1.3976e-12	4.84589e-11	2.59534e-11	14254/16542/13805/71785/18752/12389/16337/21687/18760/18591/12313/14257/14360/14083/22612/101540/16476/13838/223775/244895/270190/13846/21848/15481/17691/20874/26417/224105/12388/29875/19766/20868/232341/66725/27103/26406/216965	37
1063	ENDO	ENDO	BP	GO:0048010	vascular endothelial growth factor receptor signaling pathway	17/1139	48/28943	1.55109e-12	5.34446e-11	2.86237e-11	14254/16542/18186/15507/66864/407831/21687/105450/18760/18591/14366/69601/14257/101540/14783/13855/12927	17
1064	ENDO	ENDO	BP	GO:0010720	positive regulation of cell development	48/1139	384/28943	1.77318e-12	6.07175e-11	3.25189e-11	14254/16542/18186/12562/18755/20393/225341/58234/12168/18845/218952/18003/18128/20361/13132/67784/17131/18222/330662/54673/12387/14083/11426/21817/545156/233489/13838/12928/21803/19353/50918/20312/76709/18606/68585/243743/13430/18205/16412/19262/16456/110253/22352/17356/20430/17158/16195/20315	48
1065	ENDO	ENDO	BP	GO:0007517	muscle organ development	47/1139	371/28943	1.86588e-12	6.34976e-11	3.40078e-11	13805/77446/17260/13609/12389/26903/53620/17069/18128/14609/110532/56233/54485/17131/71371/217012/239719/12387/286940/14225/21407/14281/79221/16905/13653/21803/12390/15903/19645/13717/270190/12633/15284/228788/12227/56758/15370/18176/108655/22761/16412/13207/18015/20481/11910/19055/18810	47
1066	ENDO	ENDO	BP	GO:0050679	positive regulation of epithelial cell proliferation	36/1139	232/28943	2.03121e-12	6.86999e-11	3.6794e-11	16542/353156/12168/12161/12389/26903/18760/12554/18591/11482/18128/14257/15901/12443/228852/23797/12387/240185/101540/14461/16476/23796/21803/12390/12633/15284/13655/67122/15370/68585/18176/20848/108655/18803/18015/20315	36
1067	ENDO	ENDO	BP	GO:0090257	regulation of muscle system process	38/1139	258/28943	2.57849e-12	8.66783e-11	4.64228e-11	14254/17260/12389/238130/54598/109624/20855/30937/12313/16600/18128/16480/243764/17258/18578/230857/17131/16535/56458/14083/19224/18127/16905/19878/14815/21390/29856/19877/15370/21937/108655/381290/19091/22065/67972/14062/238871/19055	38
1068	ENDO	ENDO	BP	GO:0030198	extracellular matrix organization	43/1139	322/28943	2.80388e-12	9.36837e-11	5.01748e-11	13805/11787/101401/12817/12826/12827/11504/21846/12389/66214/54409/23871/15530/234356/108075/18128/545370/11820/11804/14083/208177/21407/18073/14115/21803/12390/19645/13717/12633/12406/12306/16779/17388/14086/21937/16007/16412/102693/12819/246228/18015/71602/23950	43
1069	ENDO	ENDO	BP	GO:1902105	regulation of leukocyte differentiation	45/1139	349/28943	2.99483e-12	9.94609e-11	5.32689e-11	15507/17311/13024/320404/16362/21417/67155/14102/93694/17131/12387/59009/16859/14461/16476/14281/72147/235320/21349/21803/11461/20662/19645/15284/381305/14456/13655/67122/317757/328365/19766/108655/16969/16923/22761/12142/21813/80859/16331/12193/67087/18015/320940/19055/20677	45
1070	ENDO	ENDO	BP	GO:0043062	extracellular structure organization	43/1139	323/28943	3.11435e-12	1.02811e-10	5.5063e-11	13805/11787/101401/12817/12826/12827/11504/21846/12389/66214/54409/23871/15530/234356/108075/18128/545370/11820/11804/14083/208177/21407/18073/14115/21803/12390/19645/13717/12633/12406/12306/16779/17388/14086/21937/16007/16412/102693/12819/246228/18015/71602/23950	43
1071	ENDO	ENDO	BP	GO:0003012	muscle system process	51/1139	432/28943	3.2139e-12	1.05466e-10	5.6485e-11	14254/13618/11787/17260/12389/238130/54598/109624/20855/30937/12313/16600/18128/56376/16480/243764/17258/50875/18578/59069/230857/17131/16535/56458/14083/19224/14225/326618/12494/18127/16905/75547/19878/14815/12633/21390/29856/19877/15370/21937/108655/381290/19091/22065/67972/20266/14062/238871/233335/243931/19055	51
1072	ENDO	ENDO	BP	GO:0045229	external encapsulating structure organization	43/1139	324/28943	3.45755e-12	1.1279e-10	6.04075e-11	13805/11787/101401/12817/12826/12827/11504/21846/12389/66214/54409/23871/15530/234356/108075/18128/545370/11820/11804/14083/208177/21407/18073/14115/21803/12390/19645/13717/12633/12406/12306/16779/17388/14086/21937/16007/16412/102693/12819/246228/18015/71602/23950	43
1073	ENDO	ENDO	BP	GO:0003170	heart valve development	18/1139	58/28943	4.54648e-12	1.4735e-10	7.89172e-11	101401/17260/12168/21846/207728/18128/23796/17130/18127/21803/19645/13636/21937/16007/22761/12142/21813/20677	18
1074	ENDO	ENDO	BP	GO:0031334	positive regulation of protein-containing complex assembly	33/1139	203/28943	4.57045e-12	1.4735e-10	7.89172e-11	12562/17698/12389/69903/218952/260409/69601/14102/17913/18754/215449/104252/11853/14026/11622/54673/13196/14544/12759/21349/21803/19353/76709/100038882/104445/17973/14086/216963/56699/50884/13589/59125/56430	33
1075	ENDO	ENDO	BP	GO:0035023	regulation of Rho protein signal transduction	22/1139	91/28943	5.30925e-12	1.70174e-10	9.11411e-11	18186/77446/17207/69903/106952/19418/21927/50768/71704/236920/75687/67168/75547/330171/16412/319197/16456/14062/14766/234094/192662/16800	22
1076	ENDO	ENDO	BP	GO:0006470	protein dephosphorylation	37/1139	252/28943	5.49637e-12	1.75153e-10	9.38079e-11	19263/12562/19270/109700/19274/14678/12313/72349/98432/50768/19248/66849/19250/228852/19252/20947/209039/19878/21803/19272/15516/80281/17973/17872/19877/17931/54401/19262/68606/26936/235584/19245/217124/52065/52468/19055/56294	37
1077	ENDO	ENDO	BP	GO:0030218	erythrocyte differentiation	28/1139	150/28943	6.2694e-12	1.98564e-10	1.06346e-10	18795/13819/224792/23871/16598/50794/12010/50875/16535/230257/14461/21349/22695/19645/16909/69188/12611/100038882/93686/20848/16969/16923/18023/22761/16331/12367/238247/52065	28
1078	ENDO	ENDO	BP	GO:1900024	regulation of substrate adhesion-dependent cell spreading	18/1139	59/28943	6.30306e-12	1.98564e-10	1.06346e-10	18186/225341/218952/18003/13132/330662/60595/14083/12928/19353/50918/76709/24066/18606/12927/13430/23790/110253	18
1079	ENDO	ENDO	BP	GO:0048813	dendrite morphogenesis	31/1139	186/28943	1.03994e-11	3.25751e-10	1.74464e-10	18186/20393/329152/58234/93691/56376/76089/17258/15901/14360/109294/18222/54673/545156/103967/233489/13838/19878/19353/270190/13636/11487/93686/12631/16412/22629/381921/66725/17356/11308/19055	31
1080	ENDO	ENDO	BP	GO:0045860	positive regulation of protein kinase activity	45/1139	363/28943	1.16621e-11	3.63239e-10	1.94542e-10	14254/17311/71785/69068/12575/16337/66214/18591/218952/14366/18003/76089/69601/11820/12443/14083/13731/66610/13838/12759/75547/109905/13653/21803/67974/13636/14456/15516/67468/29875/16007/381290/64143/18205/19303/105844/21813/15944/66725/108686/12283/11308/14600/99470/14388	45
1081	ENDO	ENDO	BP	GO:1902414	protein localization to cell junction	25/1139	123/28943	1.1998e-11	3.70068e-10	1.982e-10	18613/12562/15507/56508/77446/218952/83964/60595/21872/545156/109905/226016/65945/11461/53869/11487/224105/16593/16456/16451/11465/216963/22330/17356/68178	25
1082	ENDO	ENDO	BP	GO:0002685	regulation of leukocyte migration	35/1139	234/28943	1.20156e-11	3.70068e-10	1.982e-10	84094/18613/18795/17470/17311/71785/17698/26903/67374/11820/83964/380916/19252/20443/14083/16423/12520/16859/217835/20947/12928/21803/19353/54371/20312/11487/14456/26417/216892/68585/20868/18015/232341/105722/20315	35
1083	ENDO	ENDO	BP	GO:0070849	response to epidermal growth factor	15/1139	40/28943	1.22542e-11	3.75319e-10	2.01012e-10	72349/69601/19248/13132/18584/22695/76709/26417/12631/29875/18803/216963/12193/19062/218397	15
1084	ENDO	ENDO	BP	GO:0008064	regulation of actin polymerization or depolymerization	29/1139	165/28943	1.25172e-11	3.81257e-10	2.04192e-10	18613/69524/20742/19684/260409/20740/17913/50875/18754/104252/14026/80880/73910/20947/19241/19353/50918/13717/76709/56378/104445/17973/12631/65970/12340/56699/50884/20430/218397	29
1085	ENDO	ENDO	BP	GO:0003205	cardiac chamber development	32/1139	199/28943	1.29396e-11	3.91957e-10	2.09923e-10	13805/18186/77446/17260/12168/11504/21687/269593/207728/17069/18187/18128/20348/54485/67784/17131/11622/12387/14225/23796/17130/18127/21803/20662/228788/16007/13430/22761/12142/21813/20148/20677	32
1086	ENDO	ENDO	BP	GO:0007163	establishment or maintenance of cell polarity	35/1139	235/28943	1.35946e-11	4.09546e-10	2.19343e-10	11826/12562/17698/21687/80837/54132/14609/243548/11852/17886/83964/215449/360013/75723/11853/17758/223881/11426/170736/21407/24063/16905/12928/19353/11461/270190/15516/14086/12631/12385/16412/50884/13589/16800/19325	35
1087	ENDO	ENDO	BP	GO:0030833	regulation of actin filament polymerization	27/1139	146/28943	1.86765e-11	5.59583e-10	2.99699e-10	18613/69524/20742/19684/260409/20740/17913/50875/18754/104252/14026/80880/73910/19241/19353/50918/13717/76709/56378/104445/17973/12631/12340/56699/50884/20430/218397	27
1088	ENDO	ENDO	BP	GO:0030832	regulation of actin filament length	29/1139	168/28943	1.98098e-11	5.90333e-10	3.16168e-10	18613/69524/20742/19684/260409/20740/17913/50875/18754/104252/14026/80880/73910/20947/19241/19353/50918/13717/76709/56378/104445/17973/12631/65970/12340/56699/50884/20430/218397	29
1089	ENDO	ENDO	BP	GO:0007159	leukocyte cell-cell adhesion	48/1139	411/28943	2.05399e-11	6.08797e-10	3.26057e-10	18613/15507/17311/17698/12389/23871/320404/13642/16362/72349/67374/12010/16600/67155/13641/17131/20443/16423/12520/16859/235320/21803/11461/54371/13846/15284/54446/381305/16402/17973/13655/67122/19877/317757/328365/434215/16412/16456/21813/20868/80859/12367/232341/19055/15505/20677/16195/20315	48
1090	ENDO	ENDO	BP	GO:0045862	positive regulation of proteolysis	44/1139	357/28943	2.39642e-11	7.06496e-10	3.78383e-10	12389/215114/20620/22035/68545/72565/193740/22436/69601/11820/50768/17886/14102/14360/13132/17131/12398/14083/230379/20680/217410/59009/233489/13838/15511/12759/19878/13636/12633/15481/12388/108089/12631/106042/16007/23806/20848/65106/68606/14062/11783/19186/66725/27373	44
1091	ENDO	ENDO	BP	GO:0030865	cortical cytoskeleton organization	18/1139	64/28943	2.90982e-11	8.53291e-10	4.57002e-10	109042/11852/11853/223881/104027/259300/71409/19878/22379/19353/19877/21894/13822/23790/50884/68328/18810/269587	18
1092	ENDO	ENDO	BP	GO:0008593	regulation of Notch signaling pathway	21/1139	90/28943	3.33333e-11	9.67257e-10	5.1804e-10	353156/69068/18128/54485/18222/18132/14461/16450/56224/13855/18035/11487/67122/328365/330171/20848/16969/52588/17305/70423/16195	21
1093	ENDO	ENDO	BP	GO:0043537	negative regulation of blood vessel endothelial cell migration	14/1139	36/28943	3.33355e-11	9.67257e-10	5.1804e-10	17260/66214/105450/11482/16600/18128/74144/16480/54485/21803/114715/21390/381290/105844	14
1094	ENDO	ENDO	BP	GO:0045667	regulation of osteoblast differentiation	28/1139	161/28943	3.65308e-11	1.05442e-09	5.64723e-10	17260/12168/50766/12161/18760/66141/218952/97064/18128/320799/15901/56233/11622/12387/14083/17130/16905/15903/11911/16478/16007/16973/114584/67087/13207/20481/19055/16195	28
1095	ENDO	ENDO	BP	GO:0060841	venous blood vessel development	11/1139	20/28943	4.05193e-11	1.16345e-09	6.23118e-10	13805/77446/12168/13642/11482/18128/20348/11622/18132/23796/13846	11
1096	ENDO	ENDO	BP	GO:0003206	cardiac chamber morphogenesis	27/1139	151/28943	4.20408e-11	1.20089e-09	6.43166e-10	13805/18186/77446/17260/12168/11504/21687/17069/18187/18128/20348/54485/17131/11622/12387/14225/23796/17130/18127/21803/20662/228788/16007/22761/21813/20148/20677	27
1097	ENDO	ENDO	BP	GO:0034101	erythrocyte homeostasis	28/1139	162/28943	4.25304e-11	1.20861e-09	6.47302e-10	18795/13819/224792/23871/16598/50794/12010/50875/16535/230257/14461/21349/22695/19645/16909/69188/12611/100038882/93686/20848/16969/16923/18023/22761/16331/12367/238247/52065	28
1098	ENDO	ENDO	BP	GO:0043393	regulation of protein binding	33/1139	221/28943	4.83975e-11	1.3613e-09	7.29081e-10	12389/26903/12575/54409/20620/18591/12010/76089/54126/11820/15901/66849/13132/11804/67784/11490/18008/12928/11461/228788/15516/12306/26417/22038/107975/19877/64143/22761/67087/17305/66725/13589/269587	33
1099	ENDO	ENDO	BP	GO:1903828	negative regulation of protein localization	33/1139	221/28943	4.83975e-11	1.3613e-09	7.29081e-10	17470/93691/58185/11820/16324/13132/18222/16535/20684/50523/15502/233489/59090/66610/223775/19878/226016/21803/29810/12385/16543/16500/17472/230514/22228/68606/14062/18015/66725/19062/52065/19055/12048	33
1100	ENDO	ENDO	BP	GO:0032102	negative regulation of response to external stimulus	47/1139	407/28943	4.91161e-11	1.3745e-09	7.36151e-10	18186/12562/17470/13024/54598/23871/20358/21824/12490/15937/18591/72349/18128/14609/72565/12702/74136/20348/93694/20361/214968/20350/19252/18793/547253/67866/208177/16859/217835/13838/218877/12928/22695/20312/19645/12306/100038882/19128/20847/67664/21937/56045/16923/19091/216963/21355/52065	47
1101	ENDO	ENDO	BP	GO:0051090	regulation of DNA-binding transcription factor activity	49/1139	436/28943	5.01693e-11	1.39689e-09	7.48139e-10	67916/18755/17470/12389/66214/18760/14366/16600/11745/16480/69601/11820/15901/17131/71371/20684/12387/66743/217410/20893/101540/12759/21803/15903/20312/20747/19645/18035/12633/16978/14456/12611/17691/26417/23947/20128/217069/17979/19766/20848/19231/16969/16973/54672/67087/16800/27103/19055/19820	49
1102	ENDO	ENDO	BP	GO:0071364	cellular response to epidermal growth factor stimulus	14/1139	37/28943	5.16865e-11	1.4319e-09	7.6689e-10	72349/69601/19248/13132/18584/22695/76709/12631/29875/18803/216963/12193/19062/218397	14
1103	ENDO	ENDO	BP	GO:0010769	regulation of cell morphogenesis involved in differentiation	24/1139	121/28943	5.29501e-11	1.45957e-09	7.81711e-10	18186/20393/225341/218952/18003/13132/18222/330662/60595/54673/14083/545156/13838/12928/19353/50918/76709/24066/18606/12927/13430/23790/110253/17356	24
1104	ENDO	ENDO	BP	GO:0008154	actin polymerization or depolymerization	31/1139	198/28943	5.44132e-11	1.49244e-09	7.99315e-10	18613/69524/20742/19684/260409/20740/17913/50875/18754/104252/14026/80880/73910/20947/19241/19353/50918/13717/76709/56378/104445/17973/12631/65970/12340/56699/50884/20430/54004/11308/218397	31
1105	ENDO	ENDO	BP	GO:2001212	regulation of vasculogenesis	10/1139	16/28943	5.53026e-11	1.50932e-09	8.08357e-10	16542/54409/12490/76089/22436/13731/109905/20130/74030/68585	10
1106	ENDO	ENDO	BP	GO:0001654	eye development	48/1139	424/28943	6.1323e-11	1.66539e-09	8.91942e-10	14254/16542/18186/11826/29876/12826/12168/12161/19274/18591/80837/11482/21417/14366/16600/18128/17536/14609/442801/16324/210992/269831/54485/11622/12387/16476/24063/14688/21803/20662/270190/114715/11911/19411/16779/20848/17289/16973/12142/21813/22352/114716/18015/71175/20481/224273/17158/100169	48
1107	ENDO	ENDO	BP	GO:0051258	protein polymerization	37/1139	274/28943	6.68905e-11	1.80768e-09	9.68152e-10	18613/12562/20393/69524/20742/12389/19684/260409/20740/54126/17913/50875/20257/18754/104252/14026/80880/14544/73910/19241/19353/50918/13717/76709/56378/104445/17973/12631/12340/216963/56699/50884/13589/20430/54004/218397/56430	37
1108	ENDO	ENDO	BP	GO:0001764	neuron migration	31/1139	200/28943	7.07301e-11	1.90212e-09	1.01873e-09	18186/11787/17260/20358/215690/100038725/18187/14609/76089/69601/14360/239719/12387/14083/14270/59009/14461/12928/19353/14456/22151/67263/18227/328365/20848/19091/71175/74747/14766/16800/20315	31
1109	ENDO	ENDO	BP	GO:0150063	visual system development	48/1139	427/28943	7.83538e-11	2.09691e-09	1.12306e-09	14254/16542/18186/11826/29876/12826/12168/12161/19274/18591/80837/11482/21417/14366/16600/18128/17536/14609/442801/16324/210992/269831/54485/11622/12387/16476/24063/14688/21803/20662/270190/114715/11911/19411/16779/20848/17289/16973/12142/21813/22352/114716/18015/71175/20481/224273/17158/100169	48
1110	ENDO	ENDO	BP	GO:0090050	positive regulation of cell migration involved in sprouting angiogenesis	11/1139	21/28943	8.20559e-11	2.18538e-09	1.17044e-09	16542/18186/20620/80837/56233/23797/240185/14461/79221/18704/26406	11
1111	ENDO	ENDO	BP	GO:0045637	regulation of myeloid cell differentiation	33/1139	226/28943	8.88959e-11	2.35617e-09	1.26191e-09	17311/17260/23871/320404/50794/12010/17536/14102/93694/12387/14461/16476/14281/72147/235320/21349/21803/22695/19645/18035/16909/100038882/19411/93686/19766/20848/108655/16969/22761/16331/67087/18015/19055	33
1112	ENDO	ENDO	BP	GO:0060560	developmental growth involved in morphogenesis	37/1139	278/28943	1.02149e-10	2.69449e-09	1.4431e-09	18186/13609/12168/23945/20358/18187/18128/20348/11820/20361/214968/54338/11622/20350/54673/12387/11426/233489/24063/218877/21803/15516/19411/16779/68585/20403/243743/12631/29875/13430/16412/21813/22330/17356/20430/27103/20315	37
1113	ENDO	ENDO	BP	GO:0031331	positive regulation of cellular catabolic process	48/1139	431/28943	1.08188e-10	2.82673e-09	1.51393e-09	16542/16009/12389/16337/20620/18760/193740/11820/13132/17131/56458/12398/54673/14083/217410/59009/15511/12759/19878/214290/22695/18718/22608/381305/20773/217351/12227/26417/23947/20128/19877/108089/29810/106042/23806/64143/78781/15944/216963/12193/12367/14679/98402/66725/18704/27373/104625/72587	48
1114	ENDO	ENDO	BP	GO:0048880	sensory system development	48/1139	431/28943	1.08188e-10	2.82673e-09	1.51393e-09	14254/16542/18186/11826/29876/12826/12168/12161/19274/18591/80837/11482/21417/14366/16600/18128/17536/14609/442801/16324/210992/269831/54485/11622/12387/16476/24063/14688/21803/20662/270190/114715/11911/19411/16779/20848/17289/16973/12142/21813/22352/114716/18015/71175/20481/224273/17158/100169	48
1115	ENDO	ENDO	BP	GO:0033002	muscle cell proliferation	36/1139	266/28943	1.13357e-10	2.94781e-09	1.57878e-09	14254/16009/17260/13609/71785/12168/11504/12389/12575/54598/14678/12554/18591/16600/18128/14609/12387/14083/232334/16476/18127/13653/14682/21803/12390/20312/270190/12633/20848/108655/19091/21813/238871/67087/18015/14679	36
1116	ENDO	ENDO	BP	GO:0030041	actin filament polymerization	28/1139	169/28943	1.19077e-10	3.08202e-09	1.65066e-09	18613/69524/20742/19684/260409/20740/17913/50875/18754/104252/14026/80880/73910/19241/19353/50918/13717/76709/56378/104445/17973/12631/12340/56699/50884/20430/54004/218397	28
1117	ENDO	ENDO	BP	GO:2001234	negative regulation of apoptotic signaling pathway	34/1139	241/28943	1.19778e-10	3.08567e-09	1.65261e-09	18186/15507/14678/15937/16403/117198/12778/14360/13132/54673/12387/18793/15502/59009/17210/12759/16905/20312/19645/12633/18227/108705/18611/12385/19766/70369/12211/107449/14679/66725/12537/66505/12048/20315	34
1118	ENDO	ENDO	BP	GO:0010717	regulation of epithelial to mesenchymal transition	21/1139	96/28943	1.22586e-10	3.14334e-09	1.6835e-09	13805/66214/218952/97064/18128/69601/14538/13132/17131/12387/208177/13838/24063/21803/13636/114715/72674/102693/21813/114716/53378	21
1119	ENDO	ENDO	BP	GO:0014812	muscle cell migration	24/1139	126/28943	1.28667e-10	3.284e-09	1.75883e-09	16009/353156/56508/17260/71785/11504/12389/238130/18591/67220/214968/223864/14083/19241/14783/12928/13653/76709/19877/29875/19091/238871/18015/16195	24
1120	ENDO	ENDO	BP	GO:0001822	kidney development	41/1139	334/28943	1.29749e-10	3.29635e-09	1.76545e-09	18186/11826/13618/17260/71785/12161/11504/21687/18591/13642/97064/18128/67784/17131/71371/11622/12387/16373/13838/30953/17130/24063/235320/18073/209039/13653/21803/15903/12633/12388/16779/319197/12142/329628/67087/18015/66725/71602/243931/19055/20677	41
1121	ENDO	ENDO	BP	GO:0072001	renal system development	42/1139	348/28943	1.32226e-10	3.34385e-09	1.79089e-09	18186/11826/13618/12826/17260/71785/12161/11504/21687/18591/13642/97064/18128/67784/17131/71371/11622/12387/16373/13838/30953/17130/24063/235320/18073/209039/13653/21803/15903/12633/12388/16779/319197/12142/329628/67087/18015/66725/71602/243931/19055/20677	42
1122	ENDO	ENDO	BP	GO:0001655	urogenital system development	45/1139	391/28943	1.41519e-10	3.56254e-09	1.90801e-09	18186/11826/13618/12826/17260/71785/12161/11504/21687/18591/13642/97064/18128/67784/17131/71371/11622/12387/18793/16373/14461/13838/30953/17130/24063/235320/18073/209039/13653/21803/15903/12633/12388/19411/16779/319197/12142/329628/67087/18015/66725/71602/243931/19055/20677	45
1123	ENDO	ENDO	BP	GO:0042063	gliogenesis	43/1139	363/28943	1.45275e-10	3.64045e-09	1.94974e-09	14254/67916/18755/18028/58234/18591/17988/18128/54126/69601/11820/14102/319565/12387/14083/14270/13838/12759/21349/21803/20312/19645/20130/26417/16779/18606/68585/328365/20848/18023/18205/19262/11750/15979/22352/18015/14766/17356/20481/234094/18810/20677/16195	43
1124	ENDO	ENDO	BP	GO:0051058	negative regulation of small GTPase mediated signal transduction	17/1139	62/28943	1.60593e-10	4.0061e-09	2.14557e-09	77446/69903/107746/106952/69601/21927/50768/75687/24063/104418/24066/330171/16412/216963/18015/68178/12488	17
1125	ENDO	ENDO	BP	GO:0034341	response to interferon-gamma	25/1139	139/28943	1.92858e-10	4.7893e-09	2.56503e-09	16362/66141/17913/80876/360013/104252/14026/229900/69550/20684/16423/547253/286940/20312/236573/17472/15944/11465/15018/14469/56699/22352/22319/80285/69834	25
1126	ENDO	ENDO	BP	GO:0060348	bone development	35/1139	259/28943	2.13806e-10	5.28571e-09	2.8309e-09	16542/12817/76566/14247/17260/12161/15530/234356/20855/20692/14609/242687/102866/11647/235320/75547/21349/71375/18718/12406/70661/19411/216892/66711/108655/16923/22761/16973/329628/77087/21813/20148/20481/11308/105722	35
1127	ENDO	ENDO	BP	GO:0048660	regulation of smooth muscle cell proliferation	29/1139	185/28943	2.1917e-10	5.39412e-09	2.88896e-09	14254/16009/17260/13609/71785/12168/11504/12389/12575/54598/14678/12554/18591/16600/12387/14083/16476/18127/13653/14682/21803/20312/108655/19091/21813/238871/67087/18015/14679	29
1128	ENDO	ENDO	BP	GO:0048588	developmental cell growth	36/1139	273/28943	2.3691e-10	5.80481e-09	3.10892e-09	18186/12168/23945/20358/18187/56376/20348/11820/20361/214968/54338/17131/20350/54673/12387/11426/233489/75547/218877/14815/15516/19411/16779/68585/20403/243743/29875/13430/108655/16412/21813/22330/17356/20430/27103/20315	36
1129	ENDO	ENDO	BP	GO:0042176	regulation of protein catabolic process	42/1139	355/28943	2.46919e-10	6.0233e-09	3.22593e-09	17698/18752/12389/26903/20620/21859/19684/15937/68545/14609/193740/69601/11820/210992/14360/13132/18247/17131/56458/12398/12520/217410/232334/59009/15511/12759/15516/12306/108705/20128/108089/80750/106042/23806/70369/209086/18023/19186/66725/53378/27373/30940	42
1130	ENDO	ENDO	BP	GO:0043405	regulation of MAP kinase activity	30/1139	198/28943	2.52774e-10	6.13895e-09	3.28787e-09	14254/17311/71785/12389/16337/18591/14366/69601/11820/19252/15502/217410/13838/24063/75547/21803/20662/24066/29875/16923/18205/108909/235584/15587/18015/66725/19062/14600/99470/14388	30
1131	ENDO	ENDO	BP	GO:0048844	artery morphogenesis	19/1139	81/28943	2.59931e-10	6.2851e-09	3.36615e-09	13805/18186/224792/101401/12168/13642/11482/18128/54485/17131/18132/23797/12387/13846/68585/328365/12142/18015/20677	19
1132	ENDO	ENDO	BP	GO:0014910	regulation of smooth muscle cell migration	21/1139	100/28943	2.7544e-10	6.631e-09	3.55141e-09	16009/353156/56508/17260/71785/11504/12389/238130/18591/214968/223864/14083/19241/12928/13653/76709/29875/19091/238871/18015/16195	21
1133	ENDO	ENDO	BP	GO:0001954	positive regulation of cell-matrix adhesion	17/1139	64/28943	2.78047e-10	6.66466e-09	3.56943e-09	16542/18186/21687/12554/218952/16480/26921/13731/19353/20130/22288/74030/18606/19877/12631/29875/68606	17
1134	ENDO	ENDO	BP	GO:0010721	negative regulation of cell development	31/1139	211/28943	2.80958e-10	6.70529e-09	3.59119e-09	18186/13618/76566/20358/12010/18128/76089/20348/14102/15901/20361/214968/20350/60595/12387/14083/218877/21803/19645/24066/12927/68585/12385/320191/23790/22629/18015/20481/16800/668253/19055	31
1135	ENDO	ENDO	BP	GO:0001763	morphogenesis of a branching structure	34/1139	249/28943	2.91802e-10	6.93406e-09	3.71372e-09	14254/16542/13805/18186/12817/29876/12826/21846/21687/69903/18591/18128/12702/20348/54485/67784/11622/18132/12387/21817/24063/21803/67122/238386/68585/17979/19303/16973/12142/329628/21813/67087/66725/20315	34
1136	ENDO	ENDO	BP	GO:0030308	negative regulation of cell growth	30/1139	200/28943	3.24727e-10	7.68334e-09	4.11501e-09	18186/12168/12575/20358/100040462/11482/14609/67155/20348/69601/20361/214968/13132/69550/20350/11490/240514/232334/58172/55942/218877/21803/19645/72674/68585/12631/108655/15587/217124/98402	30
1137	ENDO	ENDO	BP	GO:0014909	smooth muscle cell migration	22/1139	111/28943	3.39031e-10	7.97062e-09	4.26887e-09	16009/353156/56508/17260/71785/11504/12389/238130/18591/214968/223864/14083/19241/14783/12928/13653/76709/29875/19091/238871/18015/16195	22
1138	ENDO	ENDO	BP	GO:0001649	osteoblast differentiation	32/1139	225/28943	3.3976e-10	7.97062e-09	4.26887e-09	16009/17260/12168/50766/12161/18760/66141/218952/97064/18128/14609/320799/15901/56233/11622/12387/14083/17130/16905/16477/15903/11911/16478/16007/16973/114584/67087/13207/18015/20481/19055/16195	32
1139	ENDO	ENDO	BP	GO:0071526	semaphorin-plexin signaling pathway	15/1139	49/28943	3.44131e-10	8.03895e-09	4.30547e-09	18186/17260/20358/18845/18187/20348/20361/214968/67784/230857/20350/218877/19353/243743/192662	15
1140	ENDO	ENDO	BP	GO:0006606	protein import into nucleus	28/1139	177/28943	3.60195e-10	8.37872e-09	4.48744e-09	12575/21687/18760/18128/72565/16480/16905/21803/76582/18035/15516/15481/108705/29810/12631/21937/106042/20848/16543/17472/18969/15587/13207/18015/66725/16649/56338/19055	28
1141	ENDO	ENDO	BP	GO:0050680	negative regulation of epithelial cell proliferation	29/1139	190/28943	4.19517e-10	9.71764e-09	5.20454e-09	14254/13805/17260/225341/18028/12389/19274/66214/105450/328949/13642/11482/21417/20692/12010/18128/14609/22436/69601/13132/54485/67866/21803/12390/19272/19645/21848/16601/18015	29
1142	ENDO	ENDO	BP	GO:0043010	camera-type eye development	43/1139	376/28943	4.42698e-10	1.02117e-08	5.46914e-09	14254/16542/18186/11826/29876/12826/12168/19274/18591/80837/11482/21417/14366/16600/18128/14609/442801/210992/269831/54485/11622/12387/16476/24063/14688/21803/20662/270190/114715/11911/19411/16779/20848/17289/16973/21813/22352/114716/18015/20481/224273/17158/100169	43
1143	ENDO	ENDO	BP	GO:0032835	glomerulus development	17/1139	66/28943	4.70838e-10	1.08155e-08	5.79254e-09	11826/13618/17260/71785/21687/18591/97064/18128/11622/18073/13653/12633/12388/16779/319197/71602/19055	17
1144	ENDO	ENDO	BP	GO:0031098	stress-activated protein kinase signaling cascade	34/1139	254/28943	4.98639e-10	1.14066e-08	6.10911e-09	18795/107746/72349/98432/22436/69601/11820/14102/14257/13132/56458/19252/26921/14083/100532/15502/59009/12928/22695/270190/26417/19766/16543/65106/108909/381921/66725/52065/26406/216965/66505/23882/99470/30940	34
1145	ENDO	ENDO	BP	GO:0051496	positive regulation of stress fiber assembly	16/1139	58/28943	5.02284e-10	1.14425e-08	6.12835e-09	18186/66214/218952/442801/11853/14026/223864/16423/77569/19878/19353/19303/20410/68606/234094/108686	16
1146	ENDO	ENDO	BP	GO:0030900	forebrain development	45/1139	407/28943	5.22805e-10	1.1861e-08	6.35248e-09	18186/18795/11826/18028/58234/18187/12010/18128/76089/69601/11820/50768/20361/14360/11804/18222/319565/239719/12387/14270/14461/12928/14682/19353/12227/67263/18227/68585/328365/22589/243743/320191/19091/320165/23790/11783/329628/18015/66725/14766/235439/17356/20481/207615/20315	45
1147	ENDO	ENDO	BP	GO:0032872	regulation of stress-activated MAPK cascade	30/1139	204/28943	5.3034e-10	1.19826e-08	6.41762e-09	18795/107746/72349/98432/22436/69601/11820/14102/14257/13132/56458/19252/26921/100532/15502/59009/12928/270190/26417/19766/16543/65106/108909/381921/52065/26406/216965/66505/23882/99470	30
1148	ENDO	ENDO	BP	GO:0048659	smooth muscle cell proliferation	29/1139	192/28943	5.40309e-10	1.21581e-08	6.51156e-09	14254/16009/17260/13609/71785/12168/11504/12389/12575/54598/14678/12554/18591/16600/12387/14083/16476/18127/13653/14682/21803/20312/108655/19091/21813/238871/67087/18015/14679	29
1149	ENDO	ENDO	BP	GO:0051170	import into nucleus	28/1139	181/28943	6.10547e-10	1.36827e-08	7.32813e-09	12575/21687/18760/18128/72565/16480/16905/21803/76582/18035/15516/15481/108705/29810/12631/21937/106042/20848/16543/17472/18969/15587/13207/18015/66725/16649/56338/19055	28
1150	ENDO	ENDO	BP	GO:0051403	stress-activated MAPK cascade	33/1139	244/28943	6.83119e-10	1.52471e-08	8.16599e-09	18795/107746/72349/98432/22436/69601/11820/14102/14257/13132/56458/19252/26921/14083/100532/15502/59009/12928/22695/270190/26417/19766/16543/65106/108909/381921/66725/52065/26406/216965/66505/23882/99470	33
1151	ENDO	ENDO	BP	GO:0051099	positive regulation of binding	29/1139	194/28943	6.93323e-10	1.54125e-08	8.25455e-09	12389/54409/20620/12313/219150/12010/16600/76089/54126/11820/67784/223864/12387/18793/16859/75687/13838/21803/19645/15516/12306/107975/64143/17305/66725/20481/13589/80285/269587	29
1152	ENDO	ENDO	BP	GO:0030098	lymphocyte differentiation	49/1139	471/28943	7.27857e-10	1.61152e-08	8.6309e-09	15507/13024/58185/320404/16362/21417/12010/67155/14102/56233/54485/17131/11622/12387/20442/59009/16859/16450/79221/235320/16205/13653/21803/11461/20662/15284/381305/14456/12611/13655/67122/317757/328365/20848/108655/17289/16969/16923/54672/12142/21813/80859/16331/12193/17305/15976/320940/23882/20677	49
1153	ENDO	ENDO	BP	GO:0070302	regulation of stress-activated protein kinase signaling cascade	30/1139	207/28943	7.59433e-10	1.6747e-08	8.9693e-09	18795/107746/72349/98432/22436/69601/11820/14102/14257/13132/56458/19252/26921/100532/15502/59009/12928/270190/26417/19766/16543/65106/108909/381921/52065/26406/216965/66505/23882/99470	30
1154	ENDO	ENDO	BP	GO:0016032	viral process	41/1139	355/28943	8.36171e-10	1.83601e-08	9.83326e-09	18186/12389/16337/58185/17069/66141/18128/80876/110532/69550/20684/16476/19878/12390/22695/14456/15516/15481/100038882/23947/22038/20128/98999/217069/12631/80750/19766/16543/12455/78781/13830/15587/13207/19062/69834/27103/17254/384309/67246/12048/218850	41
1155	ENDO	ENDO	BP	GO:0010977	negative regulation of neuron projection development	26/1139	160/28943	8.39245e-10	1.83601e-08	9.83326e-09	18186/19270/20358/13642/12010/14964/20348/20257/20361/214968/13132/20350/14083/14972/103967/13838/12494/218877/13636/68585/19347/70369/22352/66725/668253/56294	26
1156	ENDO	ENDO	BP	GO:0099173	postsynapse organization	30/1139	208/28943	8.54586e-10	1.86219e-08	9.97343e-09	18186/56508/19073/58234/16337/18187/17988/56376/242687/54126/11820/20411/14360/66860/18222/20350/545156/103967/13838/19878/226016/11461/270190/13636/104418/11487/15481/12631/66725/17356	30
1157	ENDO	ENDO	BP	GO:0150105	protein localization to cell-cell junction	11/1139	25/28943	8.96847e-10	1.94024e-08	1.03915e-08	18613/12562/60595/21872/11461/224105/16456/16451/11465/22330/68178	11
1158	ENDO	ENDO	BP	GO:0071674	mononuclear cell migration	28/1139	184/28943	8.97446e-10	1.94024e-08	1.03915e-08	14254/18613/18795/17470/13609/71785/17698/18591/67374/11820/380916/19252/14083/16423/16859/12928/21803/20312/11487/14456/26417/216892/16456/20868/232341/105722/18810/20315	28
1159	ENDO	ENDO	BP	GO:0007219	Notch signaling pathway	28/1139	185/28943	1.01841e-09	2.19317e-08	1.17461e-08	353156/69068/18128/11820/54485/18222/18132/270118/14461/16450/56224/21803/13855/18035/11487/67122/328365/330171/20848/16969/52588/329628/21813/19245/17305/70423/433586/16195	28
1160	ENDO	ENDO	BP	GO:0001569	branching involved in blood vessel morphogenesis	14/1139	45/28943	1.05191e-09	2.25649e-08	1.20852e-08	14254/16542/13805/18186/12826/21687/54485/67784/11622/18132/12387/67122/21813/20315	14
1161	ENDO	ENDO	BP	GO:0061448	connective tissue development	37/1139	302/28943	1.0867e-09	2.32208e-08	1.24365e-08	226525/76566/17260/18028/71785/12168/12161/93691/15530/234356/20855/18591/21417/18128/17131/71371/12387/235320/16905/13653/21803/114679/19645/12633/12406/20773/26417/70661/19411/16007/16969/319197/16973/21813/108012/214855/80913	37
1162	ENDO	ENDO	BP	GO:0050921	positive regulation of chemotaxis	25/1139	151/28943	1.18181e-09	2.51557e-08	1.34728e-08	16542/18186/15507/13609/71785/12168/26903/18760/12554/18591/11820/14083/101540/20947/21803/19353/20312/11487/14456/26417/18205/68606/232341/105722/20315	25
1163	ENDO	ENDO	BP	GO:0003231	cardiac ventricle development	25/1139	152/28943	1.36229e-09	2.88858e-08	1.54705e-08	13805/77446/17260/12168/269593/207728/17069/18128/20348/54485/17131/11622/12387/14225/23796/17130/18127/21803/228788/16007/13430/22761/12142/21813/20677	25
1164	ENDO	ENDO	BP	GO:0050807	regulation of synapse organization	34/1139	264/28943	1.39232e-09	2.93926e-08	1.5742e-08	56508/19073/17260/58234/18187/20692/56376/442801/69601/11820/13602/99633/14360/66860/20350/14083/26364/545156/103967/233489/13838/226016/65945/270190/13636/11487/15481/22142/12631/22631/381921/66725/17356/20430	34
1165	ENDO	ENDO	BP	GO:0014706	striated muscle tissue development	36/1139	291/28943	1.39686e-09	2.93926e-08	1.5742e-08	13805/101401/77446/17260/13609/15530/17069/13642/18128/14609/56376/20348/17258/56233/545261/54485/17131/239719/12387/14225/232334/16373/79221/16905/75547/21803/14815/228788/17691/108655/22761/16412/21813/14615/18810/74103	36
1166	ENDO	ENDO	BP	GO:0097191	extrinsic apoptotic signaling pathway	32/1139	238/28943	1.43311e-09	2.99475e-08	1.60392e-08	18186/17311/12389/21859/22035/16403/69601/14102/14360/13132/20684/21933/59009/17210/16905/19878/21803/20312/12633/224105/18611/29810/12385/19766/12211/107449/12367/15587/18015/11910/66505/12048	32
1167	ENDO	ENDO	BP	GO:0045732	positive regulation of protein catabolic process	29/1139	200/28943	1.43409e-09	2.99475e-08	1.60392e-08	17698/12389/20620/19684/15937/68545/14609/193740/69601/11820/210992/13132/18247/17131/56458/12398/12520/217410/232334/59009/15511/12759/108705/20128/108089/106042/23806/66725/27373	29
1168	ENDO	ENDO	BP	GO:0030111	regulation of Wnt signaling pathway	38/1139	319/28943	1.446e-09	3.00823e-08	1.61114e-08	67916/12389/328949/107746/14366/97064/18128/69601/11820/11798/13132/56458/67020/672511/12387/50523/66743/227210/11426/18230/20680/232334/17191/14783/13653/14682/21803/67974/12388/67122/106042/16543/67087/232341/93687/66725/27373/20677	38
1169	ENDO	ENDO	BP	GO:0016055	Wnt signaling pathway	47/1139	451/28943	1.52994e-09	3.17088e-08	1.69825e-08	67916/13618/12389/328949/107746/218952/14366/16600/97064/18128/16480/69601/11820/11798/13132/75723/12443/56458/67020/672511/12387/50523/66743/227210/21415/11426/18230/20680/232334/17191/14783/13653/14682/21803/19353/67974/12388/67122/106042/16543/16973/67087/232341/93687/66725/27373/20677	47
1170	ENDO	ENDO	BP	GO:0048483	autonomic nervous system development	15/1139	54/28943	1.5715e-09	3.24483e-08	1.73785e-08	18186/13618/18187/12778/110532/20350/12387/15284/243743/18205/668303/18015/100169/20677/78286	15
1171	ENDO	ENDO	BP	GO:0030866	cortical actin cytoskeleton organization	13/1139	39/28943	1.58847e-09	3.26763e-08	1.75006e-08	109042/259300/71409/19878/22379/19877/21894/13822/23790/50884/68328/18810/269587	13
1172	ENDO	ENDO	BP	GO:0071675	regulation of mononuclear cell migration	22/1139	120/28943	1.60805e-09	3.28728e-08	1.76059e-08	18795/17470/71785/17698/67374/11820/380916/19252/14083/16423/16859/12928/21803/20312/11487/14456/26417/216892/20868/232341/105722/20315	22
1173	ENDO	ENDO	BP	GO:0010761	fibroblast migration	17/1139	71/28943	1.60995e-09	3.28728e-08	1.76059e-08	11826/18591/83397/54132/18754/71371/14083/30953/21803/19353/29875/16412/23790/22682/15587/18810/53618	17
1174	ENDO	ENDO	BP	GO:1903034	regulation of response to wounding	27/1139	177/28943	1.69072e-09	3.43945e-08	1.84209e-08	67916/12389/21824/12490/18591/218952/16600/14609/18754/20443/14083/18793/67866/208177/13838/12928/12306/21390/19128/16923/19091/16412/14062/11465/216963/380713/105722	27
1175	ENDO	ENDO	BP	GO:0070374	positive regulation of ERK1 and ERK2 cascade	31/1139	227/28943	1.75791e-09	3.563e-08	1.90826e-08	16542/18186/71785/56089/21687/14678/107746/18591/83397/218952/109042/18128/76089/12778/11820/14538/14257/20361/215449/101540/16476/18584/109905/21803/20312/12633/14456/26417/14062/52065/20315	31
1176	ENDO	ENDO	BP	GO:0198738	cell-cell signaling by wnt	47/1139	453/28943	1.76624e-09	3.56678e-08	1.91028e-08	67916/13618/12389/328949/107746/218952/14366/16600/97064/18128/16480/69601/11820/11798/13132/75723/12443/56458/67020/672511/12387/50523/66743/227210/21415/11426/18230/20680/232334/17191/14783/13653/14682/21803/19353/67974/12388/67122/106042/16543/16973/67087/232341/93687/66725/27373/20677	47
1177	ENDO	ENDO	BP	GO:0071496	cellular response to external stimulus	37/1139	308/28943	1.87941e-09	3.78145e-08	2.02525e-08	11826/667742/12161/12389/12575/18760/207728/16403/16324/14102/56458/54673/12387/75687/16476/14281/18127/19353/14456/21848/17691/26417/11911/18227/29810/64143/20469/16500/16456/240752/668303/66725/18704/192662/27103/11910/18810	37
1178	ENDO	ENDO	BP	GO:0003179	heart valve morphogenesis	14/1139	47/28943	2.00083e-09	3.99659e-08	2.14048e-08	101401/17260/12168/21846/18128/17130/18127/21803/19645/13636/16007/22761/21813/20677	14
1179	ENDO	ENDO	BP	GO:0043114	regulation of vascular permeability	14/1139	47/28943	2.00083e-09	3.99659e-08	2.14048e-08	84094/12562/12161/54409/207728/83397/218952/21872/21803/14815/319197/67087/19245/18810	14
1180	ENDO	ENDO	BP	GO:0046580	negative regulation of Ras protein signal transduction	15/1139	55/28943	2.0825e-09	4.1447e-08	2.2198e-08	77446/69903/107746/106952/69601/21927/50768/75687/24063/104418/24066/330171/16412/216963/18015	15
1181	ENDO	ENDO	BP	GO:0150117	positive regulation of cell-substrate junction organization	12/1139	33/28943	2.14877e-09	4.26121e-08	2.2822e-08	16542/18186/21687/218952/72349/26921/19353/18606/19877/12631/29875/68606	12
1182	ENDO	ENDO	BP	GO:1903670	regulation of sprouting angiogenesis	13/1139	40/28943	2.26862e-09	4.48276e-08	2.40086e-08	14254/101401/20358/16598/80837/16600/228852/21872/240185/13855/16402/16923/16451	13
1183	ENDO	ENDO	BP	GO:0071346	cellular response to interferon-gamma	21/1139	112/28943	2.46145e-09	4.84641e-08	2.59562e-08	16362/17913/360013/104252/14026/229900/16423/547253/286940/20312/236573/17472/15944/11465/15018/14469/56699/22352/22319/80285/69834	21
1184	ENDO	ENDO	BP	GO:0043297	apical junction assembly	19/1139	92/28943	2.60529e-09	5.11137e-08	2.73753e-08	18613/12562/18755/69524/54409/14609/17913/11853/60595/21872/19878/224105/19877/12385/16412/16456/22330/68328/17356	19
1185	ENDO	ENDO	BP	GO:0061351	neural precursor cell proliferation	29/1139	206/28943	2.87769e-09	5.62579e-08	3.01304e-08	225341/58234/14678/68519/107746/18128/54485/18222/56458/12387/18008/14461/21803/20312/270190/12227/12385/320191/320165/16412/140887/18015/66725/14766/17356/16800/20163/218820/19325	29
1186	ENDO	ENDO	BP	GO:0031532	actin cytoskeleton reorganization	21/1139	113/28943	2.91235e-09	5.67341e-08	3.03854e-08	18186/69524/13609/21687/18003/545370/20740/17886/223864/21872/226751/170736/21803/76709/12927/18205/16456/192662/12488/18810/14388	21
1187	ENDO	ENDO	BP	GO:0050803	regulation of synapse structure or activity	34/1139	272/28943	3.04075e-09	5.9027e-08	3.16134e-08	56508/19073/17260/58234/18187/20692/56376/442801/69601/11820/13602/99633/14360/66860/20350/14083/26364/545156/103967/233489/13838/226016/65945/270190/13636/11487/15481/22142/12631/22631/381921/66725/17356/20430	34
1188	ENDO	ENDO	BP	GO:0060070	canonical Wnt signaling pathway	36/1139	300/28943	3.19418e-09	6.17877e-08	3.3092e-08	67916/13618/12389/328949/107746/14366/16600/97064/18128/16480/69601/11820/11798/13132/56458/67020/12387/50523/66743/227210/21415/20680/13653/14682/21803/67974/12388/67122/106042/16973/67087/232341/93687/66725/27373/20677	36
1189	ENDO	ENDO	BP	GO:0099003	vesicle-mediated transport in synapse	33/1139	260/28943	3.5137e-09	6.77309e-08	3.62751e-08	56508/219228/18752/329416/13642/243764/18754/215449/17920/102866/18222/12387/103967/233489/109905/65945/11461/53869/26431/19877/13852/20403/218503/13430/77057/11465/216963/108012/27204/66725/20430/12048/224671	33
1190	ENDO	ENDO	BP	GO:0120193	tight junction organization	19/1139	94/28943	3.80894e-09	7.31662e-08	3.91861e-08	18613/12562/18755/69524/54409/14609/17913/60595/21872/19878/224105/19877/16412/16456/11465/17475/68328/17356/18810	19
1191	ENDO	ENDO	BP	GO:0019058	viral life cycle	33/1139	261/28943	3.87327e-09	7.36713e-08	3.94566e-08	18186/12389/16337/58185/17069/66141/18128/80876/110532/69550/19878/12390/14456/15516/15481/100038882/23947/22038/20128/98999/217069/80750/78781/13830/15587/13207/19062/69834/27103/17254/384309/67246/218850	33
1192	ENDO	ENDO	BP	GO:0045926	negative regulation of growth	33/1139	261/28943	3.87327e-09	7.36713e-08	3.94566e-08	18186/12168/12575/20358/100040462/11482/14609/67155/20348/69601/20361/214968/13132/69550/20350/52357/11490/14083/240514/232334/58172/55942/218877/21803/19645/72674/68585/12631/108655/21813/15587/217124/98402	33
1193	ENDO	ENDO	BP	GO:0051894	positive regulation of focal adhesion assembly	11/1139	28/28943	3.87533e-09	7.36713e-08	3.94566e-08	16542/18186/21687/218952/26921/19353/18606/19877/12631/29875/68606	11
1194	ENDO	ENDO	BP	GO:0061041	regulation of wound healing	23/1139	137/28943	4.09499e-09	7.75797e-08	4.15499e-08	67916/12389/21824/12490/18591/218952/14609/18754/20443/14083/18793/67866/208177/12928/12306/21390/19128/16923/19091/16412/14062/11465/105722	23
1195	ENDO	ENDO	BP	GO:0030100	regulation of endocytosis	31/1139	236/28943	4.55294e-09	8.59602e-08	4.60382e-08	98878/12389/215114/16337/12554/13642/12010/11820/13132/18222/60595/14461/233489/217835/12759/106572/13855/12306/19877/13430/77057/18205/16412/66725/12476/53378/12488/19055/105722/12048/224671	31
1196	ENDO	ENDO	BP	GO:0007009	plasma membrane organization	25/1139	161/28943	4.63021e-09	8.71206e-08	4.66597e-08	20324/20742/21846/12389/26903/18828/17988/17886/54673/13196/259300/66395/12759/12390/22022/235527/12306/13244/22038/13852/13430/329628/105722/75202/18810	25
1197	ENDO	ENDO	BP	GO:0008361	regulation of cell size	29/1139	211/28943	5.03073e-09	9.43348e-08	5.05235e-08	18186/11826/58234/12168/23945/20358/19684/20348/20361/214968/11622/223864/20350/241296/23797/11426/218877/19353/15516/68585/243743/12631/13430/11750/20499/20430/107723/105722/20315	29
1198	ENDO	ENDO	BP	GO:0050863	regulation of T cell activation	41/1139	378/28943	5.34786e-09	9.99415e-08	5.35263e-08	15507/17311/13024/12389/320404/13642/16362/21417/72349/12010/67155/14102/13641/17131/12387/16423/12520/59009/16859/235320/21803/11461/20662/13846/15284/381305/17973/13655/67122/317757/328365/434215/16923/12142/21813/80859/12367/19055/15505/20677/16195	41
1199	ENDO	ENDO	BP	GO:0032388	positive regulation of intracellular transport	27/1139	187/28943	5.75717e-09	1.06866e-07	5.7235e-08	17698/21687/18760/19684/72565/16480/17913/14360/13132/18247/223864/54673/259300/12520/75687/21803/76709/14456/15516/12306/29810/21937/16500/13830/15587/69981/13424	27
1200	ENDO	ENDO	BP	GO:0043409	negative regulation of MAPK cascade	27/1139	187/28943	5.75717e-09	1.06866e-07	5.7235e-08	12389/20358/21859/107746/72349/16600/98432/69601/13132/56458/19252/15502/13838/24063/13636/114715/24066/16923/108909/235584/15587/114716/18015/19062/11910/66505/215748	27
1201	ENDO	ENDO	BP	GO:0031333	negative regulation of protein-containing complex assembly	24/1139	151/28943	5.84227e-09	1.07721e-07	5.76926e-08	18613/12562/20393/20742/19684/20740/54126/50875/20257/83964/14026/80880/17130/19241/12759/50918/76709/20128/12631/12340/108909/67087/13589/16800	24
1202	ENDO	ENDO	BP	GO:1900180	regulation of protein localization to nucleus	24/1139	151/28943	5.84227e-09	1.07721e-07	5.76926e-08	21687/18760/218952/97064/72565/16480/11820/14360/50523/16905/21803/12390/15516/29810/21937/12385/16543/17472/105844/15587/18015/52065/80285/12488	24
1203	ENDO	ENDO	BP	GO:1990138	neuron projection extension	28/1139	200/28943	6.08628e-09	1.11845e-07	5.99018e-08	18186/12168/23945/20358/18187/20348/20361/214968/54338/20350/54673/12387/11426/233489/218877/15516/16779/68585/20403/243743/29875/13430/16412/22330/17356/20430/27103/20315	28
1204	ENDO	ENDO	BP	GO:1900026	positive regulation of substrate adhesion-dependent cell spreading	13/1139	43/28943	6.1782e-09	1.13157e-07	6.06044e-08	18186/225341/218952/18003/13132/330662/12928/19353/50918/76709/18606/13430/110253	13
1205	ENDO	ENDO	BP	GO:0010639	negative regulation of organelle organization	41/1139	380/28943	6.23207e-09	1.13766e-07	6.09305e-08	18613/12562/20393/20742/13609/58234/26903/19684/15937/20740/242687/54126/50768/50875/20257/14026/17758/80880/225020/21872/208177/20947/19241/16905/50918/76709/224105/22589/12631/13430/26949/65970/12340/16456/66725/19062/13589/16800/68178/216965/12048	41
1206	ENDO	ENDO	BP	GO:1905475	regulation of protein localization to membrane	28/1139	201/28943	6.81013e-09	1.23908e-07	6.63624e-08	56508/20742/58234/56089/20411/17913/14360/13132/18222/54673/12520/545156/233489/66610/109905/21803/11461/53869/76709/11487/381290/16412/16500/13830/217124/19062/56294/12048	28
1207	ENDO	ENDO	BP	GO:0032091	negative regulation of protein binding	19/1139	98/28943	7.88955e-09	1.43076e-07	7.66281e-08	12389/26903/12575/18591/12010/15901/66849/13132/11490/18008/11461/228788/26417/22038/19877/64143/22761/67087/66725	19
1208	ENDO	ENDO	BP	GO:0120192	tight junction assembly	18/1139	88/28943	7.99777e-09	1.44563e-07	7.74245e-08	18613/12562/18755/69524/54409/14609/17913/60595/21872/19878/224105/19877/16412/16456/11465/17475/68328/17356	18
1209	ENDO	ENDO	BP	GO:1904062	regulation of cation transmembrane transport	43/1139	414/28943	8.37146e-09	1.50823e-07	8.07772e-08	18795/329152/17260/58234/12389/26903/56089/18760/12313/19418/11820/18301/18754/14360/18578/11622/16535/223864/66395/14225/66109/23796/116873/21803/20312/317757/12631/13430/381290/16412/22065/18803/20266/14062/15979/22629/238871/13830/232341/18704/75785/19055/215748	43
1210	ENDO	ENDO	BP	GO:0062197	cellular response to chemical stress	38/1139	340/28943	8.54211e-09	1.53332e-07	8.21209e-08	13819/11826/15507/12389/26903/100604/18760/72565/11852/11820/14102/14360/56458/12387/15502/16476/17210/14281/18127/18584/19272/170719/26417/11911/18227/13852/12631/19766/70369/108655/65106/18023/12367/66725/107723/211329/18810/53618	38
1211	ENDO	ENDO	BP	GO:0061138	morphogenesis of a branching epithelium	30/1139	229/28943	8.56633e-09	1.53332e-07	8.21209e-08	14254/16542/13805/18186/29876/12826/21846/21687/69903/18591/18128/12702/20348/54485/67784/11622/18132/12387/21817/24063/21803/67122/238386/17979/19303/16973/329628/21813/67087/20315	30
1212	ENDO	ENDO	BP	GO:0021700	developmental maturation	39/1139	355/28943	8.82325e-09	1.57419e-07	8.431e-08	16542/18795/13819/12562/13618/76566/13609/16598/18591/18128/14609/442801/69601/11820/20672/223881/230257/12387/14461/233489/235320/21349/14682/21803/19353/65945/214290/19645/18227/16969/16500/22631/329628/380713/18483/18015/66725/668253/105722	39
1213	ENDO	ENDO	BP	GO:0030217	T cell differentiation	37/1139	326/28943	8.8606e-09	1.57576e-07	8.43938e-08	15507/13024/58185/320404/16362/21417/12010/67155/14102/54485/17131/12387/59009/16859/16450/235320/16205/13653/21803/11461/20662/15284/381305/13655/67122/317757/328365/20848/108655/16923/12142/21813/80859/12193/15976/23882/20677	37
1214	ENDO	ENDO	BP	GO:0045669	positive regulation of osteoblast differentiation	17/1139	79/28943	9.23189e-09	1.63651e-07	8.76475e-08	17260/12168/12161/18760/66141/218952/97064/320799/12387/16905/16478/16007/16973/114584/67087/19055/16195	17
1215	ENDO	ENDO	BP	GO:0071902	positive regulation of protein serine/threonine kinase activity	28/1139	204/28943	9.49506e-09	1.67777e-07	8.98571e-08	14254/17311/71785/69068/16337/66214/18591/218952/14366/76089/69601/11820/12443/13838/75547/21803/67974/15516/29875/381290/64143/18205/15944/66725/12283/14600/99470/14388	28
1216	ENDO	ENDO	BP	GO:1903037	regulation of leukocyte cell-cell adhesion	40/1139	371/28943	9.71637e-09	1.71138e-07	9.16577e-08	15507/17311/12389/23871/320404/13642/16362/72349/12010/16600/67155/13641/17131/20443/16423/12520/16859/235320/21803/11461/54371/13846/15284/54446/381305/17973/13655/67122/317757/328365/434215/21813/80859/12367/232341/19055/15505/20677/16195/20315	40
1217	ENDO	ENDO	BP	GO:0010812	negative regulation of cell-substrate adhesion	15/1139	61/28943	9.89314e-09	1.73697e-07	9.3028e-08	11482/14366/18128/50768/14538/60595/11490/230379/208177/24066/18606/12927/23790/18015/218397	15
1218	ENDO	ENDO	BP	GO:0048738	cardiac muscle tissue development	33/1139	271/28943	9.96219e-09	1.74305e-07	9.33537e-08	13805/101401/77446/17260/13609/15530/17069/13642/18128/14609/56376/17258/545261/54485/17131/239719/12387/14225/232334/16373/16905/75547/21803/14815/228788/17691/108655/22761/16412/21813/14615/18810/74103	33
1219	ENDO	ENDO	BP	GO:0035904	aorta development	16/1139	70/28943	9.99101e-09	1.74305e-07	9.33537e-08	13805/101401/207728/13642/11482/18128/54485/67784/18132/23796/17130/13846/106042/13430/12142/20677	16
1220	ENDO	ENDO	BP	GO:0030522	intracellular receptor signaling pathway	29/1139	218/28943	1.06576e-08	1.85349e-07	9.92683e-08	14254/16598/238803/74136/13132/60595/15502/18035/14815/21848/19411/16601/328365/93686/67664/17979/20848/108655/16969/78781/22629/15944/13207/353342/20148/24074/16592/94186/80913	29
1221	ENDO	ENDO	BP	GO:0043550	regulation of lipid kinase activity	14/1139	53/28943	1.12914e-08	1.95754e-07	1.04841e-07	14254/21687/18591/18710/69601/11820/54673/12520/57257/21803/19353/18718/19645/104418	14
1222	ENDO	ENDO	BP	GO:0051402	neuron apoptotic process	37/1139	329/28943	1.13286e-08	1.95782e-07	1.04856e-07	16542/18186/109700/17260/18752/11820/14102/11798/14360/110532/12443/12387/18008/16476/17210/13653/20312/19645/14815/170719/12227/15516/11911/18227/19877/21937/18205/16500/14062/11783/107449/12367/18015/15505/80890/12048/16195	37
1223	ENDO	ENDO	BP	GO:0120032	regulation of plasma membrane bounded cell projection assembly	28/1139	206/28943	1.18043e-08	2.03365e-07	1.08918e-07	18186/27205/11826/64009/12389/19684/260409/242687/104252/14026/17758/319565/17909/103967/66610/19353/76709/104445/14086/12631/13430/23790/72844/56699/18483/50884/20430/108686	28
1224	ENDO	ENDO	BP	GO:0006898	receptor-mediated endocytosis	33/1139	274/28943	1.30933e-08	2.24388e-07	1.20177e-07	12389/215114/54598/16337/56089/54409/15530/13642/66141/12010/12778/11820/13132/17920/18222/12520/103967/233489/217835/12759/12390/106572/12306/20403/218503/13430/18205/16412/544817/21813/380713/53378/12488	33
1225	ENDO	ENDO	BP	GO:0007519	skeletal muscle tissue development	28/1139	207/28943	1.31466e-08	2.24388e-07	1.20177e-07	17260/12389/26903/53620/18128/12387/286940/14281/79221/13653/21803/12390/19645/13717/270190/12633/15284/12227/56758/15370/18176/108655/13207/18015/20481/11910/19055/18810	28
1226	ENDO	ENDO	BP	GO:0043491	protein kinase B signaling	28/1139	207/28943	1.31466e-08	2.24388e-07	1.20177e-07	16542/13805/16337/56089/21687/107746/218952/109042/16600/98432/22436/14538/14083/21803/20312/14456/15516/20130/68585/14058/17289/16923/16412/240752/15587/19062/52065/20315	28
1227	ENDO	ENDO	BP	GO:0048525	negative regulation of viral process	19/1139	101/28943	1.32769e-08	2.25913e-07	1.20993e-07	58185/17069/66141/80876/69550/20684/22695/100038882/23947/22038/20128/98999/217069/80750/78781/19062/384309/67246/218850	19
1228	ENDO	ENDO	BP	GO:0051145	smooth muscle cell differentiation	17/1139	81/28943	1.37764e-08	2.33689e-07	1.25158e-07	13805/13618/17260/407831/54409/18591/21417/18128/67155/239719/12387/23796/17130/19241/21803/18205/243931	17
1229	ENDO	ENDO	BP	GO:0018210	peptidyl-threonine modification	21/1139	123/28943	1.41149e-08	2.38698e-07	1.27841e-07	18760/11820/17131/23797/226751/101540/217866/19878/21803/114715/101351/17872/19877/21813/15944/114716/232341/74747/66725/19062/12283	21
1230	ENDO	ENDO	BP	GO:0045619	regulation of lymphocyte differentiation	29/1139	221/28943	1.4547e-08	2.45252e-07	1.31351e-07	15507/13024/320404/16362/21417/67155/14102/17131/59009/16859/235320/21803/11461/20662/15284/381305/14456/13655/67122/317757/328365/16923/12142/21813/80859/16331/12193/320940/20677	29
1231	ENDO	ENDO	BP	GO:0006979	response to oxidative stress	42/1139	407/28943	1.5024e-08	2.52522e-07	1.35245e-07	13819/11826/15507/18760/72565/11852/11820/14360/56458/12387/19224/16476/17210/14281/12494/18127/18584/12928/19272/170719/26417/11911/18227/13852/320183/12631/19766/70369/108655/65106/18023/11927/22228/12367/15587/66725/16649/56338/211329/30940/14388/53618	42
1232	ENDO	ENDO	BP	GO:0043523	regulation of neuron apoptotic process	34/1139	290/28943	1.56494e-08	2.62234e-07	1.40446e-07	16542/18186/109700/17260/18752/11820/14102/11798/14360/12443/12387/18008/16476/17210/13653/20312/14815/170719/12227/15516/11911/18227/19877/21937/18205/16500/14062/107449/12367/18015/15505/80890/12048/16195	34
1233	ENDO	ENDO	BP	GO:0022408	negative regulation of cell-cell adhesion	28/1139	209/28943	1.62701e-08	2.70988e-07	1.45135e-07	27205/15507/12161/66214/19684/16362/72349/16600/18128/17131/18132/14083/16859/20947/21803/50918/15284/228788/381305/67122/317757/434215/16923/19091/68606/12367/232341/20315	28
1234	ENDO	ENDO	BP	GO:0060491	regulation of cell projection assembly	28/1139	209/28943	1.62701e-08	2.70988e-07	1.45135e-07	18186/27205/11826/64009/12389/19684/260409/242687/104252/14026/17758/319565/17909/103967/66610/19353/76709/104445/14086/12631/13430/23790/72844/56699/18483/50884/20430/108686	28
1235	ENDO	ENDO	BP	GO:0044331	cell-cell adhesion mediated by cadherin	10/1139	25/28943	1.63244e-08	2.71074e-07	1.45181e-07	12562/12161/66214/18128/18132/21872/12388/68606/17356/211922	10
1236	ENDO	ENDO	BP	GO:0035303	regulation of dephosphorylation	22/1139	136/28943	1.79113e-08	2.96532e-07	1.58816e-07	12562/109700/17260/14678/12313/50768/66849/11622/228852/20947/19878/21803/15516/17872/19877/17931/54401/29875/26936/217124/19062/52065	22
1237	ENDO	ENDO	BP	GO:0010770	positive regulation of cell morphogenesis involved in differentiation	19/1139	103/28943	1.85711e-08	3.06534e-07	1.64172e-07	18186/20393/225341/218952/18003/13132/18222/330662/54673/545156/13838/12928/19353/50918/76709/18606/13430/110253/17356	19
1238	ENDO	ENDO	BP	GO:1904019	epithelial cell apoptotic process	23/1139	148/28943	1.86839e-08	3.07475e-07	1.64676e-07	16542/12562/12168/66214/21687/54409/68545/14102/15901/14461/16450/22695/20747/19645/12633/14456/18803/21813/12367/105504/12380/105722/12048	23
1239	ENDO	ENDO	BP	GO:0014911	positive regulation of smooth muscle cell migration	15/1139	64/28943	2.00294e-08	3.28548e-07	1.75962e-07	56508/71785/11504/238130/18591/214968/223864/14083/19241/12928/13653/76709/29875/238871/16195	15
1240	ENDO	ENDO	BP	GO:0001945	lymph vessel development	11/1139	32/28943	2.01431e-08	3.28548e-07	1.75962e-07	16542/77446/12168/66864/21846/407831/13642/11482/20672/14257/19250	11
1241	ENDO	ENDO	BP	GO:0035162	embryonic hemopoiesis	11/1139	32/28943	2.01431e-08	3.28548e-07	1.75962e-07	16542/17311/11622/14461/21349/16909/217351/11911/16923/22761/21813	11
1242	ENDO	ENDO	BP	GO:0070373	negative regulation of ERK1 and ERK2 cascade	17/1139	83/28943	2.02939e-08	3.30031e-07	1.76757e-07	12389/20358/21859/107746/72349/16600/98432/69601/13132/19252/13838/24063/114715/24066/114716/11910/215748	17
1243	ENDO	ENDO	BP	GO:0035296	regulation of tube diameter	25/1139	173/28943	2.05481e-08	3.32205e-07	1.77921e-07	16542/13618/109700/12168/23945/12389/19274/238130/16598/18591/14609/230857/11622/14083/19224/17130/12494/18127/19878/20312/21390/19877/19091/67972/14062	25
1244	ENDO	ENDO	BP	GO:0097746	blood vessel diameter maintenance	25/1139	173/28943	2.05481e-08	3.32205e-07	1.77921e-07	16542/13618/109700/12168/23945/12389/19274/238130/16598/18591/14609/230857/11622/14083/19224/17130/12494/18127/19878/20312/21390/19877/19091/67972/14062	25
1245	ENDO	ENDO	BP	GO:0032869	cellular response to insulin stimulus	28/1139	212/28943	2.22776e-08	3.59113e-07	1.92332e-07	18795/20393/16337/14678/18710/12702/20411/16324/17913/56458/23797/79221/209039/14783/12390/106572/18718/22608/19645/72674/17973/12927/19262/67972/68328/19062/20430/19325	28
1246	ENDO	ENDO	BP	GO:0018107	peptidyl-threonine phosphorylation	20/1139	115/28943	2.24554e-08	3.60923e-07	1.93302e-07	18760/11820/17131/23797/226751/101540/217866/19878/21803/114715/17872/19877/21813/15944/114716/232341/74747/66725/19062/12283	20
1247	ENDO	ENDO	BP	GO:0035150	regulation of tube size	25/1139	174/28943	2.3112e-08	3.70397e-07	1.98376e-07	16542/13618/109700/12168/23945/12389/19274/238130/16598/18591/14609/230857/11622/14083/19224/17130/12494/18127/19878/20312/21390/19877/19091/67972/14062	25
1248	ENDO	ENDO	BP	GO:0008277	regulation of G protein-coupled receptor signaling pathway	22/1139	138/28943	2.35551e-08	3.76403e-07	2.01592e-07	18795/23945/207474/56089/54409/14678/11820/18578/230857/239217/23796/19878/71729/26431/19877/54401/13430/381290/16412/238871/216963/217124	22
1249	ENDO	ENDO	BP	GO:1901215	negative regulation of neuron death	32/1139	267/28943	2.43462e-08	3.87921e-07	2.07761e-07	16542/18186/17470/17260/18752/12490/11820/11798/14360/54338/12443/12387/18008/16476/20312/170719/12227/15516/11911/18227/212111/19877/20848/18205/14062/107449/66725/211329/14600/15505/12048/16195	32
1250	ENDO	ENDO	BP	GO:0032272	negative regulation of protein polymerization	17/1139	84/28943	2.45173e-08	3.89521e-07	2.08618e-07	18613/12562/20393/20742/19684/20740/54126/50875/20257/14026/80880/19241/50918/76709/12631/12340/13589	17
1251	ENDO	ENDO	BP	GO:0032386	regulation of intracellular transport	37/1139	339/28943	2.50738e-08	3.96429e-07	2.12318e-07	17698/21687/18760/19684/15937/72565/16480/17913/14360/13132/19250/18247/20684/223864/54673/259300/12520/75687/21803/76709/14456/15516/12306/26417/29810/17931/21937/16543/16500/17472/13830/15587/18015/66725/19062/69981/13424	37
1252	ENDO	ENDO	BP	GO:0035456	response to interferon-beta	15/1139	65/28943	2.50959e-08	3.96429e-07	2.12318e-07	60440/100040462/16362/66141/15950/80876/229900/69550/620913/240327/100039796/15944/14469/327959/15976	15
1253	ENDO	ENDO	BP	GO:0051896	regulation of protein kinase B signaling	25/1139	175/28943	2.59709e-08	4.09079e-07	2.19093e-07	13805/16337/56089/21687/107746/218952/109042/16600/98432/22436/14538/14083/21803/20312/14456/15516/20130/68585/14058/16923/16412/15587/19062/52065/20315	25
1254	ENDO	ENDO	BP	GO:0051924	regulation of calcium ion transport	34/1139	296/28943	2.61208e-08	4.10268e-07	2.1973e-07	12389/26903/56089/18760/14678/20855/18591/12313/14609/18754/14360/18578/11622/223864/12387/66395/14225/66109/23796/213573/18127/116873/21803/20312/317757/22065/18803/67972/14062/238871/19062/19055/269587/20315	34
1255	ENDO	ENDO	BP	GO:0032232	negative regulation of actin filament bundle assembly	12/1139	40/28943	2.62165e-08	4.10601e-07	2.19908e-07	13609/58234/242687/50768/80880/21872/208177/224105/12631/16456/19062/68178	12
1256	ENDO	ENDO	BP	GO:1903522	regulation of blood circulation	32/1139	268/28943	2.66243e-08	4.15807e-07	2.22696e-07	13819/13618/12168/23945/12389/238130/20855/18591/12313/14609/16480/243764/17258/11820/18578/17131/11622/16535/19224/16373/17130/12494/18127/20312/21390/29856/381290/67972/20266/14062/238871/14615	32
1257	ENDO	ENDO	BP	GO:0010611	regulation of cardiac muscle hypertrophy	16/1139	75/28943	2.86294e-08	4.45858e-07	2.38791e-07	17260/30937/18128/17258/230857/56458/14083/16905/19878/14815/19877/21937/108655/381290/22065/19055	16
1258	ENDO	ENDO	BP	GO:0003279	cardiac septum development	21/1139	128/28943	2.91432e-08	4.52581e-07	2.42392e-07	13805/18186/77446/12168/269593/207728/18187/18128/20348/67784/17131/23796/17130/18127/16007/13430/22761/12142/21813/20148/20677	21
1259	ENDO	ENDO	BP	GO:2001236	regulation of extrinsic apoptotic signaling pathway	24/1139	164/28943	3.05962e-08	4.73812e-07	2.53762e-07	18186/12389/21859/22035/16403/14360/13132/20684/59009/17210/16905/20312/12633/224105/18611/12385/19766/12211/107449/15587/18015/11910/66505/12048	24
1260	ENDO	ENDO	BP	GO:0048638	regulation of developmental growth	41/1139	402/28943	3.0943e-08	4.7784e-07	2.5592e-07	18186/18795/17260/12168/23945/12575/16337/20358/18128/14609/20348/11820/20361/214968/54338/17131/11622/20350/52357/54673/14083/50523/11426/232334/233489/218877/14815/15284/68585/20403/243743/12631/20848/13430/108655/21813/71175/17356/20430/14600/20315	41
1261	ENDO	ENDO	BP	GO:0051100	negative regulation of binding	25/1139	177/28943	3.2701e-08	5.03576e-07	2.69704e-07	18028/12389/26903/12575/18591/12010/15901/66849/13132/20684/11490/242466/18008/16476/11461/228788/26417/56448/22038/19877/64143/22761/67087/66725/19055	25
1262	ENDO	ENDO	BP	GO:0035304	regulation of protein dephosphorylation	18/1139	96/28943	3.35992e-08	5.15968e-07	2.7634e-07	12562/109700/14678/12313/50768/66849/228852/20947/19878/21803/15516/17872/19877/17931/54401/26936/217124/52065	18
1263	ENDO	ENDO	BP	GO:0071901	negative regulation of protein serine/threonine kinase activity	19/1139	107/28943	3.54134e-08	5.41653e-07	2.90097e-07	77446/12389/12575/69903/69601/19252/50523/15502/24063/19645/24066/16923/16973/108909/235584/12367/15587/18015/19062	19
1264	ENDO	ENDO	BP	GO:0036465	synaptic vesicle recycling	17/1139	86/28943	3.54683e-08	5.41653e-07	2.90097e-07	329416/103967/233489/11461/26431/19877/20403/218503/13430/77057/11465/216963/108012/66725/20430/12048/224671	17
1265	ENDO	ENDO	BP	GO:0099504	synaptic vesicle cycle	29/1139	230/28943	3.56854e-08	5.42788e-07	2.90704e-07	56508/219228/18752/329416/243764/18754/215449/17920/102866/12387/103967/233489/109905/11461/26431/19877/13852/20403/218503/13430/77057/11465/216963/108012/27204/66725/20430/12048/224671	29
1266	ENDO	ENDO	BP	GO:0038179	neurotrophin signaling pathway	12/1139	41/28943	3.57395e-08	5.42788e-07	2.90704e-07	107746/76089/54673/24063/109905/20662/12927/18205/12367/320150/74747/20430	12
1267	ENDO	ENDO	BP	GO:0051592	response to calcium ion	21/1139	130/28943	3.85288e-08	5.83543e-07	3.12532e-07	29876/17260/12389/320404/66871/12313/17258/11820/16476/14281/16477/19395/67860/233908/16478/29875/16500/22065/11750/232341/19055	21
1268	ENDO	ENDO	BP	GO:0048008	platelet-derived growth factor receptor signaling pathway	15/1139	67/28943	3.8872e-08	5.87126e-07	3.14451e-07	18186/71785/215114/107746/18591/71371/30953/12927/29875/215418/77057/22682/71602/56338/14388	15
1269	ENDO	ENDO	BP	GO:0021954	central nervous system neuron development	18/1139	97/28943	3.97506e-08	5.98757e-07	3.2068e-07	18186/18028/18187/76089/384569/110532/14083/14461/13838/14682/19353/270190/12227/15516/18227/328365/243743/20266	18
1270	ENDO	ENDO	BP	GO:0061299	retina vasculature morphogenesis in camera-type eye	7/1139	11/28943	4.12298e-08	6.17662e-07	3.30805e-07	18186/29876/12826/80837/14366/442801/16973	7
1271	ENDO	ENDO	BP	GO:2001214	positive regulation of vasculogenesis	7/1139	11/28943	4.12298e-08	6.17662e-07	3.30805e-07	16542/54409/12490/76089/109905/20130/74030	7
1272	ENDO	ENDO	BP	GO:0048013	ephrin receptor signaling pathway	11/1139	34/28943	4.15457e-08	6.20708e-07	3.32436e-07	13642/18128/13641/14083/13838/12928/270190/13636/13846/17973/216963	11
1273	ENDO	ENDO	BP	GO:0052548	regulation of endopeptidase activity	38/1139	361/28943	4.28812e-08	6.3893e-07	3.42196e-07	11826/215114/21859/22035/16600/72565/22436/11820/50768/14102/11798/14360/110651/18793/230379/20680/59009/233489/13838/15511/19878/13636/12633/12406/14456/16913/224105/15370/16007/20848/65106/16912/68606/14062/11783/19186/23950/12380	38
1274	ENDO	ENDO	BP	GO:0060538	skeletal muscle organ development	28/1139	219/28943	4.52513e-08	6.7062e-07	3.59168e-07	17260/12389/26903/53620/18128/12387/286940/14281/79221/13653/21803/12390/19645/13717/270190/12633/15284/12227/56758/15370/18176/108655/13207/18015/20481/11910/19055/18810	28
1275	ENDO	ENDO	BP	GO:1903050	regulation of proteolysis involved in protein catabolic process	28/1139	219/28943	4.52513e-08	6.7062e-07	3.59168e-07	18752/12389/20620/68545/193740/69601/13132/17131/12398/14083/217410/59009/13838/15511/12759/13636/15516/108089/80750/106042/23806/70369/18023/19186/66725/53378/27373/30940	28
1276	ENDO	ENDO	BP	GO:0006913	nucleocytoplasmic transport	37/1139	347/28943	4.61279e-08	6.79956e-07	3.64168e-07	12575/21687/18760/15937/18128/72565/16480/19250/20684/223864/16905/75547/21803/76582/18035/11487/14456/15516/15481/108705/29810/17931/12631/21937/106042/20848/16543/11737/17472/18969/15587/13207/18015/66725/16649/56338/19055	37
1277	ENDO	ENDO	BP	GO:0051169	nuclear transport	37/1139	347/28943	4.61279e-08	6.79956e-07	3.64168e-07	12575/21687/18760/15937/18128/72565/16480/19250/20684/223864/16905/75547/21803/76582/18035/11487/14456/15516/15481/108705/29810/17931/12631/21937/106042/20848/16543/11737/17472/18969/15587/13207/18015/66725/16649/56338/19055	37
1278	ENDO	ENDO	BP	GO:0035305	negative regulation of dephosphorylation	13/1139	50/28943	4.63942e-08	6.82057e-07	3.65293e-07	14678/11622/228852/20947/19878/17872/19877/54401/29875/26936/217124/19062/52065	13
1279	ENDO	ENDO	BP	GO:0048661	positive regulation of smooth muscle cell proliferation	19/1139	109/28943	4.8313e-08	7.08377e-07	3.7939e-07	14254/13609/71785/11504/54598/14678/12554/18591/14083/16476/13653/14682/21803/20312/108655/21813/238871/18015/14679	19
1280	ENDO	ENDO	BP	GO:0050768	negative regulation of neurogenesis	24/1139	168/28943	4.90876e-08	7.17824e-07	3.8445e-07	18186/20358/12010/18128/76089/20348/14102/15901/20361/214968/20350/12387/14083/218877/21803/19645/68585/12385/320191/22629/18015/20481/16800/19055	24
1281	ENDO	ENDO	BP	GO:0014743	regulation of muscle hypertrophy	16/1139	78/28943	5.15448e-08	7.51763e-07	4.02626e-07	17260/30937/18128/17258/230857/56458/14083/16905/19878/14815/19877/21937/108655/381290/22065/19055	16
1282	ENDO	ENDO	BP	GO:0051146	striated muscle cell differentiation	36/1139	334/28943	5.31556e-08	7.7321e-07	4.14113e-07	17260/26903/13642/18128/56376/17258/17886/67220/50875/66860/545261/330662/70834/12175/259300/12520/16373/79221/16905/75547/21803/12390/22608/19645/14815/12633/17691/12334/108655/16412/11465/20481/19055/18810/20315/74103	36
1283	ENDO	ENDO	BP	GO:0050769	positive regulation of neurogenesis	34/1139	305/28943	5.47053e-08	7.93659e-07	4.25065e-07	14254/16542/18186/18755/20393/58234/12168/18845/18128/20361/67784/18222/54673/12387/14083/11426/21817/545156/233489/13838/21803/20312/18606/68585/243743/18205/16412/19262/22352/17356/20430/17158/16195/20315	34
1284	ENDO	ENDO	BP	GO:0002244	hematopoietic progenitor cell differentiation	25/1139	182/28943	5.72565e-08	8.28491e-07	4.4372e-07	14254/16542/17311/68519/18128/54126/14102/14257/83964/330662/21407/14461/21349/21803/20662/22695/66711/56229/67138/16923/209086/226562/17349/15587/20677	25
1285	ENDO	ENDO	BP	GO:0060828	regulation of canonical Wnt signaling pathway	30/1139	249/28943	5.87242e-08	8.46921e-07	4.5359e-07	12389/328949/107746/14366/97064/18128/69601/11820/11798/13132/56458/67020/12387/50523/66743/227210/20680/13653/14682/21803/67974/12388/67122/106042/67087/232341/93687/66725/27373/20677	30
1286	ENDO	ENDO	BP	GO:0061298	retina vasculature development in camera-type eye	10/1139	28/28943	5.88374e-08	8.46921e-07	4.5359e-07	18186/29876/12826/12168/18591/80837/11482/14366/442801/16973	10
1287	ENDO	ENDO	BP	GO:0051346	negative regulation of hydrolase activity	38/1139	366/28943	6.16092e-08	8.82212e-07	4.72492e-07	18613/11826/14678/21859/19684/16600/69601/11820/11798/380916/110651/11622/18793/67866/59009/233489/15511/79221/24063/18127/19878/12633/12406/209378/14456/224105/17872/19877/15370/12211/16456/26936/217124/232341/98402/66725/23950/12380	38
1288	ENDO	ENDO	BP	GO:0051962	positive regulation of nervous system development	38/1139	366/28943	6.16092e-08	8.82212e-07	4.72492e-07	14254/16542/18186/18755/20393/58234/12168/18845/18128/99633/20361/67784/18222/54673/12387/14083/26364/11426/21817/545156/233489/13838/21803/65945/20312/270190/18606/68585/243743/18205/16412/19262/22352/17356/20430/17158/16195/20315	38
1289	ENDO	ENDO	BP	GO:0032868	response to insulin	30/1139	250/28943	6.42661e-08	9.17874e-07	4.91591e-07	18795/20393/16337/14678/18710/12702/20411/16324/17913/16535/56458/23797/79221/209039/14783/13653/12390/106572/18718/22608/19645/72674/17973/12927/19262/67972/68328/19062/20430/19325	30
1290	ENDO	ENDO	BP	GO:0099175	regulation of postsynapse organization	19/1139	111/28943	6.54088e-08	9.31779e-07	4.99039e-07	56508/19073/58234/18187/56376/11820/14360/66860/20350/545156/103967/13838/226016/13636/11487/15481/12631/66725/17356	19
1291	ENDO	ENDO	BP	GO:0045444	fat cell differentiation	31/1139	265/28943	7.01424e-08	9.96636e-07	5.33775e-07	18795/224792/26903/100604/16403/11770/218952/16600/97064/16324/16775/71371/12443/56458/240514/217410/14461/17130/235320/21803/22695/16913/18227/15370/16969/22761/81703/16973/108012/12193/71175	31
1292	ENDO	ENDO	BP	GO:0070661	leukocyte proliferation	39/1139	384/28943	7.46822e-08	1.05841e-06	5.66861e-07	17311/17260/17698/12575/16362/14609/14360/13641/11622/12387/14083/14225/12520/23917/59009/16859/12494/12759/16477/57257/21803/20662/20312/56501/381305/26417/17973/19171/434215/21813/16331/12367/18015/15976/12476/19055/12048/16195/20315	39
1293	ENDO	ENDO	BP	GO:0043502	regulation of muscle adaptation	18/1139	101/28943	7.61305e-08	1.07617e-06	5.76373e-07	17260/30937/16600/18128/17258/230857/56458/14083/18127/16905/19878/14815/19877/21937/108655/381290/22065/19055	18
1294	ENDO	ENDO	BP	GO:0051961	negative regulation of nervous system development	24/1139	172/28943	7.75248e-08	1.09308e-06	5.85428e-07	18186/20358/12010/18128/76089/20348/14102/15901/20361/214968/20350/12387/14083/218877/21803/19645/68585/12385/320191/22629/18015/20481/16800/19055	24
1295	ENDO	ENDO	BP	GO:1902745	positive regulation of lamellipodium organization	11/1139	36/28943	8.11555e-08	1.14135e-06	6.11281e-07	11826/242687/19353/76709/18606/14086/12631/13430/23790/50884/20430	11
1296	ENDO	ENDO	BP	GO:0010038	response to metal ion	33/1139	296/28943	8.52892e-08	1.19644e-06	6.40783e-07	11826/29876/17260/12161/12389/320404/66871/11770/12313/12010/22436/17258/11820/14102/16476/14281/16477/14661/19395/26417/67860/233908/16478/29875/18023/16500/12925/22065/11750/232341/66725/59125/19055	33
1297	ENDO	ENDO	BP	GO:1902991	regulation of amyloid precursor protein catabolic process	12/1139	44/28943	8.55607e-08	1.1972e-06	6.41191e-07	11820/233489/13838/12759/19878/13636/19877/68585/15979/11307/12367/20168	12
1298	ENDO	ENDO	BP	GO:0061136	regulation of proteasomal protein catabolic process	25/1139	186/28943	8.82318e-08	1.23145e-06	6.59534e-07	18752/12389/20620/68545/193740/69601/13132/17131/12398/217410/59009/15511/12759/15516/108089/80750/106042/23806/70369/18023/19186/66725/53378/27373/30940	25
1299	ENDO	ENDO	BP	GO:0048863	stem cell differentiation	32/1139	282/28943	8.85057e-08	1.23215e-06	6.59911e-07	18186/13618/17311/17260/20358/18187/18128/20348/20672/20361/214968/545261/13641/20350/12387/21415/21407/21349/218877/22695/234366/26417/17979/12631/106042/20848/16923/16412/23790/12193/76626/100169	32
1300	ENDO	ENDO	BP	GO:0014009	glial cell proliferation	15/1139	71/28943	8.87437e-08	1.23235e-06	6.60019e-07	14254/18755/58234/18128/14102/12387/14083/12759/20312/19645/11750/22352/18015/20481/20677	15
1301	ENDO	ENDO	BP	GO:0008217	regulation of blood pressure	28/1139	226/28943	8.89705e-08	1.2324e-06	6.60043e-07	16542/13805/13618/12168/54409/12490/15937/69632/18591/11482/14609/230857/11622/16535/19224/13731/18127/14682/14456/14672/21390/29856/16973/16456/67972/14062/232341/78286	28
1302	ENDO	ENDO	BP	GO:0045123	cellular extravasation	16/1139	81/28943	9.01198e-08	1.24519e-06	6.66894e-07	84094/18613/18795/109700/71785/67374/83964/20443/16423/12928/54371/20312/19877/16412/16456/20315	16
1303	ENDO	ENDO	BP	GO:0001818	negative regulation of cytokine production	33/1139	297/28943	9.23997e-08	1.2735e-06	6.82056e-07	14254/17470/19073/66214/12490/16598/16600/16324/56233/17131/69550/217410/16859/79221/21803/19353/22695/20312/14456/15516/20128/317757/67664/21937/80750/434215/17289/22761/17472/67972/216963/16331/12488	33
1304	ENDO	ENDO	BP	GO:0070507	regulation of microtubule cytoskeleton organization	23/1139	161/28943	9.28093e-08	1.27595e-06	6.83371e-07	12562/20393/12389/26903/193740/54126/20257/14544/208177/56289/15511/19353/19877/102693/17475/216963/76895/13589/16800/13424/216965/15505/56430	23
1305	ENDO	ENDO	BP	GO:0034333	adherens junction assembly	7/1139	12/28943	9.55715e-08	1.30741e-06	7.00217e-07	54409/83964/17131/12387/11461/224105/22330	7
1306	ENDO	ENDO	BP	GO:0070262	peptidyl-serine dephosphorylation	7/1139	12/28943	9.55715e-08	1.30741e-06	7.00217e-07	228852/19252/20947/17973/17872/68606/19055	7
1307	ENDO	ENDO	BP	GO:1902285	semaphorin-plexin signaling pathway involved in neuron projection guidance	8/1139	17/28943	9.93954e-08	1.35301e-06	7.24637e-07	18186/17260/18845/18187/67784/230857/20350/243743	8
1308	ENDO	ENDO	BP	GO:2000047	regulation of cell-cell adhesion mediated by cadherin	8/1139	17/28943	9.93954e-08	1.35301e-06	7.24637e-07	12161/66214/18128/18132/21872/68606/17356/211922	8
1309	ENDO	ENDO	BP	GO:0033157	regulation of intracellular protein transport	28/1139	228/28943	1.07317e-07	1.45287e-06	7.78122e-07	21687/18760/72565/16480/17913/14360/19250/18247/20684/223864/54673/12520/75687/21803/76709/14456/15516/29810/21937/16543/16500/17472/13830/15587/18015/66725/19062/69981	28
1310	ENDO	ENDO	BP	GO:0070830	bicellular tight junction assembly	16/1139	82/28943	1.07907e-07	1.45287e-06	7.78122e-07	18613/12562/18755/69524/54409/14609/17913/60595/21872/19878/224105/19877/16412/16456/68328/17356	16
1311	ENDO	ENDO	BP	GO:0071868	cellular response to monoamine stimulus	15/1139	72/28943	1.08045e-07	1.45287e-06	7.78122e-07	11820/18578/16535/21817/14682/12390/26417/14672/11911/13430/381290/238871/18483/14679/66725	15
1312	ENDO	ENDO	BP	GO:0071870	cellular response to catecholamine stimulus	15/1139	72/28943	1.08045e-07	1.45287e-06	7.78122e-07	11820/18578/16535/21817/14682/12390/26417/14672/11911/13430/381290/238871/18483/14679/66725	15
1313	ENDO	ENDO	BP	GO:0050792	regulation of viral process	24/1139	175/28943	1.08146e-07	1.45287e-06	7.78122e-07	58185/17069/66141/18128/80876/110532/69550/20684/22695/100038882/23947/22038/20128/98999/217069/80750/16543/78781/13830/13207/19062/384309/67246/218850	24
1314	ENDO	ENDO	BP	GO:0071695	anatomical structure maturation	33/1139	299/28943	1.08313e-07	1.45287e-06	7.78122e-07	16542/18795/13819/12562/13618/76566/13609/16598/18591/18128/14609/11820/20672/223881/230257/12387/14461/235320/21349/14682/21803/19353/214290/19645/18227/16969/16500/329628/380713/18015/66725/668253/105722	33
1315	ENDO	ENDO	BP	GO:0045580	regulation of T cell differentiation	25/1139	188/28943	1.08981e-07	1.45828e-06	7.81022e-07	15507/13024/320404/16362/21417/67155/14102/17131/59009/16859/235320/21803/11461/20662/15284/381305/13655/67122/317757/328365/16923/12142/21813/80859/20677	25
1316	ENDO	ENDO	BP	GO:0046328	regulation of JNK cascade	22/1139	150/28943	1.09301e-07	1.45902e-06	7.81417e-07	18795/107746/72349/98432/69601/11820/14257/13132/26921/15502/59009/12928/270190/19766/16543/108909/381921/52065/216965/66505/23882/99470	22
1317	ENDO	ENDO	BP	GO:0045746	negative regulation of Notch signaling pathway	11/1139	37/28943	1.11388e-07	1.47262e-06	7.887e-07	353156/69068/54485/18222/18132/14461/18035/67122/330171/16969/70423	11
1318	ENDO	ENDO	BP	GO:0048846	axon extension involved in axon guidance	11/1139	37/28943	1.11388e-07	1.47262e-06	7.887e-07	18186/12168/20358/18187/20348/20361/214968/20350/218877/243743/20315	11
1319	ENDO	ENDO	BP	GO:1902003	regulation of amyloid-beta formation	11/1139	37/28943	1.11388e-07	1.47262e-06	7.887e-07	233489/13838/12759/19878/13636/19877/68585/15979/11307/12367/20168	11
1320	ENDO	ENDO	BP	GO:1902284	neuron projection extension involved in neuron projection guidance	11/1139	37/28943	1.11388e-07	1.47262e-06	7.887e-07	18186/12168/20358/18187/20348/20361/214968/20350/218877/243743/20315	11
1321	ENDO	ENDO	BP	GO:0051091	positive regulation of DNA-binding transcription factor activity	31/1139	271/28943	1.16822e-07	1.54076e-06	8.25196e-07	67916/18755/17470/12389/66214/18760/14366/11745/16480/11820/71371/20684/12387/66743/101540/12759/21803/20312/12633/16978/23947/20128/217069/17979/19766/20848/19231/16969/16973/16800/19055	31
1322	ENDO	ENDO	BP	GO:0097529	myeloid leukocyte migration	29/1139	243/28943	1.19444e-07	1.56784e-06	8.397e-07	14254/18613/18795/13618/17470/109700/17311/71785/26903/18591/11820/83964/18578/19252/14083/16423/12520/217835/20947/57257/19353/20312/104099/26417/68585/238871/18015/105722/20315	29
1323	ENDO	ENDO	BP	GO:2000116	regulation of cysteine-type endopeptidase activity	29/1139	243/28943	1.19444e-07	1.56784e-06	8.397e-07	11826/215114/22035/16600/72565/22436/11820/50768/14102/11798/14360/110651/18793/230379/20680/59009/15511/12633/14456/224105/15370/16007/65106/16912/68606/14062/11783/23950/12380	29
1324	ENDO	ENDO	BP	GO:0001755	neural crest cell migration	14/1139	63/28943	1.21637e-07	1.59283e-06	8.53083e-07	18186/13618/17311/20358/18187/20348/20361/214968/13641/20350/218877/12631/23790/100169	14
1325	ENDO	ENDO	BP	GO:0045807	positive regulation of endocytosis	20/1139	127/28943	1.24543e-07	1.62703e-06	8.71398e-07	12389/215114/16337/12010/11820/13132/60595/14461/233489/12759/106572/12306/13430/18205/16412/66725/12476/19055/105722/12048	20
1326	ENDO	ENDO	BP	GO:0007254	JNK cascade	24/1139	177/28943	1.3441e-07	1.75177e-06	9.38209e-07	18795/107746/72349/98432/69601/11820/14257/13132/26921/14083/15502/59009/12928/270190/19766/16543/108909/381921/66725/52065/216965/66505/23882/99470	24
1327	ENDO	ENDO	BP	GO:0090092	regulation of transmembrane receptor protein serine/threonine kinase signaling pathway	31/1139	273/28943	1.37946e-07	1.79362e-06	9.60623e-07	16542/13805/12562/12168/50766/12161/12389/11482/21417/18128/16324/13132/17131/50523/16859/17130/24063/66313/21803/12390/114715/15516/16007/13430/16969/21813/114716/238247/20481/230597/53378	31
1328	ENDO	ENDO	BP	GO:0009615	response to virus	36/1139	347/28943	1.38802e-07	1.80051e-06	9.64308e-07	58185/26943/16362/66141/117198/74136/80876/229900/69550/16859/16363/21803/100038882/23947/22038/20128/20847/98999/217069/67664/56045/78781/17472/15979/15944/67775/15587/15976/74747/80285/27103/16155/66505/80913/384309/12048	36
1329	ENDO	ENDO	BP	GO:0032409	regulation of transporter activity	34/1139	317/28943	1.39269e-07	1.80233e-06	9.65282e-07	18795/329152/17260/58234/12389/26903/16337/12313/14609/19418/11820/18301/18578/16535/223864/66395/14225/116873/11461/80281/12631/19766/13430/16412/18803/20266/15979/22629/238871/13830/232341/75785/19055/215748	34
1330	ENDO	ENDO	BP	GO:0048754	branching morphogenesis of an epithelial tube	25/1139	191/28943	1.48702e-07	1.91989e-06	1.02825e-06	14254/16542/13805/18186/29876/12826/21846/21687/69903/18128/54485/67784/11622/18132/12387/24063/21803/67122/17979/19303/16973/329628/21813/67087/20315	25
1331	ENDO	ENDO	BP	GO:0051607	defense response to virus	32/1139	289/28943	1.56011e-07	2.00955e-06	1.07627e-06	58185/26943/16362/66141/74136/80876/229900/69550/16363/100038882/23947/22038/20128/20847/98999/217069/67664/56045/78781/17472/15979/67775/15587/15976/74747/80285/27103/16155/66505/80913/384309/12048	32
1332	ENDO	ENDO	BP	GO:0042982	amyloid precursor protein metabolic process	15/1139	74/28943	1.58453e-07	2.03626e-06	1.09057e-06	11820/16432/233489/13838/12759/19878/13636/11487/19877/68585/15979/68875/11307/12367/20168	15
1333	ENDO	ENDO	BP	GO:1903844	regulation of cellular response to transforming growth factor beta stimulus	21/1139	141/28943	1.61907e-07	2.06929e-06	1.10826e-06	13805/12389/21417/13132/17131/50523/17130/24063/66313/21803/12390/114715/12633/15516/13430/16969/114716/238247/20481/230597/53378	21
1334	ENDO	ENDO	BP	GO:1904375	regulation of protein localization to cell periphery	21/1139	141/28943	1.61907e-07	2.06929e-06	1.10826e-06	56508/20742/56089/20411/13132/18222/545156/233489/66610/109905/21803/11461/53869/11487/381290/16412/13822/217124/56294/12048/269587	21
1335	ENDO	ENDO	BP	GO:0060996	dendritic spine development	20/1139	129/28943	1.6215e-07	2.06929e-06	1.10826e-06	17260/58234/20620/56376/13196/14270/545156/103967/13838/19353/270190/14815/13636/11487/224105/12631/216963/18483/66725/17356	20
1336	ENDO	ENDO	BP	GO:1902547	regulation of cellular response to vascular endothelial growth factor stimulus	9/1139	24/28943	1.68082e-07	2.14004e-06	1.14616e-06	21413/20358/22436/69601/17913/269831/240185/381290/19245	9
1337	ENDO	ENDO	BP	GO:0140546	defense response to symbiont	32/1139	290/28943	1.68876e-07	2.1452e-06	1.14892e-06	58185/26943/16362/66141/74136/80876/229900/69550/16363/100038882/23947/22038/20128/20847/98999/217069/67664/56045/78781/17472/15979/67775/15587/15976/74747/80285/27103/16155/66505/80913/384309/12048	32
1338	ENDO	ENDO	BP	GO:0030947	regulation of vascular endothelial growth factor receptor signaling pathway	10/1139	31/28943	1.78541e-07	2.25756e-06	1.20909e-06	16542/18186/407831/21687/105450/14366/69601/101540/14783/13855	10
1339	ENDO	ENDO	BP	GO:0035767	endothelial cell chemotaxis	10/1139	31/28943	1.78541e-07	2.25756e-06	1.20909e-06	16542/18186/15507/18760/18591/18128/101540/13655/15370/68328	10
1340	ENDO	ENDO	BP	GO:0052547	regulation of peptidase activity	42/1139	445/28943	1.83995e-07	2.31856e-06	1.24177e-06	11826/12389/215114/21859/22035/16600/72565/22436/11820/50768/14102/11798/14360/110651/18793/230379/67866/20680/59009/233489/13838/15511/19878/13636/12633/12406/209378/14456/16913/224105/15370/16007/20848/65106/16912/12211/68606/14062/11783/19186/23950/12380	42
1341	ENDO	ENDO	BP	GO:0090497	mesenchymal cell migration	14/1139	65/28943	1.84398e-07	2.31856e-06	1.24177e-06	18186/13618/17311/20358/18187/20348/20361/214968/13641/20350/218877/12631/23790/100169	14
1342	ENDO	ENDO	BP	GO:0019079	viral genome replication	20/1139	130/28943	1.84627e-07	2.31856e-06	1.24177e-06	58185/66141/18128/80876/110532/69550/19878/14456/15481/100038882/22038/98999/80750/78781/13830/13207/19062/27103/67246/218850	20
1343	ENDO	ENDO	BP	GO:0003300	cardiac muscle hypertrophy	18/1139	107/28943	1.89507e-07	2.37443e-06	1.27169e-06	17260/30937/18128/56376/17258/230857/56458/14083/16905/75547/19878/14815/19877/21937/108655/381290/22065/19055	18
1344	ENDO	ENDO	BP	GO:0034205	amyloid-beta formation	12/1139	47/28943	1.90065e-07	2.37581e-06	1.27243e-06	233489/13838/12759/19878/13636/11487/19877/68585/15979/11307/12367/20168	12
1345	ENDO	ENDO	BP	GO:0071867	response to monoamine	15/1139	75/28943	1.9091e-07	2.37581e-06	1.27243e-06	11820/18578/16535/21817/14682/12390/26417/14672/11911/13430/381290/238871/18483/14679/66725	15
1346	ENDO	ENDO	BP	GO:0071869	response to catecholamine	15/1139	75/28943	1.9091e-07	2.37581e-06	1.27243e-06	11820/18578/16535/21817/14682/12390/26417/14672/11911/13430/381290/238871/18483/14679/66725	15
1347	ENDO	ENDO	BP	GO:0071320	cellular response to cAMP	11/1139	39/28943	2.03125e-07	2.52213e-06	1.35079e-06	11826/207728/107746/76089/215449/11622/16535/223864/109905/238871/19062	11
1348	ENDO	ENDO	BP	GO:0030178	negative regulation of Wnt signaling pathway	23/1139	168/28943	2.04323e-07	2.5313e-06	1.35571e-06	12389/328949/107746/14366/97064/18128/69601/11820/13132/56458/67020/672511/12387/50523/18230/232334/14783/13653/12388/106042/67087/93687/27373	23
1349	ENDO	ENDO	BP	GO:0003151	outflow tract morphogenesis	16/1139	86/28943	2.15605e-07	2.66509e-06	1.42736e-06	13805/18186/17260/12168/18187/18128/20348/67784/12387/16476/17130/13717/22761/21813/71175/20148	16
1350	ENDO	ENDO	BP	GO:2001235	positive regulation of apoptotic signaling pathway	22/1139	156/28943	2.21022e-07	2.72593e-06	1.45995e-06	12389/21859/26943/22035/69601/16324/14102/54673/17210/12759/20747/224105/17973/22038/18611/12385/19766/11783/107449/15587/18015/11910	22
1351	ENDO	ENDO	BP	GO:0002683	negative regulation of immune system process	43/1139	465/28943	2.32079e-07	2.85592e-06	1.52956e-06	18795/224792/15507/17470/17311/16362/72349/14102/93694/17131/380916/11622/69550/19252/12387/16423/547253/13709/16859/14461/217835/14605/72147/12928/21803/20312/104418/15284/381305/100038882/20847/67122/317757/12946/56045/434215/17289/22761/16331/12367/18015/21355/20315	43
1352	ENDO	ENDO	BP	GO:0045927	positive regulation of growth	34/1139	324/28943	2.34197e-07	2.87556e-06	1.54008e-06	18186/18795/20393/17260/12168/16337/18128/14257/20361/54338/17131/11622/54673/14083/12520/11426/233489/12494/12928/14815/76438/15284/11487/17979/20403/13690/12631/68606/71175/17356/20430/53378/14600/20315	34
1353	ENDO	ENDO	BP	GO:0030857	negative regulation of epithelial cell differentiation	13/1139	57/28943	2.47843e-07	3.02962e-06	1.62259e-06	12389/11482/21417/18128/22436/15901/12443/18132/12387/24063/114715/108655/114716	13
1354	ENDO	ENDO	BP	GO:1903053	regulation of extracellular matrix organization	13/1139	57/28943	2.47843e-07	3.02962e-06	1.62259e-06	21846/66214/23871/18128/208177/21407/18073/19645/12633/16779/14086/21937/102693	13
1355	ENDO	ENDO	BP	GO:0097193	intrinsic apoptotic signaling pathway	33/1139	310/28943	2.52172e-07	3.07572e-06	1.64728e-06	15507/12389/12575/26943/15937/117198/72565/12778/69601/54673/18793/15502/21981/17210/12759/20747/11911/17973/22038/108705/21937/70369/65106/12925/68606/11783/66940/12367/13207/74747/66725/12048/20315	33
1356	ENDO	ENDO	BP	GO:1902993	positive regulation of amyloid precursor protein catabolic process	9/1139	25/28943	2.53446e-07	3.082e-06	1.65065e-06	11820/233489/13838/12759/19878/13636/15979/11307/12367	9
1357	ENDO	ENDO	BP	GO:0071248	cellular response to metal ion	23/1139	170/28943	2.53805e-07	3.082e-06	1.65065e-06	11826/29876/17260/12161/320404/66871/11770/12010/17258/14102/16476/14281/16477/19395/26417/233908/16478/29875/18023/16500/232341/66725/59125	23
1358	ENDO	ENDO	BP	GO:0021953	central nervous system neuron differentiation	26/1139	210/28943	2.57541e-07	3.12049e-06	1.67126e-06	18186/18028/58234/18187/12010/76089/384569/110532/54485/14083/14461/13838/21349/14682/19353/270190/12227/15516/67263/18227/328365/243743/18023/20266/235439/20677	26
1359	ENDO	ENDO	BP	GO:0090316	positive regulation of intracellular protein transport	21/1139	145/28943	2.62639e-07	3.17529e-06	1.70061e-06	21687/18760/72565/16480/17913/14360/18247/223864/54673/12520/75687/21803/76709/14456/15516/29810/21937/16500/13830/15587/69981	21
1360	ENDO	ENDO	BP	GO:0043281	regulation of cysteine-type endopeptidase activity involved in apoptotic process	26/1139	211/28943	2.82922e-07	3.41301e-06	1.82793e-06	11826/215114/22035/16600/72565/22436/11820/50768/14102/11798/110651/18793/230379/20680/59009/15511/12633/14456/224105/15370/16007/65106/68606/14062/11783/23950	26
1361	ENDO	ENDO	BP	GO:1902004	positive regulation of amyloid-beta formation	8/1139	19/28943	2.88013e-07	3.46685e-06	1.85676e-06	233489/13838/12759/19878/13636/15979/11307/12367	8
1362	ENDO	ENDO	BP	GO:0019221	cytokine-mediated signaling pathway	40/1139	421/28943	3.01497e-07	3.62125e-06	1.93946e-06	84094/18795/60440/12389/18591/16362/66141/18128/12778/18414/80876/60595/547253/14225/13653/20312/18035/14456/100038882/72674/26417/20847/21937/56045/19766/20848/16923/15979/16451/15944/232341/15976/80285/16155/14600/384309/30940/14388/16195/20315	40
1363	ENDO	ENDO	BP	GO:0035148	tube formation	24/1139	185/28943	3.09887e-07	3.71393e-06	1.98909e-06	18028/58234/105450/269593/18128/69601/50768/12387/21817/16373/19878/21803/234366/19411/12631/106042/22631/14312/11783/12367/50884/20481/100169/20677	24
1364	ENDO	ENDO	BP	GO:0016601	Rac protein signal transduction	12/1139	49/28943	3.12081e-07	3.73212e-06	1.99883e-06	12554/106952/140580/242687/12928/19353/68585/13430/18015/50884/70497/20430	12
1365	ENDO	ENDO	BP	GO:0014897	striated muscle hypertrophy	18/1139	111/28943	3.35127e-07	3.99904e-06	2.14179e-06	17260/30937/18128/56376/17258/230857/56458/14083/16905/75547/19878/14815/19877/21937/108655/381290/22065/19055	18
1366	ENDO	ENDO	BP	GO:0071241	cellular response to inorganic substance	28/1139	241/28943	3.42743e-07	4.08108e-06	2.18573e-06	11826/29876/17260/12161/320404/66871/11770/12010/17258/14102/56458/16476/14281/12928/16477/12633/19395/26417/233908/16478/12927/22589/29875/18023/16500/232341/66725/59125	28
1367	ENDO	ENDO	BP	GO:0002687	positive regulation of leukocyte migration	22/1139	160/28943	3.46073e-07	4.11164e-06	2.20209e-06	84094/18613/17311/71785/26903/67374/11820/83964/14083/16423/16859/20947/21803/19353/20312/11487/14456/26417/68585/232341/105722/20315	22
1368	ENDO	ENDO	BP	GO:0048841	regulation of axon extension involved in axon guidance	10/1139	33/28943	3.468e-07	4.11164e-06	2.20209e-06	18186/12168/20358/20348/20361/214968/20350/218877/243743/20315	10
1369	ENDO	ENDO	BP	GO:0050764	regulation of phagocytosis	19/1139	123/28943	3.48387e-07	4.12159e-06	2.20742e-06	18752/26903/20778/107746/17304/360013/14083/16423/21817/14461/109905/21803/106572/14456/15481/19128/13430/17289/105722	19
1370	ENDO	ENDO	BP	GO:0002028	regulation of sodium ion transport	17/1139	100/28943	3.52887e-07	4.16588e-06	2.23115e-06	18795/20393/329152/18301/16535/23797/18127/21803/17691/13430/381290/20266/22629/13830/232341/75785/215748	17
1371	ENDO	ENDO	BP	GO:2000249	regulation of actin cytoskeleton reorganization	11/1139	41/28943	3.56207e-07	4.19609e-06	2.24733e-06	18186/69524/21687/223864/21872/21803/76709/18205/16456/192662/12488	11
1372	ENDO	ENDO	BP	GO:0042987	amyloid precursor protein catabolic process	13/1139	59/28943	3.80867e-07	4.47702e-06	2.39779e-06	11820/233489/13838/12759/19878/13636/11487/19877/68585/15979/11307/12367/20168	13
1373	ENDO	ENDO	BP	GO:0072006	nephron development	22/1139	161/28943	3.86158e-07	4.52955e-06	2.42592e-06	11826/13618/17260/71785/21687/18591/97064/18128/11622/12387/16373/18073/13653/21803/12633/12388/16779/319197/329628/67087/71602/19055	22
1374	ENDO	ENDO	BP	GO:0051057	positive regulation of small GTPase mediated signal transduction	15/1139	79/28943	3.89673e-07	4.56108e-06	2.44281e-06	17311/17207/320404/18128/71704/26921/12175/67168/75547/20662/68585/319197/16456/14062/14766	15
1375	ENDO	ENDO	BP	GO:1902743	regulation of lamellipodium organization	12/1139	50/28943	3.95983e-07	4.62511e-06	2.4771e-06	11826/242687/66610/19353/76709/18606/14086/12631/13430/23790/50884/20430	12
1376	ENDO	ENDO	BP	GO:1903039	positive regulation of leukocyte cell-cell adhesion	30/1139	272/28943	4.10608e-07	4.7858e-06	2.56316e-06	17311/12389/23871/320404/13642/16362/12010/67155/13641/20443/16423/12520/16859/235320/21803/11461/54371/13846/15284/54446/17973/13655/317757/328365/21813/80859/19055/15505/20677/16195	30
1377	ENDO	ENDO	BP	GO:0014896	muscle hypertrophy	18/1139	113/28943	4.41015e-07	5.12936e-06	2.74716e-06	17260/30937/18128/56376/17258/230857/56458/14083/16905/75547/19878/14815/19877/21937/108655/381290/22065/19055	18
1378	ENDO	ENDO	BP	GO:0045664	regulation of neuron differentiation	28/1139	244/28943	4.4211e-07	5.13126e-06	2.74818e-06	13618/21413/17260/12161/12389/21417/12010/18128/193740/11820/18222/70834/12175/16373/14461/15511/19353/67468/19877/68585/18205/16412/18015/66725/16800/27103/668253/20315	28
1379	ENDO	ENDO	BP	GO:0034599	cellular response to oxidative stress	30/1139	273/28943	4.4427e-07	5.14551e-06	2.75581e-06	13819/11826/15507/18760/72565/11852/11820/14360/56458/12387/16476/17210/14281/18127/18584/19272/170719/26417/11911/18227/13852/12631/19766/70369/108655/65106/18023/66725/211329/53618	30
1380	ENDO	ENDO	BP	GO:2000177	regulation of neural precursor cell proliferation	19/1139	125/28943	4.50435e-07	5.20597e-06	2.78819e-06	225341/14678/107746/18128/54485/56458/12387/18008/14461/21803/20312/12227/12385/16412/18015/66725/14766/17356/20163	19
1381	ENDO	ENDO	BP	GO:0022898	regulation of transmembrane transporter activity	32/1139	303/28943	4.55666e-07	5.25541e-06	2.81467e-06	18795/329152/17260/58234/12389/26903/12313/14609/19418/11820/18301/18578/16535/223864/66395/14225/116873/11461/12631/19766/13430/16412/18803/20266/15979/22629/238871/13830/232341/75785/19055/215748	32
1382	ENDO	ENDO	BP	GO:0035308	negative regulation of protein dephosphorylation	10/1139	34/28943	4.7399e-07	5.44397e-06	2.91566e-06	14678/228852/20947/19878/17872/19877/54401/26936/217124/52065	10
1383	ENDO	ENDO	BP	GO:0051497	negative regulation of stress fiber assembly	10/1139	34/28943	4.7399e-07	5.44397e-06	2.91566e-06	13609/242687/50768/80880/21872/208177/224105/16456/19062/68178	10
1384	ENDO	ENDO	BP	GO:0033135	regulation of peptidyl-serine phosphorylation	22/1139	163/28943	4.79398e-07	5.49464e-06	2.9428e-06	12389/56089/21687/18760/11820/17131/223864/101540/27387/21803/14456/15516/17973/17872/381290/18205/68606/15944/238871/74747/19062/215748	22
1385	ENDO	ENDO	BP	GO:0048771	tissue remodeling	25/1139	203/28943	4.81502e-07	5.50731e-06	2.94958e-06	13819/17260/13609/12168/21846/12389/11482/14609/20348/14257/54485/11622/12387/12494/18127/19878/19353/13717/16889/19877/16973/14062/16331/18015/19055	25
1386	ENDO	ENDO	BP	GO:0032273	positive regulation of protein polymerization	16/1139	91/28943	4.83069e-07	5.51379e-06	2.95306e-06	12389/260409/17913/18754/104252/14026/14544/19353/76709/104445/17973/216963/56699/50884/13589/56430	16
1387	ENDO	ENDO	BP	GO:0008347	glial cell migration	14/1139	70/28943	4.86411e-07	5.54046e-06	2.96734e-06	54126/69601/14102/319565/12387/14270/13838/20312/20130/68585/328365/22352/18015/14766	14
1388	ENDO	ENDO	BP	GO:0050878	regulation of body fluid levels	37/1139	381/28943	4.87794e-07	5.54476e-06	2.96964e-06	11826/13618/77446/12389/21824/12490/14678/18591/12495/16600/14609/22436/18754/12443/14026/20443/18793/545156/13731/23796/20312/14456/12306/21390/19128/14058/17289/16923/19091/16456/11750/14062/232341/19062/19055/105722/18810	37
1389	ENDO	ENDO	BP	GO:0007188	adenylate cyclase-modulating G protein-coupled receptor signaling pathway	27/1139	231/28943	4.89771e-07	5.55578e-06	2.97554e-06	170757/224792/56508/13609/54598/56089/54409/14678/207728/83397/76089/243764/11820/99633/18578/26364/75547/104110/14682/14672/21390/381290/319197/54672/18483/14679/14766	27
1390	ENDO	ENDO	BP	GO:0017015	regulation of transforming growth factor beta receptor signaling pathway	20/1139	138/28943	4.97154e-07	5.61642e-06	3.00802e-06	13805/12389/21417/13132/17131/50523/17130/24063/66313/21803/12390/114715/15516/13430/16969/114716/238247/20481/230597/53378	20
1391	ENDO	ENDO	BP	GO:0048675	axon extension	20/1139	138/28943	4.97154e-07	5.61642e-06	3.00802e-06	18186/12168/23945/20358/18187/20348/20361/214968/20350/11426/218877/15516/16779/68585/243743/13430/16412/22330/20430/20315	20
1392	ENDO	ENDO	BP	GO:0045646	regulation of erythrocyte differentiation	12/1139	51/28943	4.99353e-07	5.62972e-06	3.01514e-06	23871/50794/12010/14461/21349/22695/16909/100038882/93686/20848/22761/16331	12
1393	ENDO	ENDO	BP	GO:0002573	myeloid leukocyte differentiation	28/1139	246/28943	5.22504e-07	5.87871e-06	3.1485e-06	18795/17311/17260/11820/93694/12398/12387/12520/216161/14461/16476/14281/72147/21349/16477/21803/19645/14218/317757/19766/108655/16969/22761/21813/16331/67087/18015/19055	28
1394	ENDO	ENDO	BP	GO:1903531	negative regulation of secretion by cell	23/1139	177/28943	5.27141e-07	5.9188e-06	3.16997e-06	16009/17470/93691/58185/14678/12495/18128/16324/215449/16535/19224/545156/16859/59090/223775/109905/21937/16500/22228/14062/18015/22319/19055	23
1395	ENDO	ENDO	BP	GO:0003176	aortic valve development	9/1139	27/28943	5.4151e-07	6.06777e-06	3.24975e-06	12168/21846/18128/17130/18127/21803/19645/13636/21937	9
1396	ENDO	ENDO	BP	GO:1900182	positive regulation of protein localization to nucleus	16/1139	92/28943	5.63595e-07	6.30244e-06	3.37544e-06	21687/18760/218952/97064/72565/16480/14360/21803/12390/15516/29810/21937/105844/15587/80285/12488	16
1397	ENDO	ENDO	BP	GO:0120034	positive regulation of plasma membrane bounded cell projection assembly	18/1139	115/28943	5.76526e-07	6.43399e-06	3.44589e-06	18186/11826/260409/242687/104252/103967/19353/76709/104445/14086/12631/13430/72844/56699/18483/50884/20430/108686	18
1398	ENDO	ENDO	BP	GO:0001937	negative regulation of endothelial cell proliferation	14/1139	71/28943	5.84083e-07	6.50515e-06	3.48401e-06	14254/13805/17260/12389/19274/66214/105450/11482/20692/14609/22436/54485/12390/18015	14
1399	ENDO	ENDO	BP	GO:0042116	macrophage activation	17/1139	104/28943	6.28739e-07	6.96223e-06	3.7288e-06	224792/17470/26903/11820/18754/360013/216161/16859/16476/12759/20312/70110/16478/108655/15979/66725/52065	17
1400	ENDO	ENDO	BP	GO:0030278	regulation of ossification	20/1139	140/28943	6.28912e-07	6.96223e-06	3.7288e-06	19073/76566/17260/13609/12168/12161/58185/18128/14609/17131/17130/235320/21803/100038882/26417/16007/67972/71175/20148/105722	20
1401	ENDO	ENDO	BP	GO:0031623	receptor internalization	20/1139	140/28943	6.28912e-07	6.96223e-06	3.7288e-06	12389/54598/16337/56089/54409/13642/12778/11820/13132/17920/18222/12520/103967/233489/217835/106572/13430/18205/16412/53378	20
1402	ENDO	ENDO	BP	GO:0003209	cardiac atrium morphogenesis	10/1139	35/28943	6.40212e-07	7.05898e-06	3.78062e-06	13805/77446/12168/18128/54485/20662/228788/16007/22761/20677	10
1403	ENDO	ENDO	BP	GO:0090218	positive regulation of lipid kinase activity	10/1139	35/28943	6.40212e-07	7.05898e-06	3.78062e-06	14254/21687/18591/11820/54673/12520/57257/21803/19353/104418	10
1404	ENDO	ENDO	BP	GO:0003208	cardiac ventricle morphogenesis	15/1139	82/28943	6.45137e-07	7.09908e-06	3.8021e-06	13805/77446/17260/17069/18128/20348/54485/17131/11622/12387/14225/21803/228788/21813/20677	15
1405	ENDO	ENDO	BP	GO:0007189	adenylate cyclase-activating G protein-coupled receptor signaling pathway	21/1139	153/28943	6.54487e-07	7.18151e-06	3.84625e-06	170757/224792/56508/13609/54598/56089/54409/14678/76089/11820/99633/18578/26364/75547/104110/14682/21390/381290/319197/54672/14766	21
1406	ENDO	ENDO	BP	GO:0043500	muscle adaptation	19/1139	128/28943	6.55233e-07	7.18151e-06	3.84625e-06	17260/30937/16600/18128/17258/230857/56458/14083/18127/16905/19878/14815/12633/19877/21937/108655/381290/22065/19055	19
1407	ENDO	ENDO	BP	GO:0046579	positive regulation of Ras protein signal transduction	14/1139	72/28943	6.98989e-07	7.63868e-06	4.0911e-06	17311/17207/320404/18128/71704/26921/67168/75547/20662/68585/319197/16456/14062/14766	14
1408	ENDO	ENDO	BP	GO:2000811	negative regulation of anoikis	7/1139	15/28943	6.99716e-07	7.63868e-06	4.0911e-06	12389/18128/14083/17210/16402/16412/12048	7
1409	ENDO	ENDO	BP	GO:0006939	smooth muscle contraction	18/1139	117/28943	7.48887e-07	8.15931e-06	4.36993e-06	14254/13618/11787/12389/238130/54598/109624/243764/19224/12494/19878/21390/381290/19091/67972/14062/238871/243931	18
1410	ENDO	ENDO	BP	GO:0019216	regulation of lipid metabolic process	37/1139	388/28943	7.59779e-07	8.26166e-06	4.42475e-06	14254/29817/224792/12161/12389/21687/21835/20778/18591/69601/11820/55990/20411/210992/18754/13132/14261/54673/672511/12520/13653/57257/21803/19353/18718/14815/104418/17691/72674/12334/317757/16007/18023/68801/11307/170459/16592	37
1411	ENDO	ENDO	BP	GO:0003171	atrioventricular valve development	9/1139	28/28943	7.70144e-07	8.32511e-06	4.45873e-06	12168/18128/23796/17130/13636/16007/22761/21813/20677	9
1412	ENDO	ENDO	BP	GO:0061437	renal system vasculature development	9/1139	28/28943	7.70144e-07	8.32511e-06	4.45873e-06	18186/11826/71785/21687/18591/18128/13653/12633/319197	9
1413	ENDO	ENDO	BP	GO:0061440	kidney vasculature development	9/1139	28/28943	7.70144e-07	8.32511e-06	4.45873e-06	18186/11826/71785/21687/18591/18128/13653/12633/319197	9
1414	ENDO	ENDO	BP	GO:0048015	phosphatidylinositol-mediated signaling	22/1139	168/28943	8.0987e-07	8.7374e-06	4.67954e-06	14254/16542/18795/65962/71785/16337/21687/18591/16600/69601/12319/14360/109294/228852/14083/18798/19679/240752/14062/107449/18015/18704	22
1415	ENDO	ENDO	BP	GO:0030010	establishment of cell polarity	21/1139	155/28943	8.13645e-07	8.76099e-06	4.69218e-06	12562/17698/14609/17886/83964/215449/360013/75723/17758/21407/24063/16905/12928/270190/15516/14086/12631/16412/13589/16800/19325	21
1416	ENDO	ENDO	BP	GO:0050890	cognition	35/1139	358/28943	8.43867e-07	9.06869e-06	4.85698e-06	18795/20393/17260/58234/20620/12010/17536/11820/11980/66860/223864/208431/104027/20443/19224/545156/233489/16476/13653/12227/16402/18227/65106/18205/16412/238871/216963/108012/12367/18015/353342/71175/20430/27103/224671	35
1417	ENDO	ENDO	BP	GO:0043270	positive regulation of ion transport	34/1139	343/28943	8.80361e-07	9.44247e-06	5.05716e-06	18795/65962/20393/58234/12389/56089/20855/18591/12313/16535/223864/23797/23796/116873/20312/14815/11911/317757/68585/12631/13430/16412/16500/22065/18803/67972/20266/14062/15979/232341/19055/105722/215748/20315	34
1418	ENDO	ENDO	BP	GO:0071383	cellular response to steroid hormone stimulus	22/1139	169/28943	8.96978e-07	9.60202e-06	5.14261e-06	11826/20393/238803/13132/15502/75547/21803/22695/14815/16601/328365/93686/17979/108655/16969/22629/12193/13207/353342/74747/24074/94186	22
1419	ENDO	ENDO	BP	GO:1902107	positive regulation of leukocyte differentiation	25/1139	210/28943	9.12175e-07	9.72693e-06	5.20951e-06	17311/320404/16362/67155/16859/16476/14281/72147/235320/21803/11461/19645/15284/14456/13655/317757/328365/19766/21813/80859/16331/67087/320940/19055/20677	25
1420	ENDO	ENDO	BP	GO:1903708	positive regulation of hemopoiesis	25/1139	210/28943	9.12175e-07	9.72693e-06	5.20951e-06	17311/320404/16362/67155/16859/16476/14281/72147/235320/21803/11461/19645/15284/14456/13655/317757/328365/19766/21813/80859/16331/67087/320940/19055/20677	25
1421	ENDO	ENDO	BP	GO:0032886	regulation of microtubule-based process	29/1139	268/28943	9.45148e-07	1.00591e-05	5.3874e-06	12562/20393/12389/26903/20620/193740/54126/20257/14544/11426/208177/56289/15511/19878/19353/19877/320165/102693/17475/216963/76895/56706/12537/13589/16800/13424/216965/15505/56430	29
1422	ENDO	ENDO	BP	GO:0010950	positive regulation of endopeptidase activity	22/1139	170/28943	9.92585e-07	1.05436e-05	5.64689e-06	215114/22035/72565/22436/11820/50768/14102/14360/230379/20680/233489/13838/19878/13636/12633/16007/20848/65106/68606/14062/11783/19186	22
1423	ENDO	ENDO	BP	GO:0060411	cardiac septum morphogenesis	15/1139	85/28943	1.04254e-06	1.10529e-05	5.91966e-06	13805/18186/12168/18187/18128/20348/17131/23796/17130/18127/16007/22761/21813/20148/20677	15
1424	ENDO	ENDO	BP	GO:0001776	leukocyte homeostasis	19/1139	132/28943	1.05992e-06	1.12156e-05	6.0068e-06	17311/17260/320404/14102/83964/18578/11622/14605/21803/20662/381305/16889/216892/317757/17289/16923/14062/12367/18015	19
1425	ENDO	ENDO	BP	GO:0010592	positive regulation of lamellipodium assembly	9/1139	29/28943	1.07772e-06	1.13822e-05	6.09602e-06	11826/242687/19353/76709/14086/12631/13430/50884/20430	9
1426	ENDO	ENDO	BP	GO:1900746	regulation of vascular endothelial growth factor signaling pathway	8/1139	22/28943	1.09648e-06	1.15241e-05	6.17202e-06	21413/20358/22436/69601/17913/269831/240185/19245	8
1427	ENDO	ENDO	BP	GO:2000209	regulation of anoikis	8/1139	22/28943	1.09648e-06	1.15241e-05	6.17202e-06	12389/18128/14083/17210/16402/17691/16412/12048	8
1428	ENDO	ENDO	BP	GO:0048017	inositol lipid-mediated signaling	22/1139	171/28943	1.09743e-06	1.15241e-05	6.17202e-06	14254/16542/18795/65962/71785/16337/21687/18591/16600/69601/12319/14360/109294/228852/14083/18798/19679/240752/14062/107449/18015/18704	22
1429	ENDO	ENDO	BP	GO:0061384	heart trabecula morphogenesis	10/1139	37/28943	1.13073e-06	1.18287e-05	6.33517e-06	13805/77446/13609/11504/21687/18128/54485/14225/20662/228788	10
1430	ENDO	ENDO	BP	GO:0071711	basement membrane organization	10/1139	37/28943	1.13073e-06	1.18287e-05	6.33517e-06	12826/12389/54409/545370/208177/18073/12390/16779/16412/102693	10
1431	ENDO	ENDO	BP	GO:1902115	regulation of organelle assembly	25/1139	213/28943	1.18792e-06	1.24034e-05	6.64295e-06	64009/17698/20620/19684/193740/18222/17758/319565/225020/54673/13196/15511/18718/76709/14086/13430/64143/72844/66725/16800/13424/108686/53378/104625/72587	25
1432	ENDO	ENDO	BP	GO:1901216	positive regulation of neuron death	19/1139	133/28943	1.19152e-06	1.24146e-05	6.64899e-06	109700/13642/11820/14102/14360/12387/233489/16476/17210/14281/12759/13653/14815/12334/11911/21937/12367/18015/74747	19
1433	ENDO	ENDO	BP	GO:0043620	regulation of DNA-templated transcription in response to stress	12/1139	55/28943	1.1935e-06	1.24146e-05	6.64899e-06	13819/69068/16598/18128/16476/13653/11911/17973/17872/29810/18023/11910	12
1434	ENDO	ENDO	BP	GO:0086103	G protein-coupled receptor signaling pathway involved in heart process	7/1139	16/28943	1.20154e-06	1.2428e-05	6.65613e-06	12389/56089/14678/18578/75547/19353/381290	7
1435	ENDO	ENDO	BP	GO:0090051	negative regulation of cell migration involved in sprouting angiogenesis	7/1139	16/28943	1.20154e-06	1.2428e-05	6.65613e-06	105450/16600/18128/54485/114715/21390/105844	7
1436	ENDO	ENDO	BP	GO:1902287	semaphorin-plexin signaling pathway involved in axon guidance	7/1139	16/28943	1.20154e-06	1.2428e-05	6.65613e-06	18186/17260/18845/67784/230857/20350/243743	7
1437	ENDO	ENDO	BP	GO:0006936	muscle contraction	32/1139	317/28943	1.23357e-06	1.27354e-05	6.82076e-06	14254/13618/11787/12389/238130/54598/109624/20855/12313/16480/243764/50875/18578/59069/17131/16535/19224/14225/326618/12494/19878/21390/29856/15370/381290/19091/67972/20266/14062/238871/233335/243931	32
1438	ENDO	ENDO	BP	GO:1904950	negative regulation of establishment of protein localization	20/1139	146/28943	1.23838e-06	1.27611e-05	6.83456e-06	17470/93691/58185/16324/16535/20684/15502/59090/223775/29810/16543/16500/17472/22228/68606/14062/18015/66725/19062/19055	20
1439	ENDO	ENDO	BP	GO:0072676	lymphocyte migration	17/1139	109/28943	1.24166e-06	1.2771e-05	6.83986e-06	17470/13609/17698/67374/11820/380916/16859/12928/20312/11487/14456/216892/16456/20868/232341/18810/20315	17
1440	ENDO	ENDO	BP	GO:0030595	leukocyte chemotaxis	26/1139	228/28943	1.27044e-06	1.30226e-05	6.97461e-06	14254/13618/109700/13609/26903/18591/11820/83964/18578/19252/14083/217835/20947/57257/19353/20312/104099/11487/14456/26417/66711/238871/232341/105722/18810/20315	26
1441	ENDO	ENDO	BP	GO:0035051	cardiocyte differentiation	23/1139	186/28943	1.27085e-06	1.30226e-05	6.97461e-06	17260/18591/13642/18128/56376/20348/17258/20672/545261/12387/16373/17130/16905/75547/21803/14815/17691/26417/106042/108655/16412/18810/74103	23
1442	ENDO	ENDO	BP	GO:0002274	myeloid leukocyte activation	29/1139	272/28943	1.28009e-06	1.3093e-05	7.0123e-06	224792/17470/26903/18828/17988/11745/11820/18754/360013/216161/16859/14461/16476/12759/21803/20312/69188/11487/22038/70110/16478/317757/108655/22631/15979/21813/15587/66725/52065	29
1443	ENDO	ENDO	BP	GO:1901800	positive regulation of proteasomal protein catabolic process	17/1139	110/28943	1.41536e-06	1.44498e-05	7.73898e-06	12389/20620/68545/193740/69601/13132/17131/12398/217410/59009/15511/12759/108089/106042/23806/66725/27373	17
1444	ENDO	ENDO	BP	GO:0097205	renal filtration	9/1139	30/28943	1.48588e-06	1.51416e-05	8.10951e-06	11826/224792/18591/14609/13731/14456/14062/71602/19055	9
1445	ENDO	ENDO	BP	GO:0072678	T cell migration	13/1139	66/28943	1.49068e-06	1.51626e-05	8.12071e-06	17470/13609/17698/11820/380916/16859/12928/11487/216892/16456/232341/18810/20315	13
1446	ENDO	ENDO	BP	GO:0008544	epidermis development	35/1139	367/28943	1.49707e-06	1.51996e-05	8.14053e-06	16826/18755/29876/224796/16337/93691/16600/18128/20672/17920/16535/12387/19224/50523/286940/16450/19878/19353/20662/14284/22695/22608/18822/19877/17979/18205/110253/170644/12367/18015/56338/80913/19055/18810/14388	35
1447	ENDO	ENDO	BP	GO:0006816	calcium ion transport	40/1139	449/28943	1.55584e-06	1.56782e-05	8.39686e-06	13618/12389/26903/54598/56089/54409/18760/14678/20855/18591/12313/14609/18754/14360/18578/11622/223864/12387/66395/14225/66109/23796/213573/18127/116873/21803/20312/14456/317757/381290/22065/18803/67972/14062/238871/19062/19055/105722/269587/20315	40
1448	ENDO	ENDO	BP	GO:0071214	cellular response to abiotic stimulus	33/1139	336/28943	1.55585e-06	1.56782e-05	8.39686e-06	11826/667742/12389/26903/12575/100604/207728/14609/11852/17920/12387/18127/13653/21803/19353/11461/19272/14672/29810/80750/20469/12925/16456/18483/12367/15587/71175/107723/192662/27103/18538/18810/12048	33
1449	ENDO	ENDO	BP	GO:0104004	cellular response to environmental stimulus	33/1139	336/28943	1.55585e-06	1.56782e-05	8.39686e-06	11826/667742/12389/26903/12575/100604/207728/14609/11852/17920/12387/18127/13653/21803/19353/11461/19272/14672/29810/80750/20469/12925/16456/18483/12367/15587/71175/107723/192662/27103/18538/18810/12048	33
1450	ENDO	ENDO	BP	GO:0031668	cellular response to extracellular stimulus	27/1139	245/28943	1.55822e-06	1.56782e-05	8.39686e-06	12161/12575/18760/16403/16324/14102/56458/54673/75687/16476/14281/14456/21848/17691/26417/11911/18227/64143/20469/16500/240752/668303/66725/18704/27103/11910/18810	27
1451	ENDO	ENDO	BP	GO:0048864	stem cell development	16/1139	99/28943	1.56128e-06	1.56782e-05	8.39686e-06	18186/13618/17311/20358/18187/20348/20361/214968/13641/20350/218877/26417/12631/23790/76626/100169	16
1452	ENDO	ENDO	BP	GO:2001237	negative regulation of extrinsic apoptotic signaling pathway	16/1139	99/28943	1.56128e-06	1.56782e-05	8.39686e-06	18186/16403/14360/13132/59009/17210/16905/20312/12633/18611/12385/19766/12211/107449/66505/12048	16
1453	ENDO	ENDO	BP	GO:0051222	positive regulation of protein transport	32/1139	321/28943	1.61852e-06	1.62235e-05	8.68891e-06	56508/21687/18760/14609/72565/16480/11820/17913/18754/14360/18247/360013/223864/54673/12520/75687/12494/21803/19353/14661/76709/14456/15516/29810/21937/16500/13830/11307/15587/69981/12488/20677	32
1454	ENDO	ENDO	BP	GO:0003281	ventricular septum development	15/1139	88/28943	1.64748e-06	1.64838e-05	8.82832e-06	77446/12168/269593/207728/18128/17131/23796/17130/18127/16007/13430/22761/12142/21813/20677	15
1455	ENDO	ENDO	BP	GO:1904951	positive regulation of establishment of protein localization	33/1139	337/28943	1.66101e-06	1.6589e-05	8.88467e-06	56508/21687/18760/14609/72565/16480/11820/17913/18754/14360/18247/360013/223864/54673/12520/75687/12494/21803/19353/14661/76709/14456/15516/29810/21937/16500/13830/11307/19245/15587/69981/12488/20677	33
1456	ENDO	ENDO	BP	GO:0010001	glial cell differentiation	28/1139	261/28943	1.71649e-06	1.71121e-05	9.16485e-06	67916/18028/18591/17988/18128/11820/12387/13838/12759/21349/21803/26417/16779/18606/68585/20848/18023/18205/19262/15979/22352/18015/17356/20481/234094/18810/20677/16195	28
1457	ENDO	ENDO	BP	GO:0048545	response to steroid hormone	26/1139	232/28943	1.76516e-06	1.75656e-05	9.40772e-06	11826/20393/12389/238803/14102/13132/15502/11647/75547/21803/22695/14815/16601/328365/93686/17979/108655/16969/22629/20887/12193/13207/353342/74747/24074/94186	26
1458	ENDO	ENDO	BP	GO:0072577	endothelial cell apoptotic process	12/1139	57/28943	1.78942e-06	1.77749e-05	9.51984e-06	16542/12562/12168/66214/21687/54409/68545/15901/14461/14456/18803/105722	12
1459	ENDO	ENDO	BP	GO:0006869	lipid transport	38/1139	419/28943	1.84153e-06	1.82596e-05	9.77943e-06	16009/68453/63954/58207/71795/12161/12389/20778/18830/26357/320560/18828/11770/14366/239273/11980/13132/16535/101488/70676/18718/114679/19679/235527/18035/12306/22038/216892/18738/65970/11307/67484/170459/100226/320940/69981/16592/105722	38
1460	ENDO	ENDO	BP	GO:0009755	hormone-mediated signaling pathway	21/1139	163/28943	1.86919e-06	1.85006e-05	9.90849e-06	20393/238803/13132/50523/15502/75547/14815/72674/19411/16601/328365/93686/17979/108655/16969/22629/13207/353342/24074/94186/14600	21
1461	ENDO	ENDO	BP	GO:0014032	neural crest cell development	15/1139	89/28943	1.90999e-06	1.88706e-05	1.01066e-05	18186/13618/17311/20358/18187/20348/20361/214968/13641/20350/218877/26417/12631/23790/100169	15
1462	ENDO	ENDO	BP	GO:0071277	cellular response to calcium ion	14/1139	78/28943	1.92243e-06	1.89595e-05	1.01543e-05	29876/17260/320404/66871/17258/16476/14281/16477/19395/233908/16478/29875/16500/232341	14
1463	ENDO	ENDO	BP	GO:0032412	regulation of ion transmembrane transporter activity	30/1139	293/28943	1.96346e-06	1.93296e-05	1.03525e-05	18795/329152/17260/58234/12389/26903/12313/19418/11820/18301/18578/16535/223864/66395/14225/116873/12631/19766/13430/16412/18803/20266/15979/22629/238871/13830/232341/75785/19055/215748	30
1464	ENDO	ENDO	BP	GO:0010876	lipid localization	41/1139	470/28943	1.96768e-06	1.93366e-05	1.03562e-05	16009/68453/63954/58207/71795/12161/12389/26903/20778/18830/26357/320560/18828/11770/14366/239273/11980/13132/16535/672511/101488/110911/70676/18718/114679/19679/235527/18035/12306/22038/216892/18738/65970/11307/67484/170459/100226/320940/69981/16592/105722	41
1465	ENDO	ENDO	BP	GO:0001886	endothelial cell morphogenesis	7/1139	17/28943	1.97305e-06	1.93548e-05	1.0366e-05	18613/29876/77446/20855/15901/18132/12819	7
1466	ENDO	ENDO	BP	GO:0003382	epithelial cell morphogenesis	11/1139	48/28943	1.97877e-06	1.93698e-05	1.0374e-05	18613/29876/77446/20855/15901/18132/286940/19353/19877/12819/75695	11
1467	ENDO	ENDO	BP	GO:0001666	response to hypoxia	25/1139	219/28943	1.98161e-06	1.93698e-05	1.0374e-05	14254/16542/13805/13819/11826/12389/66214/21687/12490/18128/18754/230857/12398/13838/12494/19878/14688/13653/14284/18227/68585/12946/22228/18015/74747	25
1468	ENDO	ENDO	BP	GO:0015748	organophosphate ester transport	18/1139	125/28943	2.00944e-06	1.96072e-05	1.05011e-05	71795/100604/20778/18830/18828/14609/239273/11980/241296/16423/19679/235527/22038/18738/11307/320940/69981/105722	18
1469	ENDO	ENDO	BP	GO:0032092	positive regulation of protein binding	16/1139	101/28943	2.05169e-06	1.9984e-05	1.0703e-05	12389/54409/20620/12010/76089/54126/11820/67784/15516/12306/107975/64143/17305/66725/13589/269587	16
1470	ENDO	ENDO	BP	GO:1903900	regulation of viral life cycle	20/1139	151/28943	2.11427e-06	2.05572e-05	1.101e-05	58185/17069/66141/18128/80876/110532/69550/100038882/23947/22038/20128/98999/217069/80750/78781/13207/19062/384309/67246/218850	20
1471	ENDO	ENDO	BP	GO:0045071	negative regulation of viral genome replication	12/1139	58/28943	2.17589e-06	2.11191e-05	1.13109e-05	58185/66141/80876/69550/100038882/22038/98999/80750/78781/19062/67246/218850	12
1472	ENDO	ENDO	BP	GO:0051048	negative regulation of secretion	24/1139	206/28943	2.20122e-06	2.13275e-05	1.14225e-05	16009/17470/93691/58185/14678/12495/18128/16324/215449/16535/19224/545156/16859/59090/223775/109905/21937/16500/22228/14062/18015/232341/22319/19055	24
1473	ENDO	ENDO	BP	GO:0061614	miRNA transcription	15/1139	90/28943	2.20937e-06	2.13689e-05	1.14447e-05	18028/23871/18591/16600/11820/239719/14461/16476/14281/17130/13653/21803/14815/20848/13207	15
1474	ENDO	ENDO	BP	GO:0051261	protein depolymerization	18/1139	126/28943	2.25917e-06	2.17741e-05	1.16617e-05	20393/20742/26903/329416/19684/20740/50875/20257/14026/18008/20947/76709/15481/12631/65970/12340/16800/216965	18
1475	ENDO	ENDO	BP	GO:1903052	positive regulation of proteolysis involved in protein catabolic process	18/1139	126/28943	2.25917e-06	2.17741e-05	1.16617e-05	12389/20620/68545/193740/69601/13132/17131/12398/14083/217410/59009/15511/12759/108089/106042/23806/66725/27373	18
1476	ENDO	ENDO	BP	GO:0048469	cell maturation	25/1139	221/28943	2.33906e-06	2.24485e-05	1.20229e-05	16542/18795/13819/13618/16598/18591/14609/11820/20672/223881/230257/12387/14461/21349/14682/21803/19353/214290/19645/18227/16969/16500/380713/66725/668253	25
1477	ENDO	ENDO	BP	GO:0032434	regulation of proteasomal ubiquitin-dependent protein catabolic process	19/1139	139/28943	2.34462e-06	2.24485e-05	1.20229e-05	12389/20620/193740/13132/17131/12398/217410/59009/15511/12759/15516/108089/80750/106042/23806/70369/66725/53378/27373	19
1478	ENDO	ENDO	BP	GO:0014033	neural crest cell differentiation	16/1139	102/28943	2.34543e-06	2.24485e-05	1.20229e-05	18186/13618/17311/17260/20358/18187/20348/20361/214968/13641/20350/218877/26417/12631/23790/100169	16
1479	ENDO	ENDO	BP	GO:0097061	dendritic spine organization	16/1139	102/28943	2.34543e-06	2.24485e-05	1.20229e-05	58234/16337/56376/11820/14360/66860/545156/103967/13838/226016/270190/13636/11487/12631/66725/17356	16
1480	ENDO	ENDO	BP	GO:0003181	atrioventricular valve morphogenesis	8/1139	24/28943	2.35079e-06	2.24608e-05	1.20295e-05	12168/18128/17130/13636/16007/22761/21813/20677	8
1481	ENDO	ENDO	BP	GO:0010718	positive regulation of epithelial to mesenchymal transition	11/1139	49/28943	2.46123e-06	2.34754e-05	1.25729e-05	13805/66214/218952/97064/18128/14538/13132/12387/21803/21813/53378	11
1482	ENDO	ENDO	BP	GO:0010591	regulation of lamellipodium assembly	10/1139	40/28943	2.47134e-06	2.35311e-05	1.26027e-05	11826/242687/66610/19353/76709/14086/12631/13430/50884/20430	10
1483	ENDO	ENDO	BP	GO:0010952	positive regulation of peptidase activity	22/1139	180/28943	2.61035e-06	2.48119e-05	1.32886e-05	215114/22035/72565/22436/11820/50768/14102/14360/230379/20680/233489/13838/19878/13636/12633/16007/20848/65106/68606/14062/11783/19186	22
1484	ENDO	ENDO	BP	GO:0007389	pattern specification process	42/1139	493/28943	2.70674e-06	2.56838e-05	1.37556e-05	13805/18186/17260/12168/18845/20855/18187/11482/21417/18128/17536/14609/20348/13641/54485/23872/20350/12387/66743/21415/17285/20893/16373/21407/23796/17130/24063/235320/170765/12227/19411/67122/16973/21813/108909/67087/17305/50884/14766/20481/11308/218850	42
1485	ENDO	ENDO	BP	GO:0034260	negative regulation of GTPase activity	9/1139	32/28943	2.71336e-06	2.57024e-05	1.37656e-05	18613/19684/69601/380916/24063/16456/232341/98402/66725	9
1486	ENDO	ENDO	BP	GO:0003183	mitral valve morphogenesis	6/1139	12/28943	2.7622e-06	2.60754e-05	1.39654e-05	12168/18128/17130/13636/22761/20677	6
1487	ENDO	ENDO	BP	GO:0048845	venous blood vessel morphogenesis	6/1139	12/28943	2.7622e-06	2.60754e-05	1.39654e-05	13805/77446/13642/18128/18132/13846	6
1488	ENDO	ENDO	BP	GO:0030048	actin filament-based movement	18/1139	128/28943	2.84447e-06	2.68061e-05	1.43567e-05	12389/20855/16480/242687/17886/17913/18578/17920/14026/16535/319565/60595/77569/13731/19877/20266/238871/71602	18
1489	ENDO	ENDO	BP	GO:0021537	telencephalon development	28/1139	268/28943	2.88457e-06	2.71376e-05	1.45342e-05	18795/11826/18028/58234/69601/20361/18222/319565/12387/14270/12928/19353/12227/67263/68585/328365/243743/320165/23790/329628/18015/66725/14766/235439/17356/20481/207615/20315	28
1490	ENDO	ENDO	BP	GO:0032436	positive regulation of proteasomal ubiquitin-dependent protein catabolic process	15/1139	92/28943	2.93707e-06	2.75845e-05	1.47736e-05	12389/20620/193740/13132/17131/12398/217410/59009/15511/12759/108089/106042/23806/66725/27373	15
1491	ENDO	ENDO	BP	GO:0060249	anatomical structure homeostasis	33/1139	346/28943	2.95025e-06	2.76611e-05	1.48146e-05	16542/16826/13819/224792/11787/13609/12389/12490/97064/18128/11820/14538/210992/11798/23797/21872/12387/19224/14461/12494/18127/21803/19353/20312/19645/16889/29810/16412/14062/77087/16331/18015/216965	33
1492	ENDO	ENDO	BP	GO:0043618	regulation of transcription from RNA polymerase II promoter in response to stress	11/1139	50/28943	3.04374e-06	2.84872e-05	1.52571e-05	13819/16598/18128/16476/13653/11911/17973/17872/29810/18023/11910	11
1493	ENDO	ENDO	BP	GO:0090288	negative regulation of cellular response to growth factor stimulus	16/1139	104/28943	3.0487e-06	2.84872e-05	1.52571e-05	50766/12389/105450/20358/18128/22436/69601/17131/17130/24063/66313/13855/12633/24066/381290/20481	16
1494	ENDO	ENDO	BP	GO:0003230	cardiac atrium development	10/1139	41/28943	3.15364e-06	2.93187e-05	1.57024e-05	13805/77446/12168/18128/54485/20662/228788/16007/22761/20677	10
1495	ENDO	ENDO	BP	GO:0035850	epithelial cell differentiation involved in kidney development	10/1139	41/28943	3.15364e-06	2.93187e-05	1.57024e-05	13618/17260/18591/97064/18128/12387/16779/319197/329628/71602	10
1496	ENDO	ENDO	BP	GO:0043551	regulation of phosphatidylinositol 3-kinase activity	10/1139	41/28943	3.15364e-06	2.93187e-05	1.57024e-05	14254/21687/18591/18710/69601/11820/54673/57257/21803/19353	10
1497	ENDO	ENDO	BP	GO:0051591	response to cAMP	12/1139	60/28943	3.17554e-06	2.94726e-05	1.57848e-05	11826/207728/107746/76089/215449/232087/11622/16535/223864/109905/238871/19062	12
1498	ENDO	ENDO	BP	GO:0051224	negative regulation of protein transport	19/1139	142/28943	3.23853e-06	3.00068e-05	1.60709e-05	17470/93691/58185/16324/16535/20684/59090/223775/29810/16543/16500/17472/22228/68606/14062/18015/66725/19062/19055	19
1499	ENDO	ENDO	BP	GO:0035024	negative regulation of Rho protein signal transduction	8/1139	25/28943	3.33777e-06	3.08744e-05	1.65356e-05	77446/69903/106952/21927/50768/75687/330171/16412	8
1500	ENDO	ENDO	BP	GO:0030307	positive regulation of cell growth	24/1139	211/28943	3.36055e-06	3.10331e-05	1.66206e-05	18186/20393/12168/14257/20361/54338/17131/54673/14083/12520/11426/233489/12494/12928/14815/11487/17979/20403/13690/12631/17356/20430/53378/20315	24
1501	ENDO	ENDO	BP	GO:0010586	miRNA metabolic process	17/1139	117/28943	3.38638e-06	3.12192e-05	1.67203e-05	18028/23871/18591/16600/11820/239719/14461/16476/14281/17130/13653/21803/214290/14815/381305/20848/13207	17
1502	ENDO	ENDO	BP	GO:0030193	regulation of blood coagulation	13/1139	71/28943	3.53041e-06	3.24927e-05	1.74023e-05	12389/21824/12490/18591/20443/18793/12306/21390/19128/16923/19091/14062/105722	13
1503	ENDO	ENDO	BP	GO:1901880	negative regulation of protein depolymerization	14/1139	82/28943	3.56693e-06	3.27741e-05	1.7553e-05	20742/26903/19684/20740/50875/20257/14026/20947/76709/12631/65970/12340/16800/216965	14
1504	ENDO	ENDO	BP	GO:1905314	semi-lunar valve development	9/1139	33/28943	3.60082e-06	3.30305e-05	1.76904e-05	12168/21846/18128/17130/18127/21803/19645/13636/21937	9
1505	ENDO	ENDO	BP	GO:0046486	glycerolipid metabolic process	35/1139	382/28943	3.6995e-06	3.38793e-05	1.81449e-05	19012/18795/68453/71795/23945/12389/21835/20778/320404/26943/18591/380921/18710/12702/210992/16890/54673/110911/18718/104418/17691/12334/22038/212111/18606/75320/104718/18803/240752/16331/16329/19062/18704/16592/16195	35
1506	ENDO	ENDO	BP	GO:0043407	negative regulation of MAP kinase activity	12/1139	61/28943	3.81255e-06	3.47459e-05	1.86091e-05	12389/69601/19252/15502/24063/24066/16923/108909/235584/15587/18015/19062	12
1507	ENDO	ENDO	BP	GO:0043401	steroid hormone mediated signaling pathway	17/1139	118/28943	3.81303e-06	3.47459e-05	1.86091e-05	20393/238803/13132/15502/75547/14815/16601/328365/93686/17979/108655/16969/22629/13207/353342/24074/94186	17
1508	ENDO	ENDO	BP	GO:0051897	positive regulation of protein kinase B signaling	17/1139	118/28943	3.81303e-06	3.47459e-05	1.86091e-05	13805/16337/56089/21687/218952/98432/14538/14083/21803/20312/14456/15516/68585/14058/16412/52065/20315	17
1509	ENDO	ENDO	BP	GO:0048644	muscle organ morphogenesis	15/1139	94/28943	3.872e-06	3.5225e-05	1.88657e-05	13805/77446/13609/17069/18128/110532/54485/17131/71371/12387/14225/21407/21803/228788/22761	15
1510	ENDO	ENDO	BP	GO:0022612	gland morphogenesis	20/1139	157/28943	3.88734e-06	3.53063e-05	1.89092e-05	18186/225341/18028/17698/12389/18591/18128/20348/67784/21817/21803/14815/12633/12388/19411/238386/68585/17979/16973/21813	20
1511	ENDO	ENDO	BP	GO:2000060	positive regulation of ubiquitin-dependent protein catabolic process	16/1139	106/28943	3.9356e-06	3.56858e-05	1.91125e-05	12389/20620/193740/13132/17131/12398/14083/217410/59009/15511/12759/108089/106042/23806/66725/27373	16
1512	ENDO	ENDO	BP	GO:0050727	regulation of inflammatory response	34/1139	367/28943	3.98364e-06	3.60621e-05	1.9314e-05	12562/13618/17470/13024/23945/54598/23871/207728/15937/11770/72565/12702/11820/20361/16423/12520/216161/67866/16859/22695/20312/19645/18035/70110/21937/19766/108655/18023/319197/80859/216963/15587/66725/52065	34
1513	ENDO	ENDO	BP	GO:0032943	mononuclear cell proliferation	33/1139	351/28943	4.01633e-06	3.62984e-05	1.94406e-05	17311/17260/17698/12575/16362/14609/14360/13641/11622/12387/14225/12520/23917/59009/16859/12494/57257/21803/20662/56501/381305/17973/19171/434215/21813/16331/12367/15976/12476/19055/12048/16195/20315	33
1514	ENDO	ENDO	BP	GO:0034764	positive regulation of transmembrane transport	28/1139	273/28943	4.12531e-06	3.72223e-05	1.99354e-05	18795/65962/58234/12389/16337/56089/12313/17258/20411/16535/223864/23796/109905/116873/20312/317757/12631/13430/16412/22065/18803/14062/15979/232341/218397/19055/105722/215748	28
1515	ENDO	ENDO	BP	GO:0009880	embryonic pattern specification	14/1139	83/28943	4.13665e-06	3.72636e-05	1.99575e-05	18186/18187/17536/13641/20350/12387/21415/17285/17130/235320/170765/67122/50884/218850	14
1516	ENDO	ENDO	BP	GO:0045445	myoblast differentiation	17/1139	119/28943	4.2874e-06	3.85586e-05	2.06511e-05	16009/18795/13819/17260/18128/67155/21803/11461/15903/19645/56758/106042/16412/29857/13207/18810/20677	17
1517	ENDO	ENDO	BP	GO:0045069	regulation of viral genome replication	15/1139	95/28943	4.4324e-06	3.97978e-05	2.13147e-05	58185/66141/18128/80876/110532/69550/100038882/22038/98999/80750/78781/13207/19062/67246/218850	15
1518	ENDO	ENDO	BP	GO:0046822	regulation of nucleocytoplasmic transport	18/1139	132/28943	4.44222e-06	3.9821e-05	2.13272e-05	21687/18760/15937/72565/16480/19250/20684/223864/21803/14456/15516/29810/17931/21937/16543/17472/15587/18015	18
1519	ENDO	ENDO	BP	GO:0070167	regulation of biomineral tissue development	16/1139	107/28943	4.46041e-06	3.99192e-05	2.13798e-05	19073/76566/17260/13609/12168/12161/18128/14609/18127/21803/14456/100038882/11911/16007/67972/105722	16
1520	ENDO	ENDO	BP	GO:0007611	learning or memory	31/1139	321/28943	4.51748e-06	4.03644e-05	2.16182e-05	18795/20393/17260/58234/20620/12010/17536/11820/11980/66860/223864/104027/19224/545156/233489/16476/13653/12227/16402/18227/65106/18205/16412/238871/216963/108012/12367/18015/353342/27103/224671	31
1521	ENDO	ENDO	BP	GO:0061005	cell differentiation involved in kidney development	11/1139	52/28943	4.57983e-06	4.08553e-05	2.18812e-05	13618/17260/18591/97064/18128/12387/16779/319197/329628/71602/243931	11
1522	ENDO	ENDO	BP	GO:0021783	preganglionic parasympathetic fiber development	7/1139	19/28943	4.76995e-06	4.23458e-05	2.26794e-05	18186/18187/12778/110532/20350/243743/78286	7
1523	ENDO	ENDO	BP	GO:1901550	regulation of endothelial cell development	7/1139	19/28943	4.76995e-06	4.23458e-05	2.26794e-05	18795/12562/19878/19877/21937/16456/22330	7
1524	ENDO	ENDO	BP	GO:1903140	regulation of establishment of endothelial barrier	7/1139	19/28943	4.76995e-06	4.23458e-05	2.26794e-05	18795/12562/19878/19877/21937/16456/22330	7
1525	ENDO	ENDO	BP	GO:1903169	regulation of calcium ion transmembrane transport	23/1139	201/28943	4.82514e-06	4.27669e-05	2.29049e-05	12389/26903/56089/18760/12313/18754/14360/18578/11622/223864/66395/14225/66109/23796/116873/21803/20312/317757/22065/18803/14062/238871/19055	23
1526	ENDO	ENDO	BP	GO:0045428	regulation of nitric oxide biosynthetic process	13/1139	73/28943	4.87373e-06	4.30591e-05	2.30614e-05	12389/16337/12490/16598/16600/11820/16423/12759/19878/19353/317757/13430/381290	13
1527	ENDO	ENDO	BP	GO:1900046	regulation of hemostasis	13/1139	73/28943	4.87373e-06	4.30591e-05	2.30614e-05	12389/21824/12490/18591/20443/18793/12306/21390/19128/16923/19091/14062/105722	13
1528	ENDO	ENDO	BP	GO:0003174	mitral valve development	6/1139	13/28943	4.95837e-06	4.3667e-05	2.3387e-05	12168/18128/17130/13636/22761/20677	6
1529	ENDO	ENDO	BP	GO:0032486	Rap protein signal transduction	6/1139	13/28943	4.95837e-06	4.3667e-05	2.3387e-05	20620/107746/76089/215449/223864/109905	6
1530	ENDO	ENDO	BP	GO:0002831	regulation of response to biotic stimulus	34/1139	371/28943	5.04158e-06	4.43289e-05	2.37415e-05	12161/105450/12313/100040462/16362/15950/74136/93694/11622/547253/16859/12928/20312/100038882/26417/22038/20128/20847/70110/98999/317757/67664/56045/80750/52118/108655/78781/17472/15944/21355/80285/27103/80913/384309	34
1531	ENDO	ENDO	BP	GO:1901879	regulation of protein depolymerization	15/1139	96/28943	5.06406e-06	4.44556e-05	2.38094e-05	20742/26903/19684/20740/50875/20257/14026/18008/20947/76709/12631/65970/12340/16800/216965	15
1532	ENDO	ENDO	BP	GO:0050870	positive regulation of T cell activation	26/1139	246/28943	5.22464e-06	4.57925e-05	2.45254e-05	17311/12389/320404/13642/16362/12010/67155/13641/16423/12520/16859/235320/21803/11461/13846/15284/17973/13655/317757/328365/21813/80859/19055/15505/20677/16195	26
1533	ENDO	ENDO	BP	GO:0010171	body morphogenesis	12/1139	63/28943	5.43186e-06	4.73827e-05	2.5377e-05	71371/208177/30953/21803/234366/20130/215418/102693/77087/50884/71175/20481	12
1534	ENDO	ENDO	BP	GO:0042551	neuron maturation	12/1139	63/28943	5.43186e-06	4.73827e-05	2.5377e-05	13618/18591/11820/223881/14682/19353/19645/18227/16500/380713/66725/668253	12
1535	ENDO	ENDO	BP	GO:0050435	amyloid-beta metabolic process	12/1139	63/28943	5.43186e-06	4.73827e-05	2.5377e-05	233489/13838/12759/19878/13636/11487/19877/68585/15979/11307/12367/20168	12
1536	ENDO	ENDO	BP	GO:0014065	phosphatidylinositol 3-kinase signaling	18/1139	134/28943	5.51169e-06	4.80031e-05	2.57093e-05	14254/16542/65962/71785/16337/21687/18591/16600/69601/14360/109294/228852/14083/240752/14062/107449/18015/18704	18
1537	ENDO	ENDO	BP	GO:0006809	nitric oxide biosynthetic process	14/1139	85/28943	5.52395e-06	4.8034e-05	2.57259e-05	12389/16337/12490/16598/16600/11820/16423/18127/12759/19878/19353/317757/13430/381290	14
1538	ENDO	ENDO	BP	GO:0048488	synaptic vesicle endocytosis	13/1139	74/28943	5.70113e-06	4.93461e-05	2.64286e-05	329416/103967/233489/11461/19877/20403/218503/13430/77057/11465/66725/12048/224671	13
1539	ENDO	ENDO	BP	GO:0140238	presynaptic endocytosis	13/1139	74/28943	5.70113e-06	4.93461e-05	2.64286e-05	329416/103967/233489/11461/19877/20403/218503/13430/77057/11465/66725/12048/224671	13
1540	ENDO	ENDO	BP	GO:0110149	regulation of biomineralization	16/1139	109/28943	5.7017e-06	4.93461e-05	2.64286e-05	19073/76566/17260/13609/12168/12161/18128/14609/18127/21803/14456/100038882/11911/16007/67972/105722	16
1541	ENDO	ENDO	BP	GO:0061515	myeloid cell development	15/1139	97/28943	5.77474e-06	4.98999e-05	2.67252e-05	224792/14247/16598/242687/11820/50875/230257/21349/18718/108655/16969/16923/22761/238247/11308	15
1542	ENDO	ENDO	BP	GO:0090090	negative regulation of canonical Wnt signaling pathway	18/1139	135/28943	6.12885e-06	5.28769e-05	2.83196e-05	12389/328949/107746/14366/97064/18128/69601/11820/13132/56458/67020/12387/50523/13653/12388/106042/67087/93687	18
1543	ENDO	ENDO	BP	GO:0045747	positive regulation of Notch signaling pathway	10/1139	44/28943	6.26966e-06	5.40072e-05	2.8925e-05	18128/54485/16450/56224/13855/328365/20848/52588/17305/16195	10
1544	ENDO	ENDO	BP	GO:0019229	regulation of vasoconstriction	14/1139	86/28943	6.36137e-06	5.47118e-05	2.93023e-05	12168/23945/12389/238130/18591/14609/11622/19224/17130/12494/20312/21390/67972/14062	14
1545	ENDO	ENDO	BP	GO:0072012	glomerulus vasculature development	8/1139	27/28943	6.38695e-06	5.48462e-05	2.93743e-05	11826/71785/21687/18591/18128/13653/12633/319197	8
1546	ENDO	ENDO	BP	GO:0060393	regulation of pathway-restricted SMAD protein phosphorylation	12/1139	64/28943	6.44766e-06	5.52814e-05	2.96074e-05	13805/12168/12161/11482/16324/13132/17131/16859/17130/21803/21813/53378	12
1547	ENDO	ENDO	BP	GO:0071774	response to fibroblast growth factor	15/1139	98/28943	6.57293e-06	5.61807e-05	3.00891e-05	18591/54485/12387/101540/24063/20662/22695/24066/13655/15370/29875/15936/329628/12193/15587	15
1548	ENDO	ENDO	BP	GO:1903321	negative regulation of protein modification by small protein conjugation or removal	15/1139	98/28943	6.57293e-06	5.61807e-05	3.00891e-05	18752/12389/26903/117198/18754/14360/17131/12387/18230/15502/100038882/80750/70369/17472/20677	15
1549	ENDO	ENDO	BP	GO:0043954	cellular component maintenance	13/1139	75/28943	6.65015e-06	5.66651e-05	3.03485e-05	16337/218952/11820/14360/66860/21872/226016/104418/15481/12631/14062/16582/17356	13
1550	ENDO	ENDO	BP	GO:0050818	regulation of coagulation	13/1139	75/28943	6.65015e-06	5.66651e-05	3.03485e-05	12389/21824/12490/18591/20443/18793/12306/21390/19128/16923/19091/14062/105722	13
1551	ENDO	ENDO	BP	GO:0045912	negative regulation of carbohydrate metabolic process	11/1139	54/28943	6.75355e-06	5.73687e-05	3.07253e-05	15937/12398/59090/14783/21803/17691/20848/216963/74747/19062/27999	11
1552	ENDO	ENDO	BP	GO:2000351	regulation of endothelial cell apoptotic process	11/1139	54/28943	6.75355e-06	5.73687e-05	3.07253e-05	16542/12562/66214/21687/54409/68545/15901/14461/14456/18803/105722	11
1553	ENDO	ENDO	BP	GO:0051701	biological process involved in interaction with host	20/1139	163/28943	6.91448e-06	5.86454e-05	3.14091e-05	18186/12389/16337/20778/17069/66141/80876/229900/12390/14456/15516/23947/20128/217069/236573/14469/15587/17254/384309/12048	20
1554	ENDO	ENDO	BP	GO:0046651	lymphocyte proliferation	32/1139	344/28943	6.96682e-06	5.89986e-05	3.15982e-05	17311/17260/17698/12575/16362/14609/14360/13641/11622/12387/14225/12520/23917/59009/16859/12494/57257/21803/20662/56501/381305/17973/19171/434215/21813/16331/12367/15976/12476/19055/16195/20315	32
1555	ENDO	ENDO	BP	GO:0036120	cellular response to platelet-derived growth factor stimulus	7/1139	20/28943	7.08886e-06	5.994e-05	3.21024e-05	18591/18754/14360/22612/76709/29875/218397	7
1556	ENDO	ENDO	BP	GO:0106027	neuron projection organization	16/1139	111/28943	7.24317e-06	6.1151e-05	3.2751e-05	58234/16337/56376/11820/14360/66860/545156/103967/13838/226016/270190/13636/11487/12631/66725/17356	16
1557	ENDO	ENDO	BP	GO:0031397	negative regulation of protein ubiquitination	14/1139	87/28943	7.30946e-06	6.16163e-05	3.30002e-05	18752/12389/26903/117198/18754/14360/17131/18230/15502/100038882/80750/70369/17472/20677	14
1558	ENDO	ENDO	BP	GO:0072594	establishment of protein localization to organelle	37/1139	428/28943	7.52187e-06	6.331e-05	3.39073e-05	12575/21687/18760/18128/72565/16480/54673/11426/15502/12759/16905/21803/53869/76582/18035/15516/15481/108705/29810/12631/21937/106042/20848/16543/17472/22631/18969/235442/15587/13207/18015/71175/66725/16649/56338/19325/19055	37
1559	ENDO	ENDO	BP	GO:0048145	regulation of fibroblast proliferation	17/1139	124/28943	7.55123e-06	6.34602e-05	3.39878e-05	11826/71785/12389/12575/18591/67155/69601/16476/21803/14284/14456/12306/328365/18176/18015/20481/218397	17
1560	ENDO	ENDO	BP	GO:0003229	ventricular cardiac muscle tissue development	12/1139	65/28943	7.62641e-06	6.38973e-05	3.42219e-05	13805/101401/77446/17069/18128/54485/17131/12387/14225/16373/21803/228788	12
1561	ENDO	ENDO	BP	GO:2000401	regulation of lymphocyte migration	12/1139	65/28943	7.62641e-06	6.38973e-05	3.42219e-05	17470/17698/67374/11820/380916/16859/12928/11487/216892/20868/232341/20315	12
1562	ENDO	ENDO	BP	GO:0140694	non-membrane-bounded organelle assembly	34/1139	379/28943	7.97188e-06	6.66904e-05	3.57178e-05	17260/17698/20620/193740/17258/50875/13196/672511/15511/110911/668880/75547/53869/12633/76709/381305/66711/14086/16412/20842/24061/226562/11465/234094/13589/16800/13424/104625/72587/20843/80913/18810/218850/74103	34
1563	ENDO	ENDO	BP	GO:0001974	blood vessel remodeling	11/1139	55/28943	8.14356e-06	6.7747e-05	3.62837e-05	13819/17260/12168/11482/14609/20348/14257/54485/11622/18127/13717	11
1564	ENDO	ENDO	BP	GO:0030838	positive regulation of actin filament polymerization	11/1139	55/28943	8.14356e-06	6.7747e-05	3.62837e-05	260409/17913/18754/104252/14026/19353/76709/104445/17973/56699/50884	11
1565	ENDO	ENDO	BP	GO:1905477	positive regulation of protein localization to membrane	16/1139	112/28943	8.14534e-06	6.7747e-05	3.62837e-05	20742/56089/20411/17913/14360/54673/12520/21803/53869/76709/381290/16412/16500/13830/217124/56294	16
1566	ENDO	ENDO	BP	GO:0042098	T cell proliferation	25/1139	237/28943	8.14734e-06	6.7747e-05	3.62837e-05	17311/17698/16362/14609/14360/13641/12387/14225/12520/59009/16859/21803/20662/56501/381305/17973/19171/434215/21813/12367/15976/12476/19055/16195/20315	25
1567	ENDO	ENDO	BP	GO:1902893	regulation of miRNA transcription	14/1139	88/28943	8.38064e-06	6.95333e-05	3.72404e-05	18028/23871/18591/16600/11820/239719/14461/16476/14281/17130/13653/21803/14815/20848	14
1568	ENDO	ENDO	BP	GO:1903671	negative regulation of sprouting angiogenesis	6/1139	14/28943	8.38739e-06	6.95333e-05	3.72404e-05	14254/101401/20358/16598/13855/16923	6
1569	ENDO	ENDO	BP	GO:1901890	positive regulation of cell junction assembly	17/1139	125/28943	8.42355e-06	6.97282e-05	3.73448e-05	16542/18186/12389/21687/218952/99633/26921/26364/16373/19353/65945/270190/18606/19877/12631/29875/68606	17
1570	ENDO	ENDO	BP	GO:0003094	glomerular filtration	8/1139	28/28943	8.63367e-06	7.13605e-05	3.8219e-05	11826/224792/18591/14609/13731/14456/14062/71602	8
1571	ENDO	ENDO	BP	GO:0080164	regulation of nitric oxide metabolic process	13/1139	77/28943	8.97488e-06	7.40696e-05	3.96699e-05	12389/16337/12490/16598/16600/11820/16423/12759/19878/19353/317757/13430/381290	13
1572	ENDO	ENDO	BP	GO:0007599	hemostasis	21/1139	180/28943	9.10584e-06	7.50381e-05	4.01886e-05	12389/21824/12490/18591/12495/14026/20443/18793/20312/14456/12306/21390/19128/14058/17289/16923/19091/16456/11750/14062/105722	21
1573	ENDO	ENDO	BP	GO:0010506	regulation of autophagy	28/1139	285/28943	9.33913e-06	7.68457e-05	4.11567e-05	16542/60440/20620/18760/69903/213393/56458/225020/54673/14083/230379/17210/18718/20773/26417/23947/20128/19877/13690/29810/20848/64143/15944/14679/98402/66725/235439/18704	28
1574	ENDO	ENDO	BP	GO:0036473	cell death in response to oxidative stress	15/1139	101/28943	9.58899e-06	7.87841e-05	4.21949e-05	15507/72565/11820/14360/12387/17210/18584/170719/11911/19766/70369/108655/65106/66725/211329	15
1575	ENDO	ENDO	BP	GO:0050770	regulation of axonogenesis	21/1139	181/28943	9.92524e-06	8.14254e-05	4.36095e-05	18186/12168/20358/18845/20348/20361/214968/67784/20350/14083/11426/233489/13838/218877/13636/224105/68585/243743/22352/20430/20315	21
1576	ENDO	ENDO	BP	GO:0001894	tissue homeostasis	28/1139	286/28943	9.97191e-06	8.16187e-05	4.3713e-05	16542/16826/13819/224792/11787/13609/12490/97064/18128/14538/210992/11798/23797/21872/12387/19224/14461/12494/18127/21803/19353/19645/16889/16412/14062/77087/16331/18015	28
1577	ENDO	ENDO	BP	GO:0006937	regulation of muscle contraction	20/1139	167/28943	9.97841e-06	8.16187e-05	4.3713e-05	14254/12389/238130/54598/109624/20855/12313/16480/243764/18578/17131/16535/19224/21390/29856/15370/19091/67972/14062/238871	20
1578	ENDO	ENDO	BP	GO:0035909	aorta morphogenesis	9/1139	37/28943	1.00796e-05	8.23245e-05	4.4091e-05	13805/101401/13642/11482/18128/54485/18132/13846/20677	9
1579	ENDO	ENDO	BP	GO:0006644	phospholipid metabolic process	33/1139	367/28943	1.02708e-05	8.35237e-05	4.47333e-05	19012/18795/224792/67916/71795/20778/320404/26943/18591/380921/18710/12702/210992/54673/208449/110911/18718/104418/20773/12334/22038/212111/18606/75320/104718/57319/18803/240752/16331/16329/19062/18704/16592	33
1580	ENDO	ENDO	BP	GO:0001946	lymphangiogenesis	7/1139	21/28943	1.02719e-05	8.35237e-05	4.47333e-05	12168/66864/21846/11482/20672/14257/19250	7
1581	ENDO	ENDO	BP	GO:0060416	response to growth hormone	7/1139	21/28943	1.02719e-05	8.35237e-05	4.47333e-05	16362/14083/20848/19303/230514/16451/14600	7
1582	ENDO	ENDO	BP	GO:2000628	regulation of miRNA metabolic process	15/1139	102/28943	1.08379e-05	8.79959e-05	4.71285e-05	18028/23871/18591/16600/11820/239719/14461/16476/14281/17130/13653/21803/14815/381305/20848	15
1583	ENDO	ENDO	BP	GO:2000058	regulation of ubiquitin-dependent protein catabolic process	20/1139	168/28943	1.09144e-05	8.83679e-05	4.73277e-05	12389/20620/193740/13132/17131/12398/14083/217410/59009/15511/12759/15516/108089/80750/106042/23806/70369/66725/53378/27373	20
1584	ENDO	ENDO	BP	GO:0033627	cell adhesion mediated by integrin	14/1139	90/28943	1.09478e-05	8.83679e-05	4.73277e-05	27205/67916/109700/16403/83964/14083/230379/20947/12928/13636/104099/16402/16412/232341	14
1585	ENDO	ENDO	BP	GO:0050805	negative regulation of synaptic transmission	14/1139	90/28943	1.09478e-05	8.83679e-05	4.73277e-05	56508/58234/23945/219228/20620/14678/11820/215449/12494/109905/16500/18015/66725/12048	14
1586	ENDO	ENDO	BP	GO:1900407	regulation of cellular response to oxidative stress	14/1139	90/28943	1.09478e-05	8.83679e-05	4.73277e-05	15507/11820/14360/12387/17210/18584/170719/11911/19766/70369/108655/66725/211329/53618	14
1587	ENDO	ENDO	BP	GO:0044403	biological process involved in symbiotic interaction	27/1139	272/28943	1.1105e-05	8.95056e-05	4.79371e-05	18186/12389/16337/20778/17069/66141/80876/229900/16476/12390/14456/15516/15481/23947/20128/217069/12631/12455/236573/14469/13830/15587/19062/27103/17254/384309/12048	27
1588	ENDO	ENDO	BP	GO:0044843	cell cycle G1/S phase transition	26/1139	257/28943	1.14722e-05	9.23299e-05	4.94497e-05	18795/69068/11504/12575/66214/20620/19684/16600/237459/67155/13076/12443/50523/56289/69274/11461/19645/104418/69188/381290/16412/19186/17349/52468/19055/50927	26
1589	ENDO	ENDO	BP	GO:0035458	cellular response to interferon-beta	11/1139	57/28943	1.1686e-05	9.37771e-05	5.02248e-05	60440/100040462/16362/15950/80876/229900/620913/240327/100039796/15944/14469	11
1590	ENDO	ENDO	BP	GO:0061383	trabecula morphogenesis	11/1139	57/28943	1.1686e-05	9.37771e-05	5.02248e-05	13805/77446/13609/11504/21687/18128/54485/14225/216161/20662/228788	11
1591	ENDO	ENDO	BP	GO:0030835	negative regulation of actin filament depolymerization	10/1139	47/28943	1.17542e-05	9.41501e-05	5.04246e-05	20742/19684/20740/50875/14026/20947/76709/12631/65970/12340	10
1592	ENDO	ENDO	BP	GO:0060041	retina development in camera-type eye	21/1139	183/28943	1.17666e-05	9.41501e-05	5.04246e-05	18186/29876/12826/12168/19274/18591/80837/11482/14366/18128/442801/210992/269831/54485/14688/16779/20848/17289/16973/20481/17158	21
1593	ENDO	ENDO	BP	GO:0072073	kidney epithelium development	19/1139	155/28943	1.18014e-05	9.41675e-05	5.04339e-05	11826/13618/17260/18591/13642/97064/18128/17131/12387/16373/13838/17130/24063/21803/16779/329628/67087/71602/243931	19
1594	ENDO	ENDO	BP	GO:0010976	positive regulation of neuron projection development	24/1139	227/28943	1.1803e-05	9.41675e-05	5.04339e-05	18186/15507/11504/18760/107746/16403/76089/69601/20257/14360/545156/109905/20312/12633/17973/29875/16412/20266/380713/18015/17356/20430/69981/56430	24
1595	ENDO	ENDO	BP	GO:1903201	regulation of oxidative stress-induced cell death	13/1139	79/28943	1.19873e-05	9.54999e-05	5.11474e-05	15507/11820/14360/12387/17210/18584/170719/11911/19766/70369/108655/66725/211329	13
1596	ENDO	ENDO	BP	GO:0031349	positive regulation of defense response	29/1139	305/28943	1.22095e-05	9.71298e-05	5.20204e-05	17260/23871/105450/207728/11770/100040462/15950/14609/11820/16423/12520/16859/18035/26417/22038/20128/70110/98999/317757/21937/19766/52118/319197/80859/15944/15587/66725/80285/384309	29
1597	ENDO	ENDO	BP	GO:0030837	negative regulation of actin filament polymerization	12/1139	68/28943	1.237e-05	9.81236e-05	5.25527e-05	18613/20742/19684/20740/50875/14026/80880/19241/50918/76709/12631/12340	12
1598	ENDO	ENDO	BP	GO:0060389	pathway-restricted SMAD protein phosphorylation	12/1139	68/28943	1.237e-05	9.81236e-05	5.25527e-05	13805/12168/12161/11482/16324/13132/17131/16859/17130/21803/21813/53378	12
1599	ENDO	ENDO	BP	GO:0046209	nitric oxide metabolic process	14/1139	91/28943	1.24747e-05	9.86698e-05	5.28452e-05	12389/16337/12490/16598/16600/11820/16423/18127/12759/19878/19353/317757/13430/381290	14
1600	ENDO	ENDO	BP	GO:0050766	positive regulation of phagocytosis	14/1139	91/28943	1.24747e-05	9.86698e-05	5.28452e-05	107746/17304/360013/14083/16423/14461/109905/106572/14456/15481/19128/13430/17289/105722	14
1601	ENDO	ENDO	BP	GO:0034767	positive regulation of ion transmembrane transport	23/1139	213/28943	1.26383e-05	9.98205e-05	5.34615e-05	18795/65962/58234/12389/56089/12313/16535/223864/23796/116873/20312/317757/12631/13430/16412/22065/18803/14062/15979/232341/19055/105722/215748	23
1602	ENDO	ENDO	BP	GO:0001953	negative regulation of cell-matrix adhesion	9/1139	38/28943	1.27483e-05	0.000100546	5.38499e-05	11482/50768/11490/230379/208177/18606/23790/18015/218397	9
1603	ENDO	ENDO	BP	GO:1904035	regulation of epithelial cell apoptotic process	16/1139	116/28943	1.28404e-05	0.000101127	5.41614e-05	16542/12562/66214/21687/54409/68545/15901/14461/22695/20747/19645/12633/14456/18803/12380/105722	16
1604	ENDO	ENDO	BP	GO:0008286	insulin receptor signaling pathway	17/1139	129/28943	1.28854e-05	0.000101193	5.41963e-05	18795/16337/14678/18710/12702/20411/56458/209039/14783/12390/18718/22608/72674/17973/12927/19262/19062	17
1605	ENDO	ENDO	BP	GO:0046632	alpha-beta T cell differentiation	17/1139	129/28943	1.28854e-05	0.000101193	5.41963e-05	58185/320404/16362/17131/59009/235320/16205/21803/15284/381305/317757/20848/108655/12142/21813/80859/23882	17
1606	ENDO	ENDO	BP	GO:0006109	regulation of carbohydrate metabolic process	22/1139	199/28943	1.33611e-05	0.000104779	5.61173e-05	16009/16337/15937/18591/11820/20411/18754/56458/12398/59090/14783/21803/14815/17691/72674/20848/16969/18023/216963/74747/19062/27999	22
1607	ENDO	ENDO	BP	GO:0031348	negative regulation of defense response	25/1139	244/28943	1.35025e-05	0.000105738	5.66305e-05	12562/17470/13024/54598/23871/15937/72565/12702/74136/93694/547253/67866/16859/12928/22695/20312/19645/100038882/20847/67664/21937/56045/216963/21355/52065	25
1608	ENDO	ENDO	BP	GO:0007173	epidermal growth factor receptor signaling pathway	15/1139	104/28943	1.37763e-05	0.000107582	5.76183e-05	109700/215114/12554/72349/69601/19248/14083/18793/21803/20662/12927/29875/18803/108686/14388	15
1609	ENDO	ENDO	BP	GO:0002761	regulation of myeloid leukocyte differentiation	18/1139	143/28943	1.3777e-05	0.000107582	5.76183e-05	17311/93694/12387/14461/16476/14281/72147/21349/21803/19645/19766/108655/16969/22761/16331/67087/18015/19055	18
1610	ENDO	ENDO	BP	GO:0043666	regulation of phosphoprotein phosphatase activity	11/1139	58/28943	1.39118e-05	0.00010848	5.80994e-05	109700/14678/12313/66849/19878/15516/17872/19877/17931/26936/217124	11
1611	ENDO	ENDO	BP	GO:0043242	negative regulation of protein-containing complex disassembly	14/1139	92/28943	1.41865e-05	0.000110311	5.90799e-05	20742/26903/19684/20740/50875/20257/14026/20947/76709/12631/65970/12340/16800/216965	14
1612	ENDO	ENDO	BP	GO:0045638	negative regulation of myeloid cell differentiation	14/1139	92/28943	1.41865e-05	0.000110311	5.90799e-05	320404/50794/17536/93694/12387/14461/72147/235320/22695/18035/16909/22761/16331/18015	14
1613	ENDO	ENDO	BP	GO:0043406	positive regulation of MAP kinase activity	17/1139	130/28943	1.42878e-05	0.000110942	5.94178e-05	14254/17311/71785/16337/18591/14366/69601/11820/13838/75547/21803/29875/18205/66725/14600/99470/14388	17
1614	ENDO	ENDO	BP	GO:0038127	ERBB signaling pathway	16/1139	117/28943	1.43381e-05	0.000111176	5.9543e-05	109700/215114/12554/72349/69601/19248/14083/18793/21803/20662/12927/68585/29875/18803/108686/14388	16
1615	ENDO	ENDO	BP	GO:0003180	aortic valve morphogenesis	7/1139	22/28943	1.45538e-05	0.000112374	6.01848e-05	21846/18128/17130/18127/21803/19645/13636	7
1616	ENDO	ENDO	BP	GO:0048486	parasympathetic nervous system development	7/1139	22/28943	1.45538e-05	0.000112374	6.01848e-05	18186/18187/12778/110532/20350/243743/78286	7
1617	ENDO	ENDO	BP	GO:2000810	regulation of bicellular tight junction assembly	7/1139	22/28943	1.45538e-05	0.000112374	6.01848e-05	18755/14609/17913/21872/19878/19877/16456	7
1618	ENDO	ENDO	BP	GO:0048705	skeletal system morphogenesis	26/1139	261/28943	1.50695e-05	0.000116193	6.22304e-05	12817/76566/17260/12161/15530/234356/20855/21417/71371/12387/21407/30953/11647/71375/12406/70661/19411/215418/16973/22682/77087/21813/15587/71175/20148/20481	26
1619	ENDO	ENDO	BP	GO:0006650	glycerophospholipid metabolic process	27/1139	277/28943	1.54404e-05	0.000118887	6.3673e-05	18795/71795/20778/320404/26943/18591/380921/18710/12702/210992/54673/110911/18718/104418/12334/22038/212111/18606/75320/104718/18803/240752/16331/16329/19062/18704/16592	27
1620	ENDO	ENDO	BP	GO:0036293	response to decreased oxygen levels	25/1139	246/28943	1.55333e-05	0.000119435	6.39666e-05	14254/16542/13805/13819/11826/12389/66214/21687/12490/18128/18754/230857/12398/13838/12494/19878/14688/13653/14284/18227/68585/12946/22228/18015/74747	25
1621	ENDO	ENDO	BP	GO:2001057	reactive nitrogen species metabolic process	14/1139	93/28943	1.61024e-05	0.000123638	6.62178e-05	12389/16337/12490/16598/16600/11820/16423/18127/12759/19878/19353/317757/13430/381290	14
1622	ENDO	ENDO	BP	GO:2000649	regulation of sodium ion transmembrane transporter activity	11/1139	59/28943	1.64962e-05	0.00012631	6.76489e-05	18795/329152/18301/16535/13430/20266/22629/13830/232341/75785/215748	11
1623	ENDO	ENDO	BP	GO:2001238	positive regulation of extrinsic apoptotic signaling pathway	11/1139	59/28943	1.64962e-05	0.00012631	6.76489e-05	12389/21859/22035/224105/18611/12385/19766/107449/15587/18015/11910	11
1624	ENDO	ENDO	BP	GO:0048144	fibroblast proliferation	18/1139	145/28943	1.66973e-05	0.000127673	6.83786e-05	11826/71785/12389/12575/18591/67155/69601/16476/21803/14284/14456/12306/328365/18176/18015/20481/14702/218397	18
1625	ENDO	ENDO	BP	GO:0000768	syncytium formation by plasma membrane fusion	12/1139	70/28943	1.68118e-05	0.000128016	6.85621e-05	17886/67220/66860/330662/223864/259300/12520/216161/12633/14218/12334/20315	12
1626	ENDO	ENDO	BP	GO:0140253	cell-cell fusion	12/1139	70/28943	1.68118e-05	0.000128016	6.85621e-05	17886/67220/66860/330662/223864/259300/12520/216161/12633/14218/12334/20315	12
1627	ENDO	ENDO	BP	GO:1902305	regulation of sodium ion transmembrane transport	12/1139	70/28943	1.68118e-05	0.000128016	6.85621e-05	18795/329152/18301/16535/13430/381290/20266/22629/13830/232341/75785/215748	12
1628	ENDO	ENDO	BP	GO:0010677	negative regulation of cellular carbohydrate metabolic process	10/1139	49/28943	1.73691e-05	0.000131713	7.05425e-05	15937/12398/59090/14783/17691/20848/216963/74747/19062/27999	10
1629	ENDO	ENDO	BP	GO:0010762	regulation of fibroblast migration	10/1139	49/28943	1.73691e-05	0.000131713	7.05425e-05	11826/18591/83397/18754/14083/21803/19353/16412/23790/15587	10
1630	ENDO	ENDO	BP	GO:0010799	regulation of peptidyl-threonine phosphorylation	10/1139	49/28943	1.73691e-05	0.000131713	7.05425e-05	11820/17131/21803/114715/17872/15944/114716/74747/19062/12283	10
1631	ENDO	ENDO	BP	GO:0045834	positive regulation of lipid metabolic process	21/1139	188/28943	1.77897e-05	0.000134718	7.21518e-05	14254/224792/12161/21687/20778/18591/11820/20411/18754/13132/54673/12520/57257/21803/19353/104418/12334/16007/68801/11307/170459	21
1632	ENDO	ENDO	BP	GO:1903035	negative regulation of response to wounding	14/1139	94/28943	1.82427e-05	0.000137959	7.38875e-05	21824/12490/18591/14609/18793/67866/208177/13838/12928/12306/19128/16923/19091/216963	14
1633	ENDO	ENDO	BP	GO:0001659	temperature homeostasis	21/1139	189/28943	1.9284e-05	0.000145634	7.79982e-05	13819/13618/12389/11770/18128/14609/384569/15901/16775/11647/14783/13653/19645/72674/11911/317757/20848/22228/13424/16592/23882	21
1634	ENDO	ENDO	BP	GO:0043244	regulation of protein-containing complex disassembly	17/1139	133/28943	1.93476e-05	0.000145715	7.80415e-05	20742/26903/16337/19684/20740/50875/20257/14026/18008/20947/76709/12631/65970/12340/15944/16800/216965	17
1635	ENDO	ENDO	BP	GO:0045931	positive regulation of mitotic cell cycle	17/1139	133/28943	1.93476e-05	0.000145715	7.80415e-05	18795/11504/66214/19684/18591/72349/17536/11820/50875/13076/12443/21349/21803/52040/53869/19645/69188	17
1636	ENDO	ENDO	BP	GO:0050922	negative regulation of chemotaxis	11/1139	60/28943	1.94866e-05	0.000146561	7.84947e-05	18186/20358/72349/18128/20348/20361/214968/20350/19252/217835/218877	11
1637	ENDO	ENDO	BP	GO:0033137	negative regulation of peptidyl-serine phosphorylation	8/1139	31/28943	1.97275e-05	0.000147769	7.91415e-05	12389/17131/17973/68606/238871/74747/19062/215748	8
1638	ENDO	ENDO	BP	GO:0043276	anoikis	8/1139	31/28943	1.97275e-05	0.000147769	7.91415e-05	12389/18128/14083/17210/16402/17691/16412/12048	8
1639	ENDO	ENDO	BP	GO:0043552	positive regulation of phosphatidylinositol 3-kinase activity	8/1139	31/28943	1.97275e-05	0.000147769	7.91415e-05	14254/21687/18591/11820/54673/57257/21803/19353	8
1640	ENDO	ENDO	BP	GO:1901532	regulation of hematopoietic progenitor cell differentiation	9/1139	40/28943	1.99231e-05	0.00014883	7.97096e-05	14254/16542/17311/18128/14102/21407/14461/20662/22695	9
1641	ENDO	ENDO	BP	GO:1905145	cellular response to acetylcholine	9/1139	40/28943	1.99231e-05	0.00014883	7.97096e-05	17067/18795/110454/14678/17069/243764/20411/19878/381290	9
1642	ENDO	ENDO	BP	GO:1903242	regulation of cardiac muscle hypertrophy in response to stress	5/1139	10/28943	1.99837e-05	0.00014908	7.98438e-05	56458/16905/381290/22065/19055	5
1643	ENDO	ENDO	BP	GO:0002043	blood vessel endothelial cell proliferation involved in sprouting angiogenesis	7/1139	23/28943	2.02109e-05	0.000149762	8.02088e-05	105450/54485/228852/240185/14461/23796/67122	7
1644	ENDO	ENDO	BP	GO:0036119	response to platelet-derived growth factor	7/1139	23/28943	2.02109e-05	0.000149762	8.02088e-05	18591/18754/14360/22612/76709/29875/218397	7
1645	ENDO	ENDO	BP	GO:0038083	peptidyl-tyrosine autophosphorylation	7/1139	23/28943	2.02109e-05	0.000149762	8.02088e-05	16542/12389/16337/14083/26417/12388/29875	7
1646	ENDO	ENDO	BP	GO:0046426	negative regulation of receptor signaling pathway via JAK-STAT	7/1139	23/28943	2.02109e-05	0.000149762	8.02088e-05	12389/16362/12702/547253/72674/16923/230514	7
1647	ENDO	ENDO	BP	GO:2001044	regulation of integrin-mediated signaling pathway	7/1139	23/28943	2.02109e-05	0.000149762	8.02088e-05	225341/13132/13731/18073/16779/12385/100169	7
1648	ENDO	ENDO	BP	GO:0000910	cytokinesis	21/1139	190/28943	2.08902e-05	0.000154446	8.27175e-05	20742/20620/227937/12313/11852/17886/18754/11853/54673/19878/53869/75914/16553/19877/13852/12631/12211/216963/105504/18810/12048	21
1649	ENDO	ENDO	BP	GO:0072109	glomerular mesangium development	6/1139	16/28943	2.08991e-05	0.000154446	8.27175e-05	71785/18591/18128/13653/12633/319197	6
1650	ENDO	ENDO	BP	GO:0010862	positive regulation of pathway-restricted SMAD protein phosphorylation	10/1139	50/28943	2.09504e-05	0.000154618	8.28096e-05	13805/12168/12161/11482/16324/13132/16859/21803/21813/53378	10
1651	ENDO	ENDO	BP	GO:0006949	syncytium formation	12/1139	72/28943	2.25848e-05	0.000165792	8.87944e-05	17886/67220/66860/330662/223864/259300/12520/216161/12633/14218/12334/20315	12
1652	ENDO	ENDO	BP	GO:0046637	regulation of alpha-beta T cell differentiation	12/1139	72/28943	2.25848e-05	0.000165792	8.87944e-05	320404/16362/17131/59009/235320/21803/15284/381305/317757/12142/21813/80859	12
1653	ENDO	ENDO	BP	GO:0055008	cardiac muscle tissue morphogenesis	12/1139	72/28943	2.25848e-05	0.000165792	8.87944e-05	13805/77446/13609/17069/18128/54485/17131/12387/14225/21803/228788/22761	12
1654	ENDO	ENDO	BP	GO:1902895	positive regulation of miRNA transcription	12/1139	72/28943	2.25848e-05	0.000165792	8.87944e-05	23871/18591/16600/239719/14461/16476/14281/17130/13653/21803/14815/20848	12
1655	ENDO	ENDO	BP	GO:0046631	alpha-beta T cell activation	21/1139	191/28943	2.26156e-05	0.000165797	8.87972e-05	58185/320404/16362/17131/12520/59009/16859/235320/16205/21803/56501/15284/381305/317757/20848/108655/12142/21813/80859/23882/15505	21
1656	ENDO	ENDO	BP	GO:0044344	cellular response to fibroblast growth factor stimulus	14/1139	96/28943	2.32872e-05	0.000170495	9.13128e-05	18591/54485/12387/101540/24063/20662/22695/24066/13655/15370/29875/329628/12193/15587	14
1657	ENDO	ENDO	BP	GO:1903320	regulation of protein modification by small protein conjugation or removal	25/1139	252/28943	2.33951e-05	0.000171057	9.16141e-05	13819/18752/12389/26903/117198/11798/18754/14360/17131/12387/18230/15502/217410/56289/13653/15516/100038882/108705/328365/80750/106042/70369/17472/66725/20677	25
1658	ENDO	ENDO	BP	GO:0035601	protein deacylation	17/1139	135/28943	2.3552e-05	0.000171749	9.19846e-05	26903/18760/320365/56233/17191/101540/23796/79221/226016/21803/114715/234366/81703/71148/114716/71175/66725	17
1659	ENDO	ENDO	BP	GO:0098732	macromolecule deacylation	17/1139	135/28943	2.3552e-05	0.000171749	9.19846e-05	26903/18760/320365/56233/17191/101540/23796/79221/226016/21803/114715/234366/81703/71148/114716/71175/66725	17
1660	ENDO	ENDO	BP	GO:0007596	blood coagulation	20/1139	177/28943	2.36282e-05	0.000172077	9.21604e-05	12389/21824/12490/18591/12495/14026/20443/18793/20312/14456/12306/21390/19128/14058/17289/16923/19091/16456/14062/105722	20
1661	ENDO	ENDO	BP	GO:0030516	regulation of axon extension	15/1139	109/28943	2.44178e-05	0.000177126	9.48643e-05	18186/12168/23945/20358/20348/20361/214968/20350/11426/218877/68585/243743/13430/20430/20315	15
1662	ENDO	ENDO	BP	GO:0042310	vasoconstriction	15/1139	109/28943	2.44178e-05	0.000177126	9.48643e-05	13618/12168/23945/12389/238130/18591/14609/11622/19224/17130/12494/20312/21390/67972/14062	15
1663	ENDO	ENDO	BP	GO:0060349	bone morphogenesis	15/1139	109/28943	2.44178e-05	0.000177126	9.48643e-05	12817/17260/12161/15530/234356/20855/11647/71375/12406/70661/19411/16973/21813/20148/20481	15
1664	ENDO	ENDO	BP	GO:0006914	autophagy	38/1139	469/28943	2.45039e-05	0.000177283	9.49487e-05	16542/60440/20620/18760/69903/213393/56458/225020/54673/672511/14083/230379/17210/12759/18718/319934/20773/15481/26417/23947/20128/19877/13690/29810/20848/64143/240752/11750/15944/14679/98402/66725/100226/235439/18704/72145/69834/666468	38
1665	ENDO	ENDO	BP	GO:0061919	process utilizing autophagic mechanism	38/1139	469/28943	2.45039e-05	0.000177283	9.49487e-05	16542/60440/20620/18760/69903/213393/56458/225020/54673/672511/14083/230379/17210/12759/18718/319934/20773/15481/26417/23947/20128/19877/13690/29810/20848/64143/240752/11750/15944/14679/98402/66725/100226/235439/18704/72145/69834/666468	38
1666	ENDO	ENDO	BP	GO:0010613	positive regulation of cardiac muscle hypertrophy	9/1139	41/28943	2.46396e-05	0.000178031	9.53493e-05	17260/17258/230857/14083/19878/14815/19877/22065/19055	9
1667	ENDO	ENDO	BP	GO:0048011	neurotrophin TRK receptor signaling pathway	8/1139	32/28943	2.53989e-05	0.000183278	9.81593e-05	54673/24063/20662/12927/12367/320150/74747/20430	8
1668	ENDO	ENDO	BP	GO:0019827	stem cell population maintenance	22/1139	208/28943	2.67062e-05	0.000192332	0.000103009	16826/16600/67155/56458/21415/21407/14461/21349/11461/17979/21679/20848/320191/16973/24061/12193/238247/71175/20481/20843/210982/20677	22
1669	ENDO	ENDO	BP	GO:0003015	heart process	25/1139	254/28943	2.67235e-05	0.000192332	0.000103009	13819/13618/12389/56089/14678/20855/12313/97064/14609/16480/243764/17258/14360/18578/17131/16535/16373/18127/75547/19353/29856/381290/20266/238871/14615	25
1670	ENDO	ENDO	BP	GO:1902117	positive regulation of organelle assembly	13/1139	85/28943	2.69859e-05	0.000193913	0.000103855	17698/54673/13196/18718/76709/14086/64143/72844/13424/108686/53378/104625/72587	13
1671	ENDO	ENDO	BP	GO:0062012	regulation of small molecule metabolic process	32/1139	368/28943	2.70463e-05	0.000193913	0.000103855	16009/12161/12389/16337/15937/12495/11820/55990/20411/18754/13132/14261/56458/12398/59090/18127/13653/14815/17691/72674/20848/16969/18023/381290/68801/216963/11307/170459/74747/27999/16592/12048	32
1672	ENDO	ENDO	BP	GO:0006476	protein deacetylation	16/1139	123/28943	2.70486e-05	0.000193913	0.000103855	26903/18760/320365/56233/17191/101540/23796/79221/21803/114715/234366/81703/71148/114716/71175/66725	16
1673	ENDO	ENDO	BP	GO:0044262	cellular carbohydrate metabolic process	28/1139	302/28943	2.7098e-05	0.000194014	0.000103909	16009/26903/16337/234356/26357/15937/53625/20411/18754/66849/56458/12398/59090/14783/14815/53601/17691/72674/212111/20848/18023/66681/216963/16329/74747/19062/27999/16195	28
1674	ENDO	ENDO	BP	GO:0042026	protein refolding	7/1139	24/28943	2.75651e-05	0.000196847	0.000105427	15507/12010/193740/15502/15511/15481/70369	7
1675	ENDO	ENDO	BP	GO:0048485	sympathetic nervous system development	7/1139	24/28943	2.75651e-05	0.000196847	0.000105427	18186/18187/20350/12387/243743/18015/20677	7
1676	ENDO	ENDO	BP	GO:0050773	regulation of dendrite development	17/1139	137/28943	2.85495e-05	0.000203614	0.000109051	20393/56508/329152/76089/69601/15901/18222/54673/545156/13838/12928/29875/22629/17356/20430/19055/56430	17
1677	ENDO	ENDO	BP	GO:0032496	response to lipopolysaccharide	33/1139	386/28943	2.86745e-05	0.000204241	0.000109386	13618/17260/12161/20778/207728/18828/12010/69601/18754/18578/110651/216161/16859/17130/18127/21803/22695/20312/56722/235527/18035/26417/22038/21390/20128/108655/14062/15944/238871/216963/14469/22352/214855	33
1678	ENDO	ENDO	BP	GO:1901222	regulation of NIK/NF-kappaB signaling	14/1139	98/28943	2.95191e-05	0.000209986	0.000112463	69068/21687/72565/11820/56233/60595/56722/54446/381305/72674/70110/54672/19245/214150	14
1679	ENDO	ENDO	BP	GO:0050817	coagulation	20/1139	180/28943	3.01678e-05	0.000214323	0.000114786	12389/21824/12490/18591/12495/14026/20443/18793/20312/14456/12306/21390/19128/14058/17289/16923/19091/16456/14062/105722	20
1680	ENDO	ENDO	BP	GO:0010464	regulation of mesenchymal cell proliferation	9/1139	42/28943	3.02703e-05	0.000214499	0.00011488	16542/18028/21417/12387/16905/108655/16973/21813/67087	9
1681	ENDO	ENDO	BP	GO:0014742	positive regulation of muscle hypertrophy	9/1139	42/28943	3.02703e-05	0.000214499	0.00011488	17260/17258/230857/14083/19878/14815/19877/22065/19055	9
1682	ENDO	ENDO	BP	GO:0030518	intracellular steroid hormone receptor signaling pathway	15/1139	111/28943	3.03851e-05	0.000215036	0.000115168	238803/13132/15502/14815/16601/328365/93686/17979/108655/16969/22629/13207/353342/24074/94186	15
1683	ENDO	ENDO	BP	GO:0010921	regulation of phosphatase activity	13/1139	86/28943	3.06588e-05	0.000216417	0.000115908	109700/17260/14678/12313/66849/11622/19878/15516/17872/19877/17931/26936/217124	13
1684	ENDO	ENDO	BP	GO:0060415	muscle tissue morphogenesis	13/1139	86/28943	3.06588e-05	0.000216417	0.000115908	13805/77446/13609/17069/18128/110532/54485/17131/12387/14225/21803/228788/22761	13
1685	ENDO	ENDO	BP	GO:0043524	negative regulation of neuron apoptotic process	21/1139	195/28943	3.08689e-05	0.000217622	0.000116553	16542/18186/17260/18752/11798/14360/12443/18008/16476/20312/170719/12227/15516/18227/19877/18205/14062/107449/15505/12048/16195	21
1686	ENDO	ENDO	BP	GO:1903587	regulation of blood vessel endothelial cell proliferation involved in sprouting angiogenesis	6/1139	17/28943	3.12224e-05	0.000219833	0.000117737	105450/54485/228852/240185/14461/23796	6
1687	ENDO	ENDO	BP	GO:0006887	exocytosis	35/1139	422/28943	3.13326e-05	0.000220327	0.000118002	56508/18752/74463/14678/18128/11745/243764/17886/18754/215449/17920/16859/14461/109905/106572/53869/21928/12306/26431/75914/13852/64143/16500/22631/216963/235442/70497/68328/66725/22319/18704/105504/53378/19325/12048	35
1688	ENDO	ENDO	BP	GO:0032874	positive regulation of stress-activated MAPK cascade	17/1139	138/28943	3.13845e-05	0.000220411	0.000118047	18795/22436/69601/11820/14257/13132/26921/100532/59009/12928/19766/65106/381921/52065/26406/216965/23882	17
1689	ENDO	ENDO	BP	GO:0060324	face development	11/1139	63/28943	3.14391e-05	0.000220514	0.000118102	71371/30953/21803/20130/26417/19411/215418/22682/77087/71175/20481	11
1690	ENDO	ENDO	BP	GO:0010508	positive regulation of autophagy	18/1139	152/28943	3.17667e-05	0.000222528	0.000119181	16542/20620/18760/56458/54673/18718/20773/26417/23947/20128/19877/29810/64143/15944/14679/98402/66725/18704	18
1691	ENDO	ENDO	BP	GO:0035710	CD4-positive, alpha-beta T cell activation	16/1139	125/28943	3.30951e-05	0.000231539	0.000124007	58185/16362/17131/12520/59009/16859/16205/21803/15284/381305/317757/20848/108655/21813/80859/23882	16
1692	ENDO	ENDO	BP	GO:1902882	regulation of response to oxidative stress	14/1139	99/28943	3.31511e-05	0.000231638	0.00012406	15507/11820/14360/12387/17210/18584/170719/11911/19766/70369/108655/66725/211329/53618	14
1693	ENDO	ENDO	BP	GO:2001257	regulation of cation channel activity	21/1139	196/28943	3.33141e-05	0.000232482	0.000124512	17260/58234/12389/26903/12313/19418/11820/18578/16535/66395/14225/116873/12631/16412/18803/20266/15979/238871/13830/75785/19055	21
1694	ENDO	ENDO	BP	GO:0009913	epidermal cell differentiation	24/1139	242/28943	3.39746e-05	0.000236791	0.00012682	18755/29876/224796/93691/16600/18128/17920/16535/19224/50523/286940/16450/19878/19353/14284/22695/19877/17979/110253/170644/12367/56338/19055/18810	24
1695	ENDO	ENDO	BP	GO:1902850	microtubule cytoskeleton organization involved in mitosis	18/1139	153/28943	3.4699e-05	0.000241535	0.00012936	20620/68519/193740/17758/15511/24063/53869/66711/320165/16412/20842/24061/234094/13589/16800/13424/20843/218850	18
1696	ENDO	ENDO	BP	GO:0002237	response to molecule of bacterial origin	34/1139	407/28943	3.49629e-05	0.000243065	0.00013018	13618/17260/12161/20778/207728/18828/12010/69601/18754/18578/110651/216161/16859/17130/18127/21803/22695/20312/56722/235527/18035/26417/22038/21390/20128/108655/14062/15944/238871/216963/14469/22352/21355/214855	34
1697	ENDO	ENDO	BP	GO:0010612	regulation of cardiac muscle adaptation	5/1139	11/28943	3.54461e-05	0.000245495	0.000131481	56458/16905/381290/22065/19055	5
1698	ENDO	ENDO	BP	GO:0045602	negative regulation of endothelial cell differentiation	5/1139	11/28943	3.54461e-05	0.000245495	0.000131481	11482/21417/22436/15901/18132	5
1699	ENDO	ENDO	BP	GO:1902959	regulation of aspartic-type endopeptidase activity involved in amyloid precursor protein catabolic process	5/1139	11/28943	3.54461e-05	0.000245495	0.000131481	11820/233489/13838/19878/13636	5
1700	ENDO	ENDO	BP	GO:0048640	negative regulation of developmental growth	16/1139	126/28943	3.65438e-05	0.00025278	0.000135383	18186/12575/20358/14609/20348/20361/214968/20350/52357/14083/232334/218877/68585/12631/108655/21813	16
1701	ENDO	ENDO	BP	GO:0071260	cellular response to mechanical stimulus	11/1139	64/28943	3.6626e-05	0.000253032	0.000135518	11826/667742/12389/207728/12387/18127/19353/29810/16456/192662/18810	11
1702	ENDO	ENDO	BP	GO:0098801	regulation of renal system process	9/1139	43/28943	3.69539e-05	0.000253933	0.000136001	13618/14678/20855/18591/14609/13731/14456/14062/19062	9
1703	ENDO	ENDO	BP	GO:1905144	response to acetylcholine	9/1139	43/28943	3.69539e-05	0.000253933	0.000136001	17067/18795/110454/14678/17069/243764/20411/19878/381290	9
1704	ENDO	ENDO	BP	GO:0010763	positive regulation of fibroblast migration	7/1139	25/28943	3.69868e-05	0.000253933	0.000136001	11826/18591/83397/18754/14083/21803/16412	7
1705	ENDO	ENDO	BP	GO:0035855	megakaryocyte development	7/1139	25/28943	3.69868e-05	0.000253933	0.000136001	14247/242687/21349/18718/16923/22761/11308	7
[truncated: 12,910 more rows]

## Sheet: ENDO
	Cluster	Direction.25	Comparison	ID	Description	GeneRatio	BgRatio	pvalue	p.adjust	qvalue	geneID	Count
[truncated: 181 more rows]

[truncated: 7 more sheets: EPI, FC, MP, NK, T, SMC, B]
