# Supplementary material for: Circadian Gene BMAL1 Regulation of Cellular Senescence in Thyroid Aging
Source: Aging Cell. 2025 May 28;24(8):e70119. doi: 10.1111/acel.70119 (PMC12341809; doi:10.1111/acel.70119)
Supplement: Supplementary file 17 — Table S4. SASP Geneset. [file ACEL-24-e70119-s011.csv]

Human_SASP	Mouse_SASP
ACVR1B	Acvr1b
ANG	Ang
ANGPT1	Angpt1
ANGPTL4	Angptl4
AREG	Areg
AXL	Axl
BEX3	Bex3
BMP2	Bmp2
BMP6	Bmp6
C3	C3
CCL1	Ccl1
CCL13	Ccl2
CCL16	Ccl20
CCL2	Ccl24
CCL20	Ccl26
CCL24	Ccl3
CCL26	Ccl4
CCL3	Ccl5
CCL3L1	Ccl7
CCL4	Ccl8
CCL5	Cd55
CCL7	Cd9
CCL8	Csf1
CD55	Csf2
CD9	Csf2rb
CSF1	Cst10
CSF2	Ctnnb1
CSF2RB	Ctsb
CST4	Cxcl1
CTNNB1	Cxcl10
CTSB	Cxcl12
CXCL1	Cxcl16
CXCL10	Cxcl2
CXCL12	Cxcl3
CXCL16	Cxcr2
CXCL2	Dkk1
CXCL3	Edn1
CXCL8	Egf
CXCR2	Egfr
DKK1	Ereg
EDN1	Esm1
EGF	Ets2
EGFR	Fas
EREG	Fgf1
ESM1	Fgf2
ETS2	Fgf7
FAS	Gdf15
FGF1	Gem
FGF2	Gmfg
FGF7	Hgf
GDF15	Hmgb1
GEM	Icam1
GMFG	Icam5
HGF	Igf1
HMGB1	Igfbp1
ICAM1	Igfbp2
ICAM3	Igfbp3
IGF1	Igfbp4
IGFBP1	Igfbp5
IGFBP2	Igfbp6
IGFBP3	Igfbp7
IGFBP4	Il10
IGFBP5	Il13
IGFBP6	Il15
IGFBP7	Il18
IL10	Il1a
IL13	Il1b
IL15	Il2
IL18	Il6
IL1A	Il6st
IL1B	Il7
IL2	Inha
IL32	Iqgap2
IL6	Itga2
IL6ST	Itpka
IL7	Jun
INHA	Kitl
IQGAP2	Lcp1
ITGA2	Mif
ITPKA	Mmp13
JUN	Mmp10
KITLG	Mmp12
LCP1	Mmp13
MIF	Mmp14
MMP1	Mmp2
MMP10	Mmp3
MMP12	Mmp9
MMP13	Nap1l4
MMP14	Nrg1
MMP2	Pappa
MMP3	Pecam1
MMP9	Pgf
NAP1L4	Pigf
NRG1	Plat
PAPPA	Plau
PECAM1	Plaur
PGF	Ptbp1
PIGF	Ptger2
PLAT	Ptges
PLAU	Rps6ka5
PLAUR	Scamp4
PTBP1	Selplg
PTGER2	Sema3f
PTGES	Serpinb3a
RPS6KA5	Serpine1
SCAMP4	Serpine2
SELPLG	Spp1
SEMA3F	Spx
SERPINB4	Timp2
SERPINE1	Tnf
SERPINE2	Tnfrsf11b
SPP1	Tnfrsf1a
SPX	Tnfrsf1b
TIMP2	Tubgcp2
TNF	Vegfa
TNFRSF10C	Vegfc
TNFRSF11B	Vgf
TNFRSF1A	Wnt16
TNFRSF1B	Wnt2
TUBGCP2
VEGFA
VEGFC
VGF
WNT16
WNT2
