# Supplementary material for: Circadian Gene BMAL1 Regulation of Cellular Senescence in Thyroid Aging
Source: Aging Cell. 2025 May 28;24(8):e70119. doi: 10.1111/acel.70119 (PMC12341809; doi:10.1111/acel.70119)
Supplement: Supplementary file 18 — Table S5. Mouse major cell type‐specific genes. [file ACEL-24-e70119-s010.csv]

	p_val	avg_log2FC	pct.1	pct.2	p_val_adj	cluster	gene
1	0	3.199656195	0.73	0.301	0	EPI	Zfp804b
2	0	3.144951357	1	0.999	0	EPI	Tg
3	0	3.031086395	0.879	0.463	0	EPI	Tpo
4	0	2.699047757	0.752	0.259	0	EPI	Clstn2
5	0	2.660976886	0.841	0.308	0	EPI	Iyd
6	0	2.591103837	0.864	0.407	0	EPI	Atp1b1
7	0	2.320058576	0.989	0.903	0	EPI	Mt1
8	0	2.317773117	0.771	0.355	0	EPI	Grp
9	0	2.29983205	0.576	0.137	0	EPI	Sla
10	0	2.29521429	0.902	0.533	0	EPI	Chchd10
11	0	2.149652654	0.695	0.144	0	EPI	Pax8
12	0	2.08972469	0.757	0.316	0	EPI	Prlr
13	0	2.065510932	0.833	0.715	0	EPI	mt-Nd4l
14	0	2.059962283	0.654	0.153	0	EPI	Greb1l
15	0	2.05160186	0.708	0.2	0	EPI	Ager
16	0	2.044378611	0.693	0.168	0	EPI	Tspan1
17	0	2.025621906	0.892	0.589	0	EPI	Mt2
18	0	2.012517297	0.757	0.29	0	EPI	Kcnk1
19	0	2.001179937	0.728	0.233	0	EPI	Dio1
20	0	1.978921378	0.696	0.177	0	EPI	Sfta3-ps
21	0	1.933637544	0.734	0.22	0	EPI	Slc26a10
22	0	1.930136997	0.909	0.78	0	EPI	Npc2
23	0	1.926814851	0.599	0.367	0	EPI	Tacc2
24	0	1.919957175	0.711	0.193	0	EPI	Napsa
25	0	1.909287183	0.819	0.468	0	EPI	Rbp1
26	0	1.906551493	0.987	0.997	0	EPI	mt-Cytb
27	0	1.903529331	0.87	0.839	0	EPI	mt-Nd5
28	0	1.887871031	0.984	0.994	0	EPI	mt-Co1
29	0	1.866404793	0.988	0.996	0	EPI	mt-Co2
30	0	1.860719406	0.709	0.203	0	EPI	Cdh16
31	0	1.848000135	0.609	0.084	0	EPI	Tshr
32	0	1.823779696	0.846	0.681	0	EPI	Atp1a1
33	0	1.823454441	0.674	0.119	0	EPI	Slc26a7
34	0	1.814690448	0.974	0.991	0	EPI	mt-Nd4
35	0	1.796777476	0.803	0.511	0	EPI	Sec11c
36	0	1.783894714	0.669	0.137	0	EPI	Foxe1
37	0	1.773898204	0.794	0.531	0	EPI	Mif
38	0	1.773384463	0.675	0.168	0	EPI	Tfcp2l1
39	0	1.772908205	0.995	0.999	0	EPI	mt-Co3
40	0	1.753692505	0.637	0.186	0	EPI	Slc5a5
41	0	1.745146599	0.995	0.999	0	EPI	mt-Atp6
42	0	1.740974977	0.67	0.16	0	EPI	Asgr1
43	0	1.733117098	0.863	0.651	0	EPI	S100a1
44	0	1.733029365	0.654	0.144	0	EPI	Folr1
45	0	1.696417307	0.924	0.913	0	EPI	Hsp90b1
46	0	1.688589597	0.886	0.886	0	EPI	mt-Nd3
47	0	1.680021024	0.838	0.705	0	EPI	Manf
48	0	1.675903468	0.671	0.131	0	EPI	Slc4a5
49	0	1.672668086	0.795	0.56	0	EPI	Prdx5
50	0	1.669429058	0.965	0.986	0	EPI	mt-Nd2
51	0	1.637784412	0.682	0.159	0	EPI	Kcnh3
52	0	1.625704507	0.663	0.335	0	EPI	Sdf2l1
53	0	1.623672129	0.701	0.276	0	EPI	Vegfa
54	0	1.614092614	0.955	0.982	0	EPI	mt-Nd1
55	0	1.560064522	0.756	0.362	0	EPI	Wfdc2
56	0	1.558488699	0.577	0.132	0	EPI	Cdh4
57	0	1.55725305	0.633	0.142	0	EPI	Ppp1r1b
58	0	1.546425608	0.828	0.714	0	EPI	Pdia6
59	0	1.542638244	0.868	0.795	0	EPI	Bsg
60	0	1.541596123	0.918	0.895	0	EPI	Hspa5
61	0	1.540888991	0.888	0.852	0	EPI	Calr
62	0	1.531061504	0.654	0.198	0	EPI	Cldn3
63	0	1.527935796	0.737	0.386	0	EPI	Cystm1
64	0	1.526535786	0.667	0.28	0	EPI	Krt8
65	0	1.485321994	0.668	0.297	0	EPI	Ldhb
66	0	1.477254301	0.65	0.302	0	EPI	Krt18
67	0	1.466899141	0.666	0.242	0	EPI	Slc16a2
68	0	1.464343986	0.62	0.105	0	EPI	Gjb1
69	0	1.45609275	0.616	0.168	0	EPI	Ccdc141
70	0	1.453268413	0.656	0.248	0	EPI	Slc43a2
71	0	1.44706659	0.454	0.069	0	EPI	Slc14a2
72	0	1.440908497	0.652	0.253	0	EPI	Ero1lb
73	0	1.428089517	0.642	0.2	0	EPI	Ces1d
74	0	1.416623394	0.616	0.211	0	EPI	Cers6
75	0	1.410507277	0.594	0.118	0	EPI	Wnt4
76	0	1.410415172	0.664	0.345	0	EPI	Sdc4
77	0	1.408856392	0.762	0.606	0	EPI	Ndufb8
78	0	1.398616517	0.849	0.807	0	EPI	Gpx4
79	0	1.393756469	0.657	0.381	0	EPI	Pdia4
80	0	1.391368425	0.869	0.677	0	EPI	Cd24a
81	0	1.390810869	0.593	0.09	0	EPI	Plet1
82	0	1.389961974	0.697	0.407	0	EPI	mt-Atp8
83	0	1.369340952	0.636	0.182	0	EPI	Wwc1
84	0	1.364226672	0.816	0.716	0	EPI	Ndufa13
85	0	1.359138249	0.817	0.727	0	EPI	Uqcr11
86	0	1.357494568	0.602	0.131	0	EPI	Krt7
87	0	1.352024355	0.673	0.346	0	EPI	Ezr
88	0	1.344218485	0.795	0.709	0	EPI	Sec61b
89	0	1.343989021	0.589	0.149	0	EPI	Fam13a
90	0	1.328036226	0.614	0.302	0	EPI	Creld2
91	0	1.317062972	0.553	0.092	0	EPI	Slc16a11
92	0	1.311683836	0.839	0.819	0	EPI	Pdia3
93	0	1.299100444	0.594	0.122	0	EPI	Elovl7
94	0	1.294580806	0.651	0.348	0	EPI	Tmem205
95	0	1.28751673	0.671	0.352	0	EPI	Nucb2
96	0	1.282084608	0.889	0.868	0	EPI	Cox6c
97	0	1.267824126	0.673	0.253	0	EPI	Iqgap2
98	0	1.267569394	0.755	0.478	0	EPI	Cpq
99	0	1.264380044	0.694	0.392	0	EPI	Mgst1
100	0	1.257289715	0.753	0.593	0	EPI	Ndufa1
101	0	1.254260723	0.569	0.162	0	EPI	Nckap5
102	0	1.253059173	0.605	0.198	0	EPI	Sord
103	0	1.246692415	0.546	0.118	0	EPI	Gpx2
104	0	1.242043494	0.516	0.122	0	EPI	Gsta3
105	0	1.239431165	0.75	0.561	0	EPI	Csrp1
106	0	1.235879345	0.681	0.288	0	EPI	Spint2
107	0	1.229698184	0.575	0.242	0	EPI	Glis3
108	0	1.226773532	0.857	0.862	0	EPI	Rrbp1
109	0	1.224458385	0.909	0.893	0	EPI	Cox8a
110	0	1.223392665	0.839	0.796	0	EPI	Ndufa4
111	0	1.222847823	0.577	0.212	0	EPI	2610035D17Rik
112	0	1.220808082	0.746	0.701	0	EPI	Gls
113	0	1.20959107	0.588	0.111	0	EPI	Nkx2-1
114	0	1.194734133	0.796	0.738	0	EPI	Dad1
115	0	1.193266783	0.674	0.383	0	EPI	Bcl2
116	0	1.192220666	0.523	0.049	0	EPI	Ano5
117	0	1.186418825	0.842	0.809	0	EPI	Rpl36al
118	0	1.184025411	0.556	0.087	0	EPI	Cybrd1
119	0	1.181300253	0.659	0.381	0	EPI	Gde1
120	0	1.174294575	0.63	0.274	0	EPI	Papss2
121	0	1.1649138	0.661	0.368	0	EPI	Hist1h2bc
122	0	1.15826542	0.53	0.153	0	EPI	Sox9
123	0	1.156111991	0.563	0.107	0	EPI	Clmn
124	0	1.14885112	0.502	0.102	0	EPI	Ism1
125	0	1.147592424	0.745	0.608	0	EPI	Ctsd
126	0	1.145653653	0.427	0.083	0	EPI	Adm2
127	0	1.143243782	0.831	0.812	0	EPI	Cox7a2
128	0	1.141825133	0.519	0.161	0	EPI	Erbb4
129	0	1.139401026	0.521	0.089	0	EPI	Derl3
130	0	1.123027363	0.539	0.117	0	EPI	Ckmt1
131	0	1.121371152	0.734	0.621	0	EPI	Swi5
132	0	1.119213823	0.808	0.789	0	EPI	Ppib
133	0	1.115858727	0.731	0.32	0	EPI	Epcam
134	0	1.113392881	0.517	0.071	0	EPI	Igfn1
135	0	1.107133765	0.754	0.645	0	EPI	Cox7b
136	0	1.105022408	0.477	0.11	0	EPI	Cited4
137	0	1.104729883	0.488	0.069	0	EPI	Calml3
138	0	1.101859763	0.711	0.511	0	EPI	Fkbp2
139	0	1.098454779	0.529	0.07	0	EPI	Kcnj16
140	0	1.096147605	0.553	0.087	0	EPI	Mal
141	0	1.096096339	0.388	0.059	0	EPI	Ecrg4
142	0	1.092076637	0.685	0.502	0	EPI	Mdh1
143	0	1.088530972	0.46	0.175	0	EPI	Rab11fip1
144	0	1.087055178	0.626	0.34	0	EPI	Chpt1
145	0	1.086786085	0.456	0.227	0	EPI	Dusp2
146	0	1.084183305	0.58	0.202	0	EPI	Cldn7
147	0	1.080812377	0.805	0.756	0	EPI	Sec61g
148	0	1.079386755	0.412	0.051	0	EPI	Gm14066
149	0	1.079233385	0.602	0.279	0	EPI	Mrps6
150	0	1.078335298	0.661	0.459	0	EPI	Rnh1
151	0	1.065575617	0.639	0.346	0	EPI	Map1b
152	0	1.054834678	0.819	0.743	0	EPI	S100a11
153	0	1.053806889	0.525	0.077	0	EPI	Tmem116
154	0	1.05233843	0.574	0.206	0	EPI	Cdh1
155	0	1.051834287	0.66	0.524	0	EPI	Skp1a
156	0	1.050827509	0.687	0.519	0	EPI	Micos13
157	0	1.049332155	0.631	0.351	0	EPI	Setbp1
158	0	1.045284763	0.464	0.108	0	EPI	Ppargc1a
159	0	1.042578185	0.753	0.717	0	EPI	Dnajc3
160	0	1.034999981	0.662	0.399	0	EPI	Bcam
161	0	1.033861398	0.879	0.89	0	EPI	Cox4i1
162	0	1.032105632	0.64	0.298	0	EPI	Mecom
163	0	1.024165461	0.804	0.789	0	EPI	Txn1
164	0	1.022597994	0.511	0.135	0	EPI	Slit2
165	0	1.021919074	0.672	0.531	0	EPI	Tmed3
166	0	1.020256711	0.654	0.266	0	EPI	Scg5
167	0	1.017124396	0.675	0.534	0	EPI	Mdh2
168	0	1.013984823	0.615	0.363	0	EPI	4833439L19Rik
169	0	1.013146278	0.525	0.167	0	EPI	Acsl3
170	0	1.012252289	0.457	0.087	0	EPI	Fxyd4
171	0	1.010048654	0.753	0.681	0	EPI	Atp5d
172	0	1.009042267	0.73	0.648	0	EPI	Atp5g1
173	0	1.009006068	0.436	0.043	0	EPI	Rmst
174	0	1.002425943	0.499	0.074	0	EPI	Moxd1
175	0	1.001035096	0.753	0.689	0	EPI	Uqcr10
176	0	0.995808277	0.764	0.748	0	EPI	Dstn
177	0	0.994510504	0.664	0.448	0	EPI	Anapc13
178	0	0.987605901	0.512	0.067	0	EPI	Gm12446
179	0	0.987164523	0.704	0.574	0	EPI	Ndufc1
180	0	0.986118823	0.478	0.08	0	EPI	Krt19
181	0	0.982668414	0.709	0.603	0	EPI	Atp5mpl
182	0	0.979521135	0.744	0.692	0	EPI	Cox5a
183	0	0.977282769	0.584	0.327	0	EPI	Fmc1
184	0	0.972697678	0.525	0.12	0	EPI	Galns
185	0	0.967701737	0.67	0.513	0	EPI	Tmem258
186	0	0.966471645	0.653	0.477	0	EPI	Cnpy2
187	0	0.960298306	0.518	0.096	0	EPI	Col4a4
188	0	0.959650474	0.665	0.531	0	EPI	Cycs
189	0	0.957839312	0.678	0.504	0	EPI	H2afj
190	0	0.957675007	0.787	0.658	0	EPI	Cdk8
191	0	0.957453206	0.635	0.428	0	EPI	Hif1a
192	0	0.95719085	0.437	0.065	0	EPI	Tnc
193	0	0.954035969	0.622	0.417	0	EPI	Acaa2
194	0	0.953187595	0.446	0.06	0	EPI	Clic3
195	0	0.94439286	0.778	0.761	0	EPI	Cox6b1
196	0	0.944366759	0.692	0.573	0	EPI	Atp5g3
197	0	0.943192151	0.62	0.37	0	EPI	Dap
198	0	0.943098952	0.607	0.377	0	EPI	Trappc2l
199	0	0.9423278	0.734	0.677	0	EPI	Uqcrq
200	0	0.940737344	0.813	0.803	0	EPI	Cox7c
201	0	0.937270885	0.492	0.121	0	EPI	Rragd
202	0	0.937023965	0.545	0.284	0	EPI	Msrb1
203	0	0.930457794	0.356	0.068	0	EPI	Tmprss2
204	0	0.9244852	0.533	0.184	0	EPI	Fam189a2
205	0	0.923299782	0.489	0.09	0	EPI	Lypd6b
206	0	0.917089959	0.556	0.246	0	EPI	Tmem238
207	0	0.914112092	0.704	0.584	0	EPI	Atp5k
208	0	0.909270627	0.316	0.122	0	EPI	Tuft1
209	0	0.907314153	0.459	0.086	0	EPI	Dsp
210	0	0.903848203	0.727	0.692	0	EPI	Cox5b
211	0	0.901720613	0.498	0.119	0	EPI	Nkd1
212	0	0.897130123	0.611	0.35	0	EPI	Id4
213	0	0.893372193	0.618	0.384	0	EPI	Oat
214	0	0.887668901	0.711	0.637	0	EPI	Rnasek
215	0	0.887621697	0.48	0.042	0	EPI	Myo5c
216	0	0.88275832	0.477	0.052	0	EPI	Scnn1b
217	0	0.882507003	0.494	0.097	0	EPI	Prom2
218	0	0.881222326	0.56	0.233	0	EPI	Dcaf11
219	0	0.877868779	0.594	0.364	0	EPI	Mrpl57
220	0	0.87546555	0.531	0.164	0	EPI	Fgf1
221	0	0.874259905	0.49	0.111	0	EPI	Cadps2
222	0	0.874200128	0.495	0.157	0	EPI	Slc5a3
223	0	0.870847281	0.445	0.171	0	EPI	Nme7
224	0	0.868802174	0.519	0.174	0	EPI	Pdxk
225	0	0.867102177	0.455	0.051	0	EPI	Gramd2
226	0	0.86557953	0.829	0.808	0	EPI	Ctsl
227	0	0.86333946	0.453	0.071	0	EPI	Ccdc74a
228	0	0.858102246	0.438	0.099	0	EPI	Sgms2
229	0	0.856797776	0.619	0.467	0	EPI	Dnajb9
230	0	0.855692688	0.439	0.099	0	EPI	Acot1
231	0	0.854706724	0.344	0.045	0	EPI	Fstl4
232	0	0.854229834	0.518	0.205	0	EPI	Zfyve21
233	0	0.850562187	0.561	0.231	0	EPI	Atp11a
234	0	0.850239407	0.648	0.503	0	EPI	Ndufb2
235	0	0.850019342	0.565	0.279	0	EPI	Snhg18
236	0	0.84966032	0.525	0.16	0	EPI	Nipal2
237	0	0.848959953	0.658	0.542	0	EPI	Reep5
238	0	0.848066328	0.704	0.619	0	EPI	Atp5md
239	0	0.845389109	0.449	0.086	0	EPI	Col4a3
240	0	0.84318916	0.465	0.086	0	EPI	Aif1l
241	0	0.843047677	0.644	0.403	0	EPI	Wwp1
242	0	0.837416026	0.463	0.053	0	EPI	Chdh
243	0	0.835219792	0.72	0.684	0	EPI	Ndufa7
244	0	0.835137817	0.509	0.116	0	EPI	Afap1l2
245	0	0.833912001	0.462	0.074	0	EPI	Bmp5
246	0	0.831946076	0.497	0.113	0	EPI	Me1
247	0	0.831380254	0.8	0.813	0	EPI	Uqcrh
248	0	0.827554916	0.619	0.446	0	EPI	Prdx6
249	0	0.826744336	0.472	0.126	0	EPI	Rnf128
250	0	0.825589594	0.632	0.5	0	EPI	Sec11a
251	0	0.825280675	0.438	0.039	0	EPI	Slc5a8
252	0	0.824973161	0.528	0.207	0	EPI	Gstt2
253	0	0.824580209	0.473	0.19	0	EPI	Lgr4
254	0	0.821817895	0.661	0.536	0	EPI	Ndufa5
255	0	0.821769518	0.465	0.151	0	EPI	Epb41l5
256	0	0.821448465	0.704	0.658	0	EPI	Ndufb11
257	0	0.817752683	0.868	0.894	0	EPI	Serf2
258	0	0.812144183	0.453	0.074	0	EPI	Shisa4
259	0	0.811285499	0.362	0.06	0	EPI	Fbp1
260	0	0.81034833	0.773	0.58	0	EPI	Cd63
261	0	0.809879104	0.484	0.081	0	EPI	Epb41l4b
262	0	0.808597501	0.451	0.049	0	EPI	Sall1
263	0	0.807431102	0.554	0.249	0	EPI	Dtnb
264	0	0.807013365	0.581	0.34	0	EPI	Hint2
265	0	0.80517945	0.646	0.521	0	EPI	Ndufa11
266	0	0.802601105	0.354	0.043	0	EPI	Agr2
267	0	0.802294131	0.454	0.113	0	EPI	Myo5b
268	0	0.799791286	0.631	0.274	0	EPI	Pla2g7
269	0	0.793776016	0.464	0.085	0	EPI	Kcnj15
270	0	0.789877086	0.421	0.08	0	EPI	Hmgcll1
271	0	0.787185577	0.476	0.152	0	EPI	Rab25
272	0	0.786737964	0.709	0.676	0	EPI	Ndufb9
273	0	0.785000937	0.573	0.279	0	EPI	Lmo7
274	0	0.784844783	0.437	0.06	0	EPI	Zfp385b
275	0	0.782780011	0.553	0.311	0	EPI	Glrx5
276	0	0.782415384	0.376	0.061	0	EPI	Dok6
277	0	0.781706941	0.457	0.082	0	EPI	Grb14
278	0	0.779353953	0.743	0.665	0	EPI	Ssr4
279	0	0.778072863	0.57	0.376	0	EPI	Ppdpf
280	0	0.775829933	0.738	0.584	0	EPI	Cd9
281	0	0.774225863	0.592	0.4	0	EPI	Suclg1
282	0	0.772385862	0.406	0.046	0	EPI	Atp6v0d2
283	0	0.770893656	0.741	0.758	0	EPI	Atp5a1
284	0	0.77046903	0.373	0.069	0	EPI	Kcnc2
285	0	0.769511316	0.505	0.198	0	EPI	Sod3
286	0	0.768528441	0.595	0.27	0	EPI	Alcam
287	0	0.764547505	0.712	0.642	0	EPI	Dbi
288	0	0.764133467	0.746	0.748	0	EPI	Atp5j2
289	0	0.75852737	0.36	0.113	0	EPI	Lrp2
290	0	0.754693855	0.648	0.526	0	EPI	Mpc2
291	0	0.75000126	0.647	0.497	0	EPI	Ndufa12
292	0	0.748143807	0.417	0.038	0	EPI	Plekhd1
293	0	0.7477035	0.591	0.444	0	EPI	Magt1
294	0	0.746950664	0.428	0.075	0	EPI	Arg2
295	0	0.746947828	0.363	0.032	0	EPI	Dnah12
296	0	0.746035535	0.588	0.364	0	EPI	Pbxip1
297	0	0.745343199	0.626	0.494	0	EPI	Ndufs6
298	0	0.744039384	0.514	0.155	0	EPI	Mir100hg
299	0	0.743675031	0.611	0.383	0	EPI	Wls
300	0	0.742807264	0.342	0.047	0	EPI	Ccn4
301	0	0.742754455	0.642	0.515	0	EPI	Ptpn1
302	0	0.742534498	0.491	0.171	0	EPI	Hhex
303	0	0.741918443	0.731	0.744	0	EPI	Uqcrb
304	0	0.741899099	0.624	0.518	0	EPI	Mlec
305	0	0.741691674	0.493	0.16	0	EPI	Appl2
306	0	0.740382139	0.495	0.171	0	EPI	Mbip
307	0	0.737321103	0.755	0.785	0	EPI	Atp5b
308	0	0.736312337	0.396	0.087	0	EPI	Rai2
309	0	0.735367991	0.712	0.644	0	EPI	Atpif1
310	0	0.734305967	0.417	0.082	0	EPI	Kctd8
311	0	0.731482937	0.516	0.214	0	EPI	Pip4k2c
312	0	0.730140165	0.476	0.252	0	EPI	Sgpl1
313	0	0.72965674	0.41	0.04	0	EPI	Igsf5
314	0	0.727728015	0.555	0.348	0	EPI	Timm8b
315	0	0.726189742	0.634	0.535	0	EPI	Rpn1
316	0	0.725004951	0.433	0.082	0	EPI	Clip4
317	0	0.724580651	0.707	0.712	0	EPI	Tmbim6
318	0	0.719490225	0.435	0.089	0	EPI	Celsr1
319	0	0.719204196	0.609	0.452	0	EPI	Higd1a
320	0	0.719184208	0.294	0.083	0	EPI	Lamc2
321	0	0.718792473	0.436	0.088	0	EPI	Slc44a3
322	0	0.717767361	0.598	0.446	0	EPI	Dnajb11
323	0	0.715984222	0.939	0.942	0	EPI	Rpl18a
324	0	0.715427663	0.614	0.462	0	EPI	Sod2
325	0	0.714692391	0.577	0.398	0	EPI	Mien1
326	0	0.714601209	0.536	0.24	0	EPI	Ppp1r9a
327	0	0.713072131	0.599	0.396	0	EPI	Blvrb
328	0	0.708181678	0.442	0.098	0	EPI	Kcnip3
329	0	0.70708796	0.447	0.124	0	EPI	Gstt3
330	0	0.705542901	0.538	0.278	0	EPI	Hivep3
331	0	0.704669609	0.514	0.244	0	EPI	Mettl26
332	0	0.704631522	0.614	0.468	0	EPI	Os9
333	0	0.702496544	0.475	0.206	0	EPI	1110065P20Rik
334	0	0.7015486	0.523	0.261	0	EPI	Sesn3
335	0	0.699698844	0.499	0.168	0	EPI	Cdon
336	0	0.693735906	0.422	0.06	0	EPI	Prss8
337	0	0.693350799	0.407	0.09	0	EPI	Car2
338	0	0.690527416	0.49	0.161	0	EPI	Ptprf
339	0	0.690432851	0.579	0.385	0	EPI	Abracl
340	0	0.687558695	0.509	0.178	0	EPI	Patj
341	0	0.685941207	0.477	0.105	0	EPI	Sorl1
342	0	0.685715578	0.504	0.17	0	EPI	Cdkl1
343	0	0.681398262	0.451	0.186	0	EPI	Alas1
344	0	0.679573136	0.495	0.185	0	EPI	Pde1c
345	0	0.677385385	0.715	0.713	0	EPI	Canx
346	0	0.676617386	0.413	0.085	0	EPI	Dgkb
347	0	0.675234463	0.468	0.174	0	EPI	Acss1
348	0	0.675091213	0.37	0.068	0	EPI	Gli2
349	0	0.672332527	0.428	0.085	0	EPI	Pygl
350	0	0.671534748	0.477	0.198	0	EPI	Pts
351	0	0.671334294	0.389	0.086	0	EPI	Tst
352	0	0.669184244	0.433	0.104	0	EPI	Net1
353	0	0.66597422	0.324	0.043	0	EPI	Tnfrsf9
354	0	0.665201663	0.396	0.093	0	EPI	Rasef
355	0	0.664206472	0.59	0.389	0	EPI	Btg3
356	0	0.661230149	0.469	0.135	0	EPI	Slco2a1
357	0	0.657198569	0.495	0.255	0	EPI	Ormdl2
358	0	0.655901383	0.325	0.028	0	EPI	Tex11
359	0	0.654155897	0.781	0.809	0	EPI	Atp5l
360	0	0.652157346	0.661	0.283	0	EPI	Smoc2
361	0	0.651287872	0.414	0.114	0	EPI	Parm1
362	0	0.651078343	0.517	0.319	0	EPI	Slc25a39
363	0	0.649095034	0.443	0.134	0	EPI	Tbx3
364	0	0.646316412	0.285	0.078	0	EPI	C2cd4b
365	0	0.646308992	0.397	0.105	0	EPI	Fkbp11
366	0	0.644917537	0.481	0.176	0	EPI	Cd82
367	0	0.640971127	0.503	0.23	0	EPI	Abcd3
368	0	0.639497008	0.429	0.159	0	EPI	Trpm3
369	0	0.636894392	0.48	0.215	0	EPI	Smim1
370	0	0.635418495	0.488	0.174	0	EPI	Col4a5
371	0	0.635348967	0.501	0.288	0	EPI	Tmx1
372	0	0.635133246	0.435	0.129	0	EPI	Ddr1
373	0	0.633253808	0.369	0.033	0	EPI	Duoxa2
374	0	0.631143876	0.411	0.076	0	EPI	Rap1gap
375	0	0.630697782	0.307	0.05	0	EPI	Epha7
376	0	0.630259721	0.475	0.22	0	EPI	Zbtb8os
377	0	0.627114568	0.412	0.111	0	EPI	Kank1
378	0	0.626958558	0.332	0.042	0	EPI	Rbm20
379	0	0.625468317	0.504	0.234	0	EPI	Ltbp3
380	0	0.623913302	0.641	0.498	0	EPI	Tpm1
381	0	0.621941188	0.507	0.243	0	EPI	Enah
382	0	0.619659935	0.371	0.05	0	EPI	Elfn1
383	0	0.617556112	0.484	0.259	0	EPI	Eci1
384	0	0.615320612	0.553	0.218	0	EPI	Emb
385	0	0.615227715	0.504	0.247	0	EPI	Ctnnbl1
386	0	0.615046234	0.877	0.923	0	EPI	Chchd2
387	0	0.613706264	0.487	0.165	0	EPI	Kctd1
388	0	0.610794725	0.519	0.25	0	EPI	Abca3
389	0	0.609591862	0.497	0.29	0	EPI	Bmyc
390	0	0.607891448	0.424	0.131	0	EPI	Rogdi
391	0	0.603353806	0.394	0.125	0	EPI	Baiap2l1
392	0	0.603245479	0.479	0.239	0	EPI	Nceh1
393	0	0.603004311	0.344	0.038	0	EPI	Gm31641
394	0	0.601673812	0.527	0.242	0	EPI	Antxr1
395	0	0.600035531	0.452	0.188	0	EPI	Acot13
396	0	0.599565496	0.308	0.024	0	EPI	1700018A04Rik
397	0	0.598660931	0.353	0.032	0	EPI	Trpm6
398	0	0.598416266	0.453	0.16	0	EPI	Prdm16
399	0	0.59595326	0.986	0.977	0	EPI	Fth1
400	0	0.59442015	0.296	0.038	0	EPI	S100a5
401	0	0.59175307	0.528	0.249	0	EPI	Retreg1
402	0	0.590588788	0.444	0.203	0	EPI	Phyh
403	0	0.590531255	0.44	0.14	0	EPI	Slc41a2
404	0	0.587777054	0.369	0.06	0	EPI	Mal2
405	0	0.587572302	0.366	0.053	0	EPI	Prr15l
406	0	0.587508468	0.343	0.047	0	EPI	Ooep
407	0	0.585037707	0.411	0.11	0	EPI	Pygm
408	0	0.584810696	0.472	0.211	0	EPI	Cryab
409	0	0.582923434	0.303	0.064	0	EPI	Cst6
410	0	0.582018744	0.253	0.034	0	EPI	Frmpd4
411	0	0.57883251	0.274	0.032	0	EPI	Bmpr1b
412	0	0.576471141	0.481	0.257	0	EPI	Fdx1
413	0	0.573293259	0.349	0.036	0	EPI	Ces1e
414	0	0.567830192	0.358	0.097	0	EPI	S100b
415	0	0.566878326	0.587	0.319	0	EPI	Serpinf1
416	0	0.566364563	0.311	0.029	0	EPI	4930502A04Rik
417	0	0.562745327	0.471	0.208	0	EPI	Scd2
418	0	0.56224636	0.443	0.184	0	EPI	Npas2
419	0	0.561471388	0.385	0.105	0	EPI	Nmnat3
420	0	0.560784695	0.486	0.245	0	EPI	Nos1ap
421	0	0.560545135	0.595	0.333	0	EPI	Dapk1
422	0	0.560232399	0.438	0.15	0	EPI	Col4a6
423	0	0.559689501	0.501	0.282	0	EPI	Atp6v1c1
424	0	0.557403092	0.381	0.09	0	EPI	Pakap
425	0	0.55723647	0.355	0.108	0	EPI	Sugct
426	0	0.556959637	0.453	0.176	0	EPI	Bace2
427	0	0.556520225	0.347	0.078	0	EPI	Lonrf3
428	0	0.555295099	0.478	0.231	0	EPI	Slc25a28
429	0	0.554951788	0.415	0.142	0	EPI	Abhd14b
430	0	0.554103051	0.309	0.04	0	EPI	Arhgef33
431	0	0.551915114	0.335	0.043	0	EPI	Kctd14
432	0	0.546691175	0.424	0.157	0	EPI	Fzd6
433	0	0.544403132	0.407	0.15	0	EPI	Rhou
434	0	0.544296187	0.381	0.096	0	EPI	Wasf3
435	0	0.542572876	0.336	0.054	0	EPI	Pdzk1ip1
436	0	0.542510063	0.307	0.042	0	EPI	Fras1
437	0	0.542221017	0.321	0.031	0	EPI	Egfl6
438	0	0.541579998	0.444	0.17	0	EPI	Me2
439	0	0.541363386	0.378	0.11	0	EPI	Aimp2
440	0	0.540528039	0.456	0.224	0	EPI	Hacd2
441	0	0.537819608	0.38	0.11	0	EPI	Gmnn
442	0	0.537273367	0.466	0.184	0	EPI	Lrrc1
443	0	0.536960556	0.43	0.177	0	EPI	Hyou1
444	0	0.536782536	0.315	0.086	0	EPI	AU021092
445	0	0.530485284	0.325	0.029	0	EPI	Slc23a1
446	0	0.529428143	0.27	0.046	0	EPI	Luzp2
447	0	0.528745752	0.417	0.169	0	EPI	Acyp1
448	0	0.527468902	0.449	0.196	0	EPI	Acaca
449	0	0.522291022	0.387	0.119	0	EPI	Bspry
450	0	0.522133272	0.435	0.19	0	EPI	Hspb11
451	0	0.5211958	0.32	0.049	0	EPI	A330040F15Rik
452	0	0.52048587	0.323	0.057	0	EPI	Nptx1
453	0	0.518809473	0.406	0.154	0	EPI	Stard10
454	0	0.518214863	0.437	0.206	0	EPI	Bphl
455	0	0.516827844	0.332	0.058	0	EPI	Tmem56
456	0	0.515867215	0.464	0.214	0	EPI	Optn
457	0	0.515613321	0.285	0.036	0	EPI	Tekt1
458	0	0.515110693	0.382	0.129	0	EPI	Tubg1
459	0	0.514031601	0.338	0.08	0	EPI	Ddo
460	0	0.513907599	0.39	0.127	0	EPI	Hebp1
461	0	0.513457809	0.381	0.144	0	EPI	Elovl6
462	0	0.513369671	0.395	0.141	0	EPI	Espn
463	0	0.512412393	0.397	0.131	0	EPI	Slc27a1
464	0	0.512398779	0.42	0.188	0	EPI	Vegfb
465	0	0.510460424	0.332	0.054	0	EPI	Hs3st6
466	0	0.509344974	0.386	0.112	0	EPI	Dsg2
467	0	0.508616886	0.316	0.039	0	EPI	Arhgdig
468	0	0.508222572	0.298	0.05	0	EPI	Scx
469	0	0.50717482	0.444	0.2	0	EPI	Fam234a
470	0	0.506116382	0.384	0.105	0	EPI	Vldlr
471	0	0.505988419	0.502	0.225	0	EPI	Tenm3
472	0	0.501297982	0.323	0.057	0	EPI	Myh14
473	7.16E-308	0.599319841	0.812	0.827	1.75E-303	EPI	Atp5e
474	9.26E-306	0.518361305	0.465	0.237	2.26E-301	EPI	Actn1
475	1.11E-304	0.687243104	0.581	0.427	2.71E-300	EPI	Vdac1
476	3.32E-303	0.714374969	0.625	0.495	8.11E-299	EPI	Ndufa3
477	4.03E-301	0.62700606	0.784	0.845	9.84E-297	EPI	Gng5
478	2.67E-300	0.726449314	0.624	0.506	6.53E-296	EPI	Ndufb3
479	4.74E-300	0.769384946	0.662	0.583	1.16E-295	EPI	Atp5o
480	9.22E-296	0.664828317	0.557	0.377	2.25E-291	EPI	Mrpl51
481	2.63E-293	0.640934682	0.762	0.798	6.43E-289	EPI	Atp5h
482	7.43E-292	0.516732519	0.46	0.245	1.82E-287	EPI	Tdrd3
483	1.29E-291	0.7689201	0.63	0.464	3.16E-287	EPI	Magi1
484	5.57E-290	0.723339465	0.656	0.575	1.36E-285	EPI	Romo1
485	3.50E-289	0.712981271	0.627	0.501	8.55E-285	EPI	Cox17
486	3.27E-288	0.69917977	0.62	0.503	7.99E-284	EPI	Ndufab1
487	4.97E-288	0.711333831	0.604	0.48	1.22E-283	EPI	Ddost
488	9.28E-286	0.68119497	0.667	0.633	2.27E-281	EPI	Ralbp1
489	2.64E-285	0.503451287	0.432	0.224	6.46E-281	EPI	As3mt
490	1.53E-282	0.719595607	0.666	0.629	3.75E-278	EPI	Atp6v0e
491	2.60E-279	0.729143711	0.62	0.526	6.36E-275	EPI	Mrps24
492	2.70E-279	0.651846871	0.568	0.406	6.59E-275	EPI	Tpi1
493	4.14E-279	0.542407476	0.423	0.221	1.01E-274	EPI	Fh1
494	1.02E-278	0.680045762	0.661	0.615	2.50E-274	EPI	P4hb
495	5.73E-277	0.728273271	0.666	0.632	1.40E-272	EPI	Spcs2
496	1.18E-276	0.722529891	0.659	0.581	2.89E-272	EPI	Ndufb1-ps
497	6.81E-274	0.53921961	0.483	0.286	1.66E-269	EPI	Got2
498	7.34E-272	0.918727967	0.641	0.508	1.79E-267	EPI	Fgfr2
499	1.62E-271	0.639665305	0.742	0.774	3.96E-267	EPI	Hint1
500	4.97E-270	0.728983749	0.414	0.212	1.22E-265	EPI	mt-Nd6
501	2.44E-268	0.554863964	0.551	0.36	5.97E-264	EPI	Ctsa
502	5.35E-268	0.58330608	0.546	0.335	1.31E-263	EPI	Cisd1
503	6.30E-266	0.519520164	0.475	0.276	1.54E-261	EPI	Mtfr1l
504	1.37E-265	0.631590207	0.438	0.231	3.35E-261	EPI	Shroom3
505	4.60E-258	0.679995554	0.622	0.535	1.12E-253	EPI	Nop10
506	1.08E-254	0.626591836	0.571	0.415	2.64E-250	EPI	Tmem208
507	6.97E-253	0.62913709	0.745	0.786	1.70E-248	EPI	Atp5j
508	1.07E-252	0.660352493	0.68	0.66	2.62E-248	EPI	Atp5f1
509	4.46E-252	0.653043507	0.627	0.533	1.09E-247	EPI	Timm13
510	3.99E-250	0.572857051	0.504	0.317	9.74E-246	EPI	Mrpl54
511	3.47E-249	0.582512713	0.556	0.395	8.49E-245	EPI	Ndufs3
512	9.17E-247	0.544072282	0.524	0.351	2.24E-242	EPI	Erp44
513	2.51E-246	0.666554351	0.666	0.624	6.14E-242	EPI	Ndufs5
514	4.17E-246	0.744446415	0.744	0.698	1.02E-241	EPI	Rbpms
515	1.13E-244	0.595984312	0.519	0.347	2.77E-240	EPI	Polr2i
516	4.90E-241	0.648351459	0.648	0.565	1.20E-236	EPI	Hmgn1
517	2.85E-239	0.589437754	0.6	0.457	6.95E-235	EPI	Uqcc2
518	2.72E-233	0.578372152	0.639	0.531	6.64E-229	EPI	Cux1
519	7.00E-232	0.616876622	0.6	0.465	1.71E-227	EPI	Etfb
520	7.46E-232	0.667423219	0.665	0.645	1.82E-227	EPI	Slc25a5
521	2.36E-231	0.612763722	0.705	0.684	5.77E-227	EPI	Ubl5
522	1.88E-230	0.644552606	0.591	0.425	4.60E-226	EPI	Grk5
523	7.76E-222	0.625463557	0.69	0.682	1.90E-217	EPI	Nedd8
524	3.76E-220	0.552772877	0.676	0.586	9.18E-216	EPI	Cyba
525	5.79E-220	0.573467992	0.555	0.402	1.41E-215	EPI	Cstb
526	6.15E-220	0.585672573	0.577	0.429	1.50E-215	EPI	Myo9a
527	9.77E-218	0.608605326	0.612	0.496	2.39E-213	EPI	Vamp8
528	3.05E-217	0.513832929	0.506	0.334	7.46E-213	EPI	Acadm
529	3.06E-216	0.519597802	0.486	0.316	7.47E-212	EPI	Mrpl34
530	2.04E-215	0.649035993	0.657	0.631	4.98E-211	EPI	Ndufc2
531	1.99E-210	0.554477449	0.728	0.775	4.87E-206	EPI	Slc25a3
532	5.48E-210	0.567314922	0.635	0.549	1.34E-205	EPI	Zfand6
533	1.29E-207	0.576401552	0.699	0.693	3.14E-203	EPI	Tle5
534	2.78E-207	0.606208041	0.674	0.637	6.80E-203	EPI	Park7
535	3.04E-207	0.543749877	0.727	0.771	7.42E-203	EPI	Tmed10
536	3.17E-207	0.500839953	0.49	0.317	7.76E-203	EPI	Mrps36
537	9.00E-207	0.522212414	0.348	0.181	2.20E-202	EPI	Usp53
538	3.34E-206	0.628853039	0.627	0.542	8.16E-202	EPI	Ndufb4
539	1.87E-204	0.567211552	0.618	0.516	4.56E-200	EPI	Ndufs4
540	1.51E-203	0.600790012	0.575	0.455	3.69E-199	EPI	Tbcb
541	3.03E-203	0.57727619	0.599	0.486	7.39E-199	EPI	Selenos
542	7.92E-203	0.897130081	0.766	0.672	1.94E-198	EPI	Lars2
543	8.18E-203	0.531183971	0.757	0.82	2.00E-198	EPI	Prdx1
544	1.61E-201	0.60407399	0.68	0.665	3.94E-197	EPI	Smdt1
545	4.39E-200	0.583797341	0.684	0.686	1.07E-195	EPI	Aldoa
546	7.13E-200	0.586777618	0.672	0.625	1.74E-195	EPI	Micos10
547	1.08E-198	0.524384524	0.486	0.318	2.65E-194	EPI	Ddt
548	1.25E-192	0.527374472	0.522	0.376	3.06E-188	EPI	Pgk1
549	3.00E-191	0.538796955	0.537	0.392	7.33E-187	EPI	Cyc1
550	3.42E-191	0.59327592	0.588	0.483	8.36E-187	EPI	Ostc
551	4.13E-191	0.581303658	0.692	0.689	1.01E-186	EPI	Ndufa2
552	6.41E-190	0.631152577	0.608	0.528	1.57E-185	EPI	Bag1
553	2.66E-186	0.62735363	0.655	0.665	6.49E-182	EPI	Edf1
554	3.80E-186	0.605545983	0.646	0.587	9.28E-182	EPI	Ndufa6
555	2.62E-185	0.611224946	0.633	0.569	6.41E-181	EPI	Ndufb5
556	3.03E-182	0.533777272	0.678	0.654	7.39E-178	EPI	Atp6v0b
557	2.23E-180	0.776139838	0.705	0.646	5.44E-176	EPI	Rora
558	5.12E-178	0.551132865	0.604	0.511	1.25E-173	EPI	Mpc1
559	6.10E-178	0.563380919	0.653	0.62	1.49E-173	EPI	Prdx2
560	2.66E-174	0.62809596	0.594	0.508	6.51E-170	EPI	Herpud1
561	1.29E-173	0.520410605	0.742	0.795	3.16E-169	EPI	Gabarap
562	2.72E-172	0.504537556	0.548	0.408	6.64E-168	EPI	Lamtor4
563	6.09E-170	0.5125634	0.537	0.396	1.49E-165	EPI	Ndufb6
564	1.49E-169	0.520244221	0.52	0.381	3.64E-165	EPI	Mydgf
565	3.83E-167	0.564286996	0.658	0.617	9.37E-163	EPI	Hdlbp
566	2.36E-164	0.559821271	0.641	0.601	5.76E-160	EPI	1810037I17Rik
567	3.77E-164	0.547862442	0.597	0.508	9.20E-160	EPI	Atp6v1e1
568	5.03E-164	0.58376122	0.632	0.572	1.23E-159	EPI	Ndufb10
569	2.15E-159	0.516315039	0.735	0.805	5.25E-155	EPI	Gapdh
570	1.99E-158	0.521348189	0.556	0.435	4.87E-154	EPI	Ndufv2
571	7.13E-158	0.536931684	0.571	0.475	1.74E-153	EPI	Fkbp4
572	9.01E-156	0.56925754	0.651	0.64	2.20E-151	EPI	Grcc10
573	2.80E-154	0.55445677	0.637	0.571	6.85E-150	EPI	Sod1
574	1.03E-153	0.517263285	0.57	0.474	2.51E-149	EPI	Cope
575	6.55E-152	0.528713242	0.604	0.531	1.60E-147	EPI	Ndufv3
576	3.17E-147	0.540612816	0.637	0.571	7.76E-143	EPI	Camk2d
577	1.15E-145	0.512267555	0.627	0.588	2.82E-141	EPI	Pkm
578	1.58E-140	0.556655618	0.668	0.673	3.86E-136	EPI	Rps27l
579	1.98E-139	0.543841969	0.646	0.659	4.83E-135	EPI	Arl6ip1
580	2.55E-136	0.507013375	0.679	0.696	6.22E-132	EPI	Atp5g2
581	9.52E-135	0.517044597	0.558	0.46	2.33E-130	EPI	Higd2a
582	1.36E-133	1.23856447	0.454	0.338	3.31E-129	EPI	Gem
583	2.52E-131	0.519238278	0.705	0.703	6.17E-127	EPI	Neat1
584	1.31E-120	0.508907201	0.717	0.727	3.20E-116	EPI	Gm10076
585	6.53E-100	0.577620181	0.581	0.464	1.59E-95	EPI	Chka
586	1.98E-98	0.694981924	0.964	0.927	4.83E-94	EPI	Cmss1
587	1.85E-69	0.508479033	0.296	0.199	4.52E-65	EPI	Palld
588	2.45E-69	0.643738524	0.853	0.798	5.98E-65	EPI	Camk1d
589	0	5.309359445	0.989	0.188	0	ENDO	Flt1
590	0	4.469285601	0.982	0.117	0	ENDO	Emcn
591	0	4.390713986	0.953	0.13	0	ENDO	Plvap
592	0	4.181638864	0.965	0.124	0	ENDO	Kdr
593	0	4.169189333	0.978	0.066	0	ENDO	Adgrl4
594	0	4.032666442	0.966	0.188	0	ENDO	Plpp1
595	0	3.861828645	0.868	0.101	0	ENDO	Igfbp3
596	0	3.852237407	0.983	0.058	0	ENDO	Ptprb
597	0	3.827301466	0.974	0.05	0	ENDO	Cyyr1
598	0	3.758880111	0.962	0.143	0	ENDO	Ly6c1
599	0	3.680215064	0.988	0.076	0	ENDO	Pecam1
600	0	3.587519706	0.976	0.289	0	ENDO	Igfbp7
601	0	3.510530287	0.975	0.108	0	ENDO	Ldb2
602	0	3.461977515	0.98	0.116	0	ENDO	Eng
603	0	3.451782667	0.979	0.128	0	ENDO	Egfl7
604	0	3.428503499	0.972	0.178	0	ENDO	Nrp1
605	0	3.190959717	0.948	0.072	0	ENDO	Cavin2
606	0	3.182583317	0.955	0.053	0	ENDO	Podxl
607	0	3.179928029	0.969	0.17	0	ENDO	Plcb1
608	0	3.168237139	0.964	0.193	0	ENDO	Ly6a
609	0	3.121357889	0.973	0.18	0	ENDO	Epas1
610	0	3.089873023	0.826	0.069	0	ENDO	Aqp1
611	0	3.08519735	0.604	0.047	0	ENDO	Esm1
612	0	3.075966836	0.841	0.05	0	ENDO	Gpihbp1
613	0	3.055241883	0.982	0.206	0	ENDO	Adgrf5
614	0	3.005597719	0.978	0.482	0	ENDO	Plpp3
615	0	2.985154242	0.948	0.123	0	ENDO	Slc9a3r2
616	0	2.959226295	0.955	0.172	0	ENDO	Syne1
617	0	2.951950392	0.725	0.049	0	ENDO	Rbp7
618	0	2.934989077	0.944	0.033	0	ENDO	Cdh5
619	0	2.928491369	0.971	0.448	0	ENDO	Ptprg
620	0	2.901259539	0.826	0.028	0	ENDO	Btnl9
621	0	2.855972145	0.936	0.273	0	ENDO	Rasal2
622	0	2.797813123	0.963	0.352	0	ENDO	Hspb1
623	0	2.786791395	0.932	0.129	0	ENDO	Tm4sf1
624	0	2.748185276	0.903	0.1	0	ENDO	Prkch
625	0	2.736567221	0.87	0.055	0	ENDO	Ednrb
626	0	2.729199643	0.996	0.594	0	ENDO	Tcf4
627	0	2.727047305	0.907	0.049	0	ENDO	Cd93
628	0	2.690550792	0.78	0.018	0	ENDO	Ccdc85a
629	0	2.663210018	0.917	0.222	0	ENDO	Sgk1
630	0	2.65769367	0.875	0.048	0	ENDO	Cd300lg
631	0	2.64894756	0.944	0.244	0	ENDO	Snrk
632	0	2.634412116	0.938	0.148	0	ENDO	Slfn5
633	0	2.620574006	0.917	0.078	0	ENDO	Cd200
634	0	2.608045911	0.949	0.296	0	ENDO	Apbb2
635	0	2.607379075	0.757	0.032	0	ENDO	Car4
636	0	2.589261314	0.821	0.037	0	ENDO	Piezo2
637	0	2.581798829	0.893	0.361	0	ENDO	Arl15
638	0	2.544872711	0.917	0.052	0	ENDO	Esam
639	0	2.536034453	0.889	0.155	0	ENDO	Rapgef4
640	0	2.523951469	0.927	0.174	0	ENDO	Itga1
641	0	2.502427327	0.96	0.369	0	ENDO	Arhgap31
642	0	2.502058727	0.9	0.281	0	ENDO	Kitl
643	0	2.49633118	0.691	0.091	0	ENDO	Adamts9
644	0	2.495012878	0.841	0.041	0	ENDO	Col13a1
645	0	2.484480248	0.984	0.583	0	ENDO	Clic4
646	0	2.460558566	0.683	0.104	0	ENDO	Iigp1
647	0	2.45993887	0.949	0.15	0	ENDO	Srgn
648	0	2.456581166	0.855	0.214	0	ENDO	Fbxl7
649	0	2.446541497	0.907	0.168	0	ENDO	Heg1
650	0	2.425811863	0.807	0.059	0	ENDO	Rflnb
651	0	2.423716671	0.971	0.449	0	ENDO	Col4a1
652	0	2.413118509	0.872	0.079	0	ENDO	Rasgrp3
653	0	2.399377353	0.892	0.117	0	ENDO	Fli1
654	0	2.391002723	0.998	0.666	0	ENDO	Sptbn1
655	0	2.390223363	0.9	0.283	0	ENDO	Hecw2
656	0	2.364869168	0.934	0.127	0	ENDO	Mef2c
657	0	2.36334795	0.879	0.042	0	ENDO	S1pr1
658	0	2.359919387	0.876	0.064	0	ENDO	Lims2
659	0	2.357728613	0.986	0.534	0	ENDO	Nfib
660	0	2.347207677	0.86	0.045	0	ENDO	Clic5
661	0	2.342013967	0.805	0.154	0	ENDO	Pdgfd
662	0	2.328394251	0.893	0.165	0	ENDO	Slc43a3
663	0	2.319785902	0.808	0.018	0	ENDO	Shank3
664	0	2.318373528	0.949	0.433	0	ENDO	Bmpr2
665	0	2.305151498	0.925	0.188	0	ENDO	Pitpnc1
666	0	2.300242405	0.663	0.045	0	ENDO	Ctla2a
667	0	2.294648197	0.946	0.453	0	ENDO	Pakap.1
668	0	2.29216877	0.82	0.031	0	ENDO	Clec14a
669	0	2.281356443	0.966	0.52	0	ENDO	Mgll
670	0	2.274075266	0.85	0.16	0	ENDO	Mcf2l
671	0	2.272789842	0.899	0.22	0	ENDO	Crim1
672	0	2.269666896	0.957	0.372	0	ENDO	Msn
673	0	2.26763808	0.886	0.264	0	ENDO	Tcim
674	0	2.247039645	0.901	0.2	0	ENDO	Elk3
675	0	2.222448771	0.637	0.021	0	ENDO	Bmp6
676	0	2.219303092	0.952	0.484	0	ENDO	Col4a2
677	0	2.215521333	0.737	0.015	0	ENDO	Pcdh17
678	0	2.211429198	0.625	0.15	0	ENDO	Prkcg
679	0	2.211054652	0.731	0.141	0	ENDO	Adamts1
680	0	2.202836298	0.908	0.297	0	ENDO	Ehd4
681	0	2.199284566	0.915	0.334	0	ENDO	Arhgap29
682	0	2.194237344	0.671	0.151	0	ENDO	Slc6a6
683	0	2.193659326	0.863	0.028	0	ENDO	Tie1
684	0	2.182914531	0.845	0.047	0	ENDO	Gimap6
685	0	2.167357193	0.853	0.083	0	ENDO	Cav1
686	0	2.165999025	0.855	0.029	0	ENDO	Fgd5
687	0	2.163485558	0.894	0.208	0	ENDO	Tspan9
688	0	2.158628617	0.964	0.521	0	ENDO	Ptprm
689	0	2.156122419	0.867	0.253	0	ENDO	Dock4
690	0	2.142208482	0.821	0.116	0	ENDO	AW112010
691	0	2.14207315	0.852	0.13	0	ENDO	Hip1
692	0	2.127066645	0.794	0.044	0	ENDO	Dysf
693	0	2.12680387	0.779	0.183	0	ENDO	Kctd12b
694	0	2.124337272	0.892	0.316	0	ENDO	Cdkn1a
695	0	2.117325945	0.768	0.02	0	ENDO	Lama3
696	0	2.113239346	0.848	0.083	0	ENDO	Tmem204
697	0	2.112255886	0.965	0.421	0	ENDO	Rbms1
698	0	2.098714415	0.789	0.053	0	ENDO	Calcrl
699	0	2.09869235	0.723	0.326	0	ENDO	Insr
700	0	2.098434774	0.939	0.6	0	ENDO	Rgcc
701	0	2.093196269	0.777	0.039	0	ENDO	Ramp3
702	0	2.077916241	0.838	0.193	0	ENDO	Rai14
703	0	2.073913394	0.795	0.037	0	ENDO	Tek
704	0	2.069852196	0.882	0.11	0	ENDO	Ramp2
705	0	2.069333851	0.739	0.125	0	ENDO	Plk2
706	0	2.064631335	0.774	0.051	0	ENDO	Thrsp
707	0	2.054562048	0.782	0.044	0	ENDO	Nostrin
708	0	2.046667795	0.764	0.025	0	ENDO	Exoc3l2
709	0	2.045115509	0.882	0.183	0	ENDO	Ets1
710	0	2.042076284	0.773	0.034	0	ENDO	Palmd
711	0	2.035264337	0.767	0.035	0	ENDO	St6galnac3
712	0	2.022479716	0.791	0.03	0	ENDO	Mmrn2
713	0	2.02111816	0.939	0.405	0	ENDO	Klf7
714	0	2.020626809	0.803	0.095	0	ENDO	Sema6a
715	0	2.020469192	0.81	0.111	0	ENDO	Lrrc8c
716	0	2.020040995	0.598	0.031	0	ENDO	Rsad2
717	0	2.016452617	0.689	0.042	0	ENDO	Apold1
718	0	2.01631393	0.892	0.278	0	ENDO	4931406P16Rik
719	0	2.016201837	0.743	0.103	0	ENDO	Prkd1
720	0	2.008295885	0.749	0.074	0	ENDO	Scarb1
721	0	2.007631639	0.786	0.079	0	ENDO	Thbd
722	0	1.989781216	0.9	0.258	0	ENDO	Hspg2
723	0	1.980652051	0.919	0.435	0	ENDO	Luzp1
724	0	1.979096295	0.754	0.032	0	ENDO	Clec1a
725	0	1.966557326	0.871	0.254	0	ENDO	Itpkb
726	0	1.955896991	0.892	0.202	0	ENDO	Plxna2
727	0	1.95494595	0.829	0.125	0	ENDO	Vamp5
728	0	1.95263556	0.9	0.164	0	ENDO	Cd34
729	0	1.940875119	0.971	0.619	0	ENDO	Gnai2
730	0	1.937463628	0.994	0.734	0	ENDO	Timp3
731	0	1.935361329	0.805	0.187	0	ENDO	Pltp
732	0	1.934054437	0.953	0.178	0	ENDO	Ebf1
733	0	1.927572484	0.756	0.086	0	ENDO	Csgalnact1
734	0	1.92421965	0.601	0.022	0	ENDO	Cdh13
735	0	1.901796095	0.798	0.023	0	ENDO	Rasip1
736	0	1.875195211	0.749	0.062	0	ENDO	Abcg2
737	0	1.868241002	0.745	0.041	0	ENDO	Pde2a
738	0	1.867261459	0.929	0.563	0	ENDO	Rdx
739	0	1.862942219	0.879	0.435	0	ENDO	Mcc
740	0	1.856479039	0.969	0.524	0	ENDO	Serinc3
741	0	1.851448581	0.862	0.186	0	ENDO	Nav1
742	0	1.848698121	0.734	0.016	0	ENDO	Erg
743	0	1.846968898	0.816	0.132	0	ENDO	Gng11
744	0	1.843434763	0.935	0.257	0	ENDO	Cald1
745	0	1.842839854	0.737	0.139	0	ENDO	Eml1
746	0	1.833297436	0.746	0.015	0	ENDO	Myct1
747	0	1.823506756	0.855	0.394	0	ENDO	Pkp4
748	0	1.819074102	0.835	0.177	0	ENDO	Ablim1
749	0	1.817763718	0.788	0.219	0	ENDO	Rapgef1
750	0	1.787319874	0.711	0.21	0	ENDO	Tmtc2
751	0	1.781276365	0.725	0.058	0	ENDO	Tnfsf10
752	0	1.77271965	0.971	0.536	0	ENDO	Ly6e
753	0	1.770298968	0.814	0.371	0	ENDO	Ier3
754	0	1.767356227	0.953	0.566	0	ENDO	Arhgef12
755	0	1.762824928	0.716	0.152	0	ENDO	Dennd5b
756	0	1.746069323	0.946	0.501	0	ENDO	Klf2
757	0	1.74215979	0.686	0.032	0	ENDO	Pcp4l1
758	0	1.740340769	0.569	0.018	0	ENDO	Stc1
759	0	1.734182802	0.817	0.287	0	ENDO	Plscr2
760	0	1.733001032	0.838	0.388	0	ENDO	Itga6
761	0	1.730238034	0.747	0.079	0	ENDO	Pdgfb
762	0	1.723822565	0.759	0.103	0	ENDO	Cpne8
763	0	1.719657678	0.676	0.125	0	ENDO	Akap12
764	0	1.718415827	0.659	0.04	0	ENDO	Lmcd1
765	0	1.715981086	0.867	0.158	0	ENDO	Rhoj
766	0	1.714502975	0.673	0.159	0	ENDO	Efnb2
767	0	1.713949448	0.842	0.179	0	ENDO	Ltbp4
768	0	1.711125774	0.727	0.159	0	ENDO	Cep85l
769	0	1.710044	0.582	0.139	0	ENDO	Fabp4
770	0	1.701611351	0.711	0.029	0	ENDO	Arap3
771	0	1.700907715	0.717	0.019	0	ENDO	Ushbp1
772	0	1.700081871	0.851	0.424	0	ENDO	Etl4
773	0	1.698741579	0.988	0.795	0	ENDO	Calm1
774	0	1.694577209	0.644	0.054	0	ENDO	Tmtc1
775	0	1.694223728	0.808	0.129	0	ENDO	Mndal
776	0	1.68760907	0.834	0.339	0	ENDO	Irf1
777	0	1.687059664	0.959	0.361	0	ENDO	Ifitm3
778	0	1.680716834	0.921	0.423	0	ENDO	Fermt2
779	0	1.679713238	0.623	0.025	0	ENDO	Zfp366
780	0	1.675033033	0.916	0.575	0	ENDO	Tshz2
781	0	1.670614877	0.785	0.122	0	ENDO	Fry
782	0	1.66326064	0.805	0.125	0	ENDO	Cavin3
783	0	1.661045644	0.728	0.216	0	ENDO	Pdlim1
784	0	1.659383346	0.767	0.208	0	ENDO	Rtl8a
785	0	1.657944902	0.689	0.121	0	ENDO	Nrp2
786	0	1.657491839	0.901	0.409	0	ENDO	Klf13
787	0	1.653681015	0.814	0.255	0	ENDO	Acvrl1
788	0	1.641551229	0.827	0.175	0	ENDO	Zeb1
789	0	1.639869713	0.805	0.172	0	ENDO	Mfge8
790	0	1.63665013	0.755	0.087	0	ENDO	Fzd4
791	0	1.635114521	0.775	0.247	0	ENDO	Dusp3
792	0	1.626187913	0.704	0.023	0	ENDO	Ecscr
793	0	1.624319533	0.75	0.161	0	ENDO	Entpd1
794	0	1.622101496	0.825	0.347	0	ENDO	Nedd9
795	0	1.614115491	0.963	0.616	0	ENDO	Sparc
796	0	1.61107323	0.758	0.241	0	ENDO	Hmbox1
797	0	1.609829094	0.802	0.129	0	ENDO	Ifi203
798	0	1.59929215	0.674	0.056	0	ENDO	Jam2
799	0	1.595850851	0.698	0.099	0	ENDO	Chst15
800	0	1.592319876	0.629	0.12	0	ENDO	Cdc42ep3
801	0	1.587143776	0.808	0.281	0	ENDO	Ndrg1
802	0	1.581130845	0.967	0.632	0	ENDO	B2m
803	0	1.579000599	0.745	0.138	0	ENDO	Rgl1
804	0	1.566843683	0.792	0.278	0	ENDO	Dgkh
805	0	1.566701085	0.925	0.481	0	ENDO	Klf4
806	0	1.565176318	0.778	0.318	0	ENDO	Phlpp1
807	0	1.555189263	0.922	0.526	0	ENDO	Qk
808	0	1.554805732	0.646	0.108	0	ENDO	Cemip2
809	0	1.553304219	0.904	0.424	0	ENDO	Wwtr1
810	0	1.553166535	0.761	0.426	0	ENDO	Ivns1abp
811	0	1.550621071	0.798	0.278	0	ENDO	Notch1
812	0	1.550556185	0.609	0.235	0	ENDO	Meis2
813	0	1.548194158	0.705	0.169	0	ENDO	Cdk17
814	0	1.547939998	0.669	0.127	0	ENDO	Gja1
815	0	1.545617914	0.752	0.309	0	ENDO	Zhx3
816	0	1.543341424	0.693	0.121	0	ENDO	Uaca
817	0	1.53963522	0.663	0.013	0	ENDO	Robo4
818	0	1.531986618	0.649	0.131	0	ENDO	Ier5l
819	0	1.528799462	0.664	0.231	0	ENDO	Samd12
820	0	1.524879225	0.709	0.318	0	ENDO	9530026P05Rik
821	0	1.519060413	0.856	0.519	0	ENDO	Pdlim5
822	0	1.515609085	0.964	0.642	0	ENDO	H2-D1
823	0	1.51533943	0.671	0.28	0	ENDO	Pik3r3
824	0	1.51513847	0.875	0.366	0	ENDO	Anxa3
825	0	1.513903606	0.868	0.431	0	ENDO	Rapgef2
826	0	1.512362527	0.627	0.347	0	ENDO	Hspa1a
827	0	1.50939728	0.615	0.017	0	ENDO	Rasgrf2
828	0	1.509108915	0.684	0.108	0	ENDO	Xdh
829	0	1.508832165	0.531	0.017	0	ENDO	Gm12002
830	0	1.50642916	0.814	0.312	0	ENDO	Elmo1
831	0	1.489587564	0.778	0.287	0	ENDO	Jup
832	0	1.486314486	0.659	0.013	0	ENDO	Arhgef15
833	0	1.484122897	0.605	0.068	0	ENDO	Ackr3
834	0	1.479870409	0.567	0.125	0	ENDO	Hmcn1
835	0	1.476886435	0.427	0.008	0	ENDO	Chrm2
836	0	1.474946249	0.899	0.497	0	ENDO	Sptan1
837	0	1.468096404	0.598	0.07	0	ENDO	Prickle2
838	0	1.465258775	0.854	0.492	0	ENDO	Smarca2
839	0	1.460480779	0.901	0.49	0	ENDO	Wasf2
840	0	1.458179742	0.79	0.342	0	ENDO	Socs3
841	0	1.453695475	0.668	0.187	0	ENDO	Arhgef7
842	0	1.453032645	0.903	0.5	0	ENDO	Rhob
843	0	1.447617531	0.787	0.297	0	ENDO	Sec14l1
844	0	1.443079798	0.784	0.302	0	ENDO	B3gnt2
845	0	1.44097194	0.438	0.043	0	ENDO	Sema3c
846	0	1.440640696	0.886	0.455	0	ENDO	Mef2a
847	0	1.438103558	0.563	0.014	0	ENDO	Fam167b
848	0	1.437991498	0.801	0.293	0	ENDO	Dab2ip
849	0	1.4376402	0.601	0.09	0	ENDO	Prss23
850	0	1.435358771	0.655	0.102	0	ENDO	Sh3bp5
851	0	1.426347919	0.734	0.243	0	ENDO	Tnfaip1
852	0	1.424067861	0.991	0.762	0	ENDO	App
853	0	1.418275537	0.95	0.475	0	ENDO	Dlc1
854	0	1.415827331	0.66	0.082	0	ENDO	Fmo2
855	0	1.412600038	0.912	0.564	0	ENDO	Myh9
856	0	1.411732334	0.903	0.249	0	ENDO	Sparcl1
857	0	1.409846786	0.683	0.258	0	ENDO	Sorbs1
858	0	1.405300602	0.62	0.083	0	ENDO	Abcc4
859	0	1.403888724	0.699	0.077	0	ENDO	Plekho1
860	0	1.401037129	0.45	0.013	0	ENDO	Inhbb
861	0	1.400161659	0.648	0.092	0	ENDO	Fas
862	0	1.399984515	0.731	0.203	0	ENDO	Myo1c
863	0	1.399933018	0.645	0.073	0	ENDO	Gcnt2
864	0	1.39916699	0.525	0.026	0	ENDO	Galnt18
865	0	1.397206823	0.686	0.13	0	ENDO	Clec2d
866	0	1.39263535	0.579	0.023	0	ENDO	Nova2
867	0	1.392067752	0.772	0.384	0	ENDO	Adgrl2
868	0	1.387404236	0.605	0.016	0	ENDO	Icam2
869	0	1.375971528	0.633	0.088	0	ENDO	Lpcat1
870	0	1.372552284	0.823	0.367	0	ENDO	Tmod3
871	0	1.36863816	0.728	0.257	0	ENDO	Ptpn12
872	0	1.368418252	0.58	0.01	0	ENDO	Sox18
873	0	1.359518503	0.574	0.085	0	ENDO	Colgalt2
874	0	1.358185632	0.592	0.012	0	ENDO	Flt4
875	0	1.357364809	0.729	0.243	0	ENDO	Arhgef3
876	0	1.355678484	0.753	0.295	0	ENDO	Tspan12
877	0	1.354372739	0.785	0.158	0	ENDO	Fxyd5
878	0	1.354185662	0.309	0.013	0	ENDO	Stmn2
879	0	1.350176521	0.556	0.107	0	ENDO	Car8
880	0	1.349617822	0.656	0.078	0	ENDO	Gngt2
881	0	1.349193087	0.826	0.411	0	ENDO	Id1
882	0	1.346450196	0.693	0.246	0	ENDO	Atp8a1
883	0	1.344113322	0.571	0.014	0	ENDO	Sema7a
884	0	1.341978258	0.604	0.022	0	ENDO	Gimap4
885	0	1.340537849	0.761	0.358	0	ENDO	Xiap
886	0	1.34012183	0.796	0.123	0	ENDO	Rapgef5
887	0	1.337284139	0.582	0.086	0	ENDO	Sema6d
888	0	1.337088558	0.545	0.01	0	ENDO	Grrp1
889	0	1.333235077	0.763	0.319	0	ENDO	Prkce
890	0	1.333016274	0.673	0.108	0	ENDO	Osmr
891	0	1.329687273	0.728	0.166	0	ENDO	Fyn
892	0	1.328284678	0.36	0.008	0	ENDO	Cyp1a1
893	0	1.327802601	0.84	0.411	0	ENDO	Ppp1r2
894	0	1.326950675	0.862	0.494	0	ENDO	Mxd4
895	0	1.324439551	0.788	0.356	0	ENDO	Tanc1
896	0	1.324418723	0.934	0.548	0	ENDO	Ifitm2
897	0	1.322666379	0.573	0.089	0	ENDO	Adarb1
898	0	1.321620973	0.624	0.114	0	ENDO	Filip1
899	0	1.320806262	0.574	0.054	0	ENDO	Jam3
900	0	1.319132843	0.694	0.191	0	ENDO	Dab2
901	0	1.317512959	0.553	0.021	0	ENDO	Upp1
902	0	1.315955794	0.713	0.203	0	ENDO	Hdac7
903	0	1.309869877	0.758	0.234	0	ENDO	Pde4b
904	0	1.308296444	0.608	0.053	0	ENDO	Bvht
905	0	1.307420511	0.917	0.569	0	ENDO	Rap1b
906	0	1.302810421	0.588	0.096	0	ENDO	Efnb1
907	0	1.300858906	0.716	0.187	0	ENDO	Cavin1
908	0	1.29954935	0.943	0.665	0	ENDO	Tsc22d1
909	0	1.298807611	0.961	0.665	0	ENDO	Aplp2
910	0	1.29500625	0.637	0.148	0	ENDO	Ptpn14
911	0	1.29335914	0.81	0.454	0	ENDO	Myo6
912	0	1.293185577	0.697	0.219	0	ENDO	Stard8
913	0	1.293001888	0.689	0.303	0	ENDO	Oaz2
914	0	1.292642266	0.597	0.093	0	ENDO	Lipe
915	0	1.291865016	0.916	0.564	0	ENDO	Tpm3
916	0	1.291659792	0.628	0.209	0	ENDO	Slc23a2
917	0	1.291221108	0.492	0.01	0	ENDO	Dll4
918	0	1.289306573	0.737	0.387	0	ENDO	Pls3
919	0	1.288344992	0.673	0.219	0	ENDO	Ets2
920	0	1.287713714	0.659	0.12	0	ENDO	Tmem140
921	0	1.287512686	0.735	0.303	0	ENDO	Myo18a
922	0	1.285249394	0.754	0.395	0	ENDO	Mast4
923	0	1.284466049	0.668	0.212	0	ENDO	Dennd3
924	0	1.283023784	0.643	0.129	0	ENDO	B4galt4
925	0	1.281744675	0.609	0.061	0	ENDO	Plxnd1
926	0	1.280294928	0.891	0.522	0	ENDO	Ece1
927	0	1.277692386	0.669	0.2	0	ENDO	Smad7
928	0	1.274749777	0.576	0.054	0	ENDO	Cdc42ep2
929	0	1.273331538	0.596	0.085	0	ENDO	Lama4
930	0	1.272856363	0.891	0.545	0	ENDO	Mat2a
931	0	1.272733965	0.528	0.012	0	ENDO	Ces2e
932	0	1.27232047	0.844	0.47	0	ENDO	Prex2
933	0	1.271028989	0.58	0.059	0	ENDO	Fmo1
934	0	1.270590189	0.736	0.348	0	ENDO	Lrch1
935	0	1.269372179	0.702	0.185	0	ENDO	Amotl1
936	0	1.269023526	0.736	0.241	0	ENDO	Arid5b
937	0	1.262756611	0.653	0.149	0	ENDO	Klhl5
938	0	1.262234585	0.74	0.406	0	ENDO	Rps6ka3
939	0	1.262180158	0.803	0.455	0	ENDO	Numb
940	0	1.262025831	0.572	0.202	0	ENDO	Ccnd1
941	0	1.261963449	0.588	0.078	0	ENDO	9930111J21Rik2
942	0	1.260114785	0.812	0.452	0	ENDO	Dock1
943	0	1.258060743	0.729	0.304	0	ENDO	Rhoc
944	0	1.256683858	0.611	0.219	0	ENDO	Evl
945	0	1.254775121	0.766	0.35	0	ENDO	Klf3
946	0	1.248420189	0.58	0.101	0	ENDO	Gbp7
947	0	1.244729014	0.582	0.098	0	ENDO	Ahr
948	0	1.2428749	0.683	0.228	0	ENDO	Bst2
949	0	1.242162397	0.501	0.05	0	ENDO	Kcnq1
950	0	1.241803323	0.63	0.114	0	ENDO	Sp100
951	0	1.240860369	0.765	0.275	0	ENDO	Cmip
952	0	1.240701352	0.786	0.369	0	ENDO	Map4
953	0	1.238957184	0.718	0.25	0	ENDO	Kank3
954	0	1.236943273	0.42	0.03	0	ENDO	Rnd1
955	0	1.234569312	0.766	0.34	0	ENDO	Syne2
956	0	1.232131738	0.442	0.026	0	ENDO	Depp1
957	0	1.231599338	0.494	0.117	0	ENDO	Dcbld1
958	0	1.229191425	0.573	0.017	0	ENDO	Unc45b
959	0	1.228062975	0.684	0.231	0	ENDO	Foxo1
960	0	1.22709525	0.62	0.111	0	ENDO	Rapgef3
961	0	1.225185272	0.572	0.055	0	ENDO	BC028528
962	0	1.22501382	0.59	0.086	0	ENDO	Sema3f
963	0	1.223154932	0.821	0.436	0	ENDO	Ptbp3
964	0	1.219678101	0.591	0.03	0	ENDO	Ppp1r16b
965	0	1.218242996	0.683	0.221	0	ENDO	Fez2
966	0	1.217758095	0.908	0.506	0	ENDO	Actn4
967	0	1.217494723	0.604	0.118	0	ENDO	Emp1
968	0	1.217226142	0.658	0.166	0	ENDO	Lrrc8a
969	0	1.216809477	0.552	0.029	0	ENDO	Notch4
970	0	1.214827376	0.893	0.537	0	ENDO	S100a13
971	0	1.21420712	0.638	0.2	0	ENDO	Pcnx
972	0	1.211769818	0.671	0.213	0	ENDO	Cbfa2t3
973	0	1.21008918	0.533	0.02	0	ENDO	Tspan18
974	0	1.207268774	0.575	0.154	0	ENDO	Shroom4
975	0	1.204478174	0.912	0.514	0	ENDO	Dusp1
976	0	1.204412432	0.693	0.313	0	ENDO	Plekhg1
977	0	1.204334236	0.605	0.08	0	ENDO	Grasp
978	0	1.202190527	0.569	0.098	0	ENDO	Synpo
979	0	1.201728965	0.737	0.348	0	ENDO	Akt3
980	0	1.200838277	0.704	0.315	0	ENDO	Mrtfb
981	0	1.200741893	0.772	0.391	0	ENDO	Myo10
982	0	1.197594952	0.799	0.426	0	ENDO	Map4k4
983	0	1.19562739	0.582	0.087	0	ENDO	Gpr146
984	0	1.191228581	0.78	0.401	0	ENDO	Wwc2
985	0	1.190277885	0.562	0.043	0	ENDO	Tmem88
986	0	1.187536826	0.612	0.165	0	ENDO	Adam15
987	0	1.187061363	0.701	0.273	0	ENDO	Tjp1
988	0	1.185450752	0.767	0.399	0	ENDO	Maml2
989	0	1.185142326	0.859	0.492	0	ENDO	Sh3glb1
990	0	1.183823744	0.896	0.575	0	ENDO	Asap1
991	0	1.183670498	0.596	0.236	0	ENDO	Rnf213
992	0	1.182953808	0.541	0.106	0	ENDO	St3gal4
993	0	1.181385227	0.872	0.553	0	ENDO	Spag9
994	0	1.180344656	0.534	0.012	0	ENDO	She
995	0	1.17955256	0.368	0.016	0	ENDO	Enpp6
996	0	1.178032099	0.53	0.085	0	ENDO	Slco2b1
997	0	1.172362133	0.851	0.492	0	ENDO	Ctnnb1
998	0	1.170707506	0.544	0.188	0	ENDO	St3gal5
999	0	1.170569338	0.731	0.316	0	ENDO	Bnip2
1000	0	1.170161015	0.774	0.392	0	ENDO	Ptk2
1001	0	1.169508396	0.47	0.039	0	ENDO	Ptgs1
1002	0	1.168385684	0.605	0.146	0	ENDO	Ppfibp1
1003	0	1.165131646	0.577	0.121	0	ENDO	Endod1
1004	0	1.164147693	0.785	0.479	0	ENDO	Sh3bgrl
1005	0	1.16392542	0.911	0.59	0	ENDO	Cd47
1006	0	1.163436967	0.734	0.319	0	ENDO	Ccdc85b
1007	0	1.159702938	0.44	0.041	0	ENDO	Plaur
1008	0	1.159682866	0.757	0.283	0	ENDO	Kctd12
1009	0	1.159631196	0.498	0.04	0	ENDO	Gda
1010	0	1.158590759	0.561	0.108	0	ENDO	Parp14
1011	0	1.15777623	0.664	0.204	0	ENDO	Lats2
1012	0	1.15636242	0.526	0.21	0	ENDO	Rnf220
1013	0	1.156152481	0.542	0.143	0	ENDO	Ccnyl1
1014	0	1.154873808	0.485	0.106	0	ENDO	Acer2
1015	0	1.152100554	0.648	0.321	0	ENDO	Flnb
1016	0	1.149327856	0.657	0.257	0	ENDO	Tcf7l1
1017	0	1.14707368	0.796	0.469	0	ENDO	Elf1
1018	0	1.145663067	0.651	0.154	0	ENDO	Ehd2
1019	0	1.144882339	0.901	0.47	0	ENDO	Ahnak
1020	0	1.139968115	0.639	0.335	0	ENDO	Rell1
1021	0	1.131126562	0.493	0.101	0	ENDO	Limch1
1022	0	1.130487134	0.952	0.702	0	ENDO	H2-K1
1023	0	1.130338189	0.582	0.135	0	ENDO	Rtl8b
1024	0	1.128692433	0.652	0.267	0	ENDO	Tinagl1
1025	0	1.125127931	0.845	0.534	0	ENDO	Fkbp1a
1026	0	1.123599167	0.963	0.713	0	ENDO	Cd81
1027	0	1.120022291	0.706	0.312	0	ENDO	Cpd
1028	0	1.119702422	0.619	0.103	0	ENDO	Adgre5
1029	0	1.115746081	0.64	0.275	0	ENDO	Sbno2
1030	0	1.110779828	0.544	0.05	0	ENDO	Meox1
1031	0	1.110276845	0.759	0.404	0	ENDO	Sgms1
1032	0	1.10940808	0.8	0.458	0	ENDO	Dock9
1033	0	1.109246849	0.847	0.522	0	ENDO	Tpm4
1034	0	1.103711308	0.988	0.839	0	ENDO	Itm2b
1035	0	1.102789687	0.534	0.092	0	ENDO	Impdh1
1036	0	1.10098359	0.726	0.396	0	ENDO	Cdc42bpa
1037	0	1.100174053	0.961	0.691	0	ENDO	Macf1
1038	0	1.096111801	0.689	0.293	0	ENDO	Srgap2
1039	0	1.095977315	0.562	0.158	0	ENDO	1700025G04Rik
1040	0	1.093960846	0.704	0.382	0	ENDO	Nxn
1041	0	1.093742852	0.474	0.051	0	ENDO	Tgm2
1042	0	1.092395105	0.914	0.629	0	ENDO	Dnaja1
1043	0	1.092034533	0.591	0.144	0	ENDO	H2-T23
1044	0	1.088657179	0.454	0.037	0	ENDO	Wfdc1
1045	0	1.086473106	0.559	0.178	0	ENDO	Zfp462
1046	0	1.081443672	0.453	0.011	0	ENDO	Sox7
1047	0	1.08026507	0.64	0.316	0	ENDO	Kalrn
1048	0	1.079336987	0.497	0.037	0	ENDO	Trib2
1049	0	1.077438724	0.569	0.253	0	ENDO	Yes1
1050	0	1.077081749	0.472	0.04	0	ENDO	Nes
1051	0	1.076288721	0.82	0.571	0	ENDO	Fmnl2
1052	0	1.075501077	0.737	0.395	0	ENDO	Vgll4
1053	0	1.075355097	0.606	0.179	0	ENDO	Parvb
1054	0	1.074149684	0.37	0.103	0	ENDO	Dnm3
1055	0	1.070680282	0.772	0.425	0	ENDO	Emp2
1056	0	1.070419378	0.503	0.13	0	ENDO	Fam219a
1057	0	1.07037495	0.693	0.342	0	ENDO	Ppp1r13b
1058	0	1.069476177	0.476	0.026	0	ENDO	Tnfrsf10b
1059	0	1.069442427	0.594	0.193	0	ENDO	Bhlhe40
1060	0	1.06508945	0.62	0.17	0	ENDO	St3gal1
1061	0	1.063368792	0.565	0.133	0	ENDO	Jcad
1062	0	1.062899896	0.787	0.46	0	ENDO	Ttc28
1063	0	1.062534106	0.511	0.1	0	ENDO	Sh3rf1
1064	0	1.057878829	0.477	0.051	0	ENDO	Nhsl2
1065	0	1.05589507	0.782	0.463	0	ENDO	Mbd2
1066	0	1.055527754	0.659	0.254	0	ENDO	Phldb2
1067	0	1.050463859	0.504	0.083	0	ENDO	Prkd2
1068	0	1.0504362	0.452	0.043	0	ENDO	Irx3
1069	0	1.046526065	0.582	0.161	0	ENDO	Dock6
1070	0	1.045989522	0.549	0.095	0	ENDO	Lgals9
1071	0	1.0455276	0.414	0.017	0	ENDO	Tcf15
1072	0	1.045149403	0.691	0.37	0	ENDO	Tspan13
1073	0	1.043885455	0.463	0.019	0	ENDO	Gata2
1074	0	1.043058541	0.811	0.464	0	ENDO	Picalm
1075	0	1.040802405	0.731	0.352	0	ENDO	Cnn3
1076	0	1.038950527	0.634	0.246	0	ENDO	Cdc42bpb
1077	0	1.035527201	0.544	0.143	0	ENDO	Rin3
1078	0	1.0354254	0.781	0.383	0	ENDO	Tsc22d3
1079	0	1.034510695	0.658	0.297	0	ENDO	Midn
1080	0	1.03238235	0.653	0.282	0	ENDO	Rassf1
1081	0	1.031739696	0.648	0.248	0	ENDO	2900026A02Rik
1082	0	1.031692704	0.631	0.294	0	ENDO	Sertad2
1083	0	1.029218719	0.483	0.051	0	ENDO	Sh2d3c
1084	0	1.026635568	0.586	0.266	0	ENDO	Arhgap18
1085	0	1.024272728	0.547	0.105	0	ENDO	Ripor1
1086	0	1.023649945	0.565	0.156	0	ENDO	H2-Q4
1087	0	1.02299059	0.979	0.785	0	ENDO	Jun
1088	0	1.021466379	0.495	0.031	0	ENDO	Abi3
1089	0	1.012689062	0.451	0.046	0	ENDO	Epha4
1090	0	1.012275677	0.349	0.009	0	ENDO	Aplnr
1091	0	1.010446135	0.6	0.219	0	ENDO	Sertad1
1092	0	1.006514585	0.454	0.045	0	ENDO	Jag2
1093	0	1.00545671	0.896	0.546	0	ENDO	Mcl1
1094	0	1.004858412	0.536	0.102	0	ENDO	Caskin2
1095	0	1.003339477	0.5	0.067	0	ENDO	Fam43a
1096	0	1.00321908	0.682	0.329	0	ENDO	Swap70
1097	0	1.000381983	0.478	0.086	0	ENDO	Lpar6
1098	0	0.999514127	0.696	0.412	0	ENDO	Pim3
1099	0	0.998579437	0.575	0.225	0	ENDO	Schip1
1100	0	0.992876486	0.955	0.783	0	ENDO	Fos
1101	0	0.992199594	0.505	0.155	0	ENDO	Smad6
1102	0	0.990771286	0.48	0.234	0	ENDO	Hspa1b
1103	0	0.990741041	0.358	0.062	0	ENDO	Hdac9
1104	0	0.990621568	0.61	0.311	0	ENDO	Map4k3
1105	0	0.989824997	0.526	0.092	0	ENDO	Cracr2b
1106	0	0.986838339	0.649	0.279	0	ENDO	Cds2
1107	0	0.986551582	0.516	0.087	0	ENDO	Stard9
1108	0	0.982403766	0.573	0.303	0	ENDO	Ctdspl
1109	0	0.981095359	0.616	0.3	0	ENDO	Fam117b
1110	0	0.979008046	0.321	0.012	0	ENDO	Alpl
1111	0	0.978565692	0.561	0.176	0	ENDO	Spry1
1112	0	0.978428315	0.992	0.906	0	ENDO	Tmsb4x
1113	0	0.977608678	0.449	0.083	0	ENDO	Ankrd33b
1114	0	0.975823749	0.448	0.026	0	ENDO	Cd38
1115	0	0.975350755	0.412	0.02	0	ENDO	Nos3
1116	0	0.973799655	0.501	0.153	0	ENDO	Clu
1117	0	0.973304543	0.544	0.19	0	ENDO	Zbtb46
1118	0	0.972863767	0.781	0.5	0	ENDO	Zbtb16
1119	0	0.972806735	0.472	0.091	0	ENDO	Gm12216
1120	0	0.97195955	0.481	0.021	0	ENDO	Gimap1
1121	0	0.971090225	0.561	0.205	0	ENDO	Slc44a1
1122	0	0.970720373	0.844	0.515	0	ENDO	Lmna
1123	0	0.970549599	0.686	0.119	0	ENDO	Nid1
1124	0	0.966215813	0.589	0.234	0	ENDO	Pde8a
1125	0	0.965013443	0.451	0.025	0	ENDO	Ripply3
1126	0	0.962599401	0.884	0.62	0	ENDO	Akap13
1127	0	0.961275272	0.544	0.136	0	ENDO	Tns2
1128	0	0.961190987	0.71	0.38	0	ENDO	Irf2bpl
1129	0	0.961039953	0.745	0.365	0	ENDO	Peak1
1130	0	0.960418445	0.462	0.103	0	ENDO	Gulp1
1131	0	0.960356844	0.601	0.231	0	ENDO	Grb10
1132	0	0.960126451	0.398	0.086	0	ENDO	Fbln2
1133	0	0.958662077	0.81	0.492	0	ENDO	Rock2
1134	0	0.957944062	0.835	0.536	0	ENDO	Rap1a
1135	0	0.957924001	0.453	0.017	0	ENDO	Adcy4
1136	0	0.95746972	0.529	0.236	0	ENDO	Abhd17b
1137	0	0.956991792	0.593	0.268	0	ENDO	Stim2
1138	0	0.956261981	0.689	0.38	0	ENDO	Smurf2
1139	0	0.949807007	0.406	0.01	0	ENDO	Tal1
1140	0	0.949629518	0.711	0.407	0	ENDO	Elf2
1141	0	0.946995724	0.811	0.49	0	ENDO	Foxn3
1142	0	0.946928931	0.6	0.221	0	ENDO	Fmnl3
1143	0	0.945914944	0.294	0.006	0	ENDO	Sema3g
1144	0	0.944873185	0.924	0.639	0	ENDO	Tagln2
1145	0	0.943147862	0.897	0.613	0	ENDO	Gnb1
1146	0	0.942893675	0.67	0.335	0	ENDO	Crk
1147	0	0.942013168	0.882	0.674	0	ENDO	Egr1
1148	0	0.941968983	0.424	0.012	0	ENDO	C130074G19Rik
1149	0	0.941671166	0.637	0.261	0	ENDO	St3gal6
1150	0	0.939600263	0.936	0.7	0	ENDO	Junb
1151	0	0.938125411	0.844	0.548	0	ENDO	Gnaq
1152	0	0.933798387	0.691	0.361	0	ENDO	Irf2
1153	0	0.933145009	0.54	0.228	0	ENDO	Tspan5
1154	0	0.932885965	0.616	0.321	0	ENDO	Vav3
1155	0	0.931722041	0.544	0.162	0	ENDO	Tgfb1
1156	0	0.931490023	0.838	0.539	0	ENDO	Rac1
1157	0	0.931085186	0.689	0.364	0	ENDO	Clstn1
1158	0	0.930774324	0.993	0.905	0	ENDO	Actb
1159	0	0.930458298	0.497	0.083	0	ENDO	Cav2
1160	0	0.930170411	0.542	0.207	0	ENDO	Myadm
1161	0	0.929837061	0.753	0.469	0	ENDO	Tut7
1162	0	0.927798305	0.587	0.203	0	ENDO	Tpst2
1163	0	0.926597036	0.61	0.345	0	ENDO	Ptprk
1164	0	0.925690101	0.382	0.034	0	ENDO	Gm13889
1165	0	0.923915352	0.484	0.114	0	ENDO	Rab31
1166	0	0.923394549	0.917	0.621	0	ENDO	Id3
1167	0	0.923342812	0.657	0.436	0	ENDO	Ppp1r10
1168	0	0.919995765	0.571	0.203	0	ENDO	Epn2
1169	0	0.919947018	0.418	0.025	0	ENDO	Chst2
1170	0	0.919900533	0.538	0.157	0	ENDO	Smagp
1171	0	0.917722079	0.555	0.255	0	ENDO	Sos1
1172	0	0.914734594	0.722	0.483	0	ENDO	Plcb4
1173	0	0.913897204	0.672	0.354	0	ENDO	Tmed5
1174	0	0.912643485	0.732	0.412	0	ENDO	Rab11a
1175	0	0.910914801	0.413	0.108	0	ENDO	Nxpe4
1176	0	0.91060864	0.61	0.286	0	ENDO	Fosl2
1177	0	0.910449154	0.678	0.364	0	ENDO	Glud1
1178	0	0.910404401	0.676	0.384	0	ENDO	Susd6
1179	0	0.90980945	0.841	0.522	0	ENDO	Zfp36
1180	0	0.907532237	0.57	0.151	0	ENDO	Cped1
1181	0	0.906739361	0.784	0.344	0	ENDO	Tmcc3
1182	0	0.906549586	0.459	0.097	0	ENDO	Cx3cl1
1183	0	0.905489453	0.576	0.173	0	ENDO	Pip4k2a
1184	0	0.90260316	0.481	0.145	0	ENDO	Ipo11
1185	0	0.901344234	0.766	0.4	0	ENDO	Ier5
1186	0	0.899011543	0.406	0.043	0	ENDO	Endou
1187	0	0.899002739	0.934	0.686	0	ENDO	Ybx1
1188	0	0.897517824	0.696	0.23	0	ENDO	Selenom
1189	0	0.897292671	0.464	0.069	0	ENDO	Pitpnm2
1190	0	0.89705783	0.803	0.553	0	ENDO	Spop
1191	0	0.896483033	0.519	0.249	0	ENDO	Rb1
1192	0	0.895136315	0.65	0.349	0	ENDO	Litaf
1193	0	0.894936116	0.333	0.046	0	ENDO	Eln
1194	0	0.893298808	0.477	0.08	0	ENDO	Plscr4
1195	0	0.890745366	0.905	0.58	0	ENDO	Nfkbia
1196	0	0.890193796	0.691	0.413	0	ENDO	Ccny
1197	0	0.888845072	0.348	0.006	0	ENDO	Ephb1
1198	0	0.88834562	0.781	0.471	0	ENDO	Nr3c1
1199	0	0.888240922	0.719	0.511	0	ENDO	Oxr1
1200	0	0.887645179	0.478	0.118	0	ENDO	Efna1
1201	0	0.886025511	0.636	0.301	0	ENDO	Spred1
1202	0	0.885532996	0.684	0.386	0	ENDO	Cflar
1203	0	0.885448038	0.453	0.05	0	ENDO	Lmo2
1204	0	0.885201853	0.482	0.099	0	ENDO	Dgkz
1205	0	0.882088029	0.387	0.064	0	ENDO	Elf4
1206	0	0.879879064	0.857	0.597	0	ENDO	Kmt2e
1207	0	0.879744078	0.481	0.122	0	ENDO	6430548M08Rik
1208	0	0.878682482	0.492	0.101	0	ENDO	Rftn1
1209	0	0.8762073	0.431	0.061	0	ENDO	St8sia4
1210	0	0.873954121	0.834	0.594	0	ENDO	Aopep
1211	0	0.871992828	0.404	0.017	0	ENDO	Hspa12b
1212	0	0.871284653	0.405	0.062	0	ENDO	Ebf3
1213	0	0.870598705	0.451	0.074	0	ENDO	Ephb4
1214	0	0.869972804	0.493	0.083	0	ENDO	Itga9
1215	0	0.869691674	0.379	0.027	0	ENDO	Hlx
1216	0	0.869579363	0.788	0.551	0	ENDO	Nfat5
1217	0	0.869524794	0.578	0.264	0	ENDO	Mpzl1
1218	0	0.866235812	0.889	0.607	0	ENDO	Arpc2
1219	0	0.865579942	0.622	0.277	0	ENDO	Acap2
1220	0	0.865541282	0.786	0.519	0	ENDO	Lrrfip1
1221	0	0.86553982	0.765	0.258	0	ENDO	Serpinh1
1222	0	0.862816508	0.4	0.008	0	ENDO	Ccm2l
1223	0	0.861348765	0.604	0.295	0	ENDO	Adam10
1224	0	0.856436859	0.886	0.615	0	ENDO	Arpc3
1225	0	0.855625544	0.417	0.027	0	ENDO	Dok4
1226	0	0.854642859	0.475	0.077	0	ENDO	Tnfaip2
1227	0	0.854587993	0.557	0.224	0	ENDO	Fkbp5
1228	0	0.851910434	0.506	0.274	0	ENDO	Zfp710
1229	0	0.851576462	0.748	0.48	0	ENDO	Slc38a2
1230	0	0.850549932	0.303	0.026	0	ENDO	Rassf9
1231	0	0.849084786	0.639	0.382	0	ENDO	Rc3h1
1232	0	0.848677747	0.702	0.453	0	ENDO	Sbf2
1233	0	0.848187865	0.45	0.124	0	ENDO	AU020206
1234	0	0.848069313	0.686	0.435	0	ENDO	Sptlc2
1235	0	0.847574692	0.587	0.354	0	ENDO	2210408F21Rik
1236	0	0.846443092	0.386	0.053	0	ENDO	Gm12185
1237	0	0.845944296	0.701	0.436	0	ENDO	Dip2c
1238	0	0.845438278	0.416	0.065	0	ENDO	Proser2
1239	0	0.843477464	0.737	0.486	0	ENDO	Tnrc6c
1240	0	0.840964541	0.425	0.036	0	ENDO	Ggta1
1241	0	0.839764799	0.472	0.146	0	ENDO	Sipa1l2
1242	0	0.839188221	0.383	0.105	0	ENDO	Prrg1
1243	0	0.839017828	0.483	0.113	0	ENDO	Itih5
1244	0	0.838887542	0.718	0.409	0	ENDO	Gas6
1245	0	0.838094899	0.472	0.18	0	ENDO	Trim24
1246	0	0.837541186	0.472	0.114	0	ENDO	Tubb2a
1247	0	0.83733055	0.89	0.645	0	ENDO	Btg2
1248	0	0.836353975	0.599	0.218	0	ENDO	Psmb8
1249	0	0.835788377	0.996	0.884	0	ENDO	Hsp90ab1
1250	0	0.834760114	0.409	0.043	0	ENDO	Spry4
1251	0	0.834366884	0.984	0.822	0	ENDO	Hspa8
1252	0	0.833447508	0.448	0.113	0	ENDO	Rgs12
1253	0	0.83111644	0.675	0.376	0	ENDO	Lrrc58
1254	0	0.831046994	0.516	0.202	0	ENDO	Tbc1d22a
1255	0	0.830708678	0.591	0.278	0	ENDO	Cebpg
1256	0	0.829812166	0.389	0.011	0	ENDO	Pcdh12
1257	0	0.827492837	0.944	0.629	0	ENDO	Crip2
1258	0	0.825625154	0.522	0.211	0	ENDO	Lipa
1259	0	0.825414551	0.819	0.477	0	ENDO	Anxa2
1260	0	0.825360635	0.978	0.819	0	ENDO	Ubc
1261	0	0.825234837	0.529	0.245	0	ENDO	Gm26532
1262	0	0.824997665	0.525	0.197	0	ENDO	Plod1
1263	0	0.823840962	0.39	0.048	0	ENDO	Mmd
1264	0	0.823757181	0.612	0.327	0	ENDO	Sh3pxd2a
1265	0	0.821967329	0.417	0.102	0	ENDO	Eogt
1266	0	0.819837022	0.329	0.051	0	ENDO	Isg15
1267	0	0.819229429	0.454	0.092	0	ENDO	Itga5
1268	0	0.816988185	0.567	0.247	0	ENDO	Sik1
1269	0	0.814998469	0.655	0.377	0	ENDO	Adipor1
1270	0	0.814508534	0.733	0.486	0	ENDO	Ralgapa1
1271	0	0.813116297	0.714	0.44	0	ENDO	Tapbp
1272	0	0.812909136	0.543	0.251	0	ENDO	Git2
1273	0	0.812330896	0.521	0.201	0	ENDO	Degs1
1274	0	0.811879772	0.616	0.337	0	ENDO	Gatad2a
1275	0	0.811559378	0.612	0.307	0	ENDO	Capn2
1276	0	0.811022386	0.37	0.036	0	ENDO	Cyp4b1
1277	0	0.810775157	0.83	0.537	0	ENDO	Mbnl1
1278	0	0.809832319	0.458	0.094	0	ENDO	Cdc42ep1
1279	0	0.808372105	0.644	0.374	0	ENDO	Slk
1280	0	0.806924971	0.482	0.122	0	ENDO	Cttnbp2nl
1281	0	0.805202323	0.547	0.239	0	ENDO	Afap1l1
1282	0	0.804808097	0.421	0.052	0	ENDO	Rasgrp2
1283	0	0.804193897	0.671	0.354	0	ENDO	Rras
1284	0	0.800953565	0.64	0.355	0	ENDO	Mapk3
1285	0	0.799645773	0.754	0.473	0	ENDO	Zswim6
1286	0	0.795953176	0.693	0.386	0	ENDO	S100a16
1287	0	0.795408192	0.643	0.364	0	ENDO	Gna11
1288	0	0.795324384	0.399	0.121	0	ENDO	Mid2
1289	0	0.793196776	0.875	0.623	0	ENDO	Utrn
1290	0	0.793072468	0.811	0.585	0	ENDO	Fus
1291	0	0.791328605	0.438	0.083	0	ENDO	Helz2
1292	0	0.790663936	0.789	0.539	0	ENDO	Pak2
1293	0	0.790621583	0.667	0.415	0	ENDO	Sik3
1294	0	0.790201416	0.739	0.479	0	ENDO	Atf4
1295	0	0.789997239	0.465	0.108	0	ENDO	Trim47
1296	0	0.788385493	0.623	0.348	0	ENDO	Exoc6b
1297	0	0.787517999	0.632	0.341	0	ENDO	Nck1
1298	0	0.785692718	0.734	0.443	0	ENDO	Ppp1r15a
1299	0	0.784755631	0.521	0.269	0	ENDO	Nr4a2
1300	0	0.784706258	0.816	0.53	0	ENDO	Ctnnd1
1301	0	0.784673079	0.422	0.092	0	ENDO	Cyp2d22
1302	0	0.784116591	0.479	0.199	0	ENDO	Plscr1
1303	0	0.783900201	0.437	0.162	0	ENDO	Egr3
1304	0	0.782813572	0.342	0.012	0	ENDO	Tbxa2r
1305	0	0.782668583	0.436	0.086	0	ENDO	Rarg
1306	0	0.782145892	0.71	0.426	0	ENDO	Pttg1ip
1307	0	0.781003189	0.53	0.206	0	ENDO	Inpp5a
1308	0	0.779246656	0.559	0.255	0	ENDO	Lamb2
1309	0	0.778298382	0.509	0.171	0	ENDO	Pros1
1310	0	0.777687297	0.619	0.36	0	ENDO	Rin2
1311	0	0.777254793	0.405	0.071	0	ENDO	Trim30a
1312	0	0.77717653	0.469	0.081	0	ENDO	Enpp2
1313	0	0.776782506	0.442	0.153	0	ENDO	Stat2
1314	0	0.773168961	0.489	0.185	0	ENDO	Ifi35
1315	0	0.77304299	0.511	0.18	0	ENDO	Psmb10
1316	0	0.771539375	0.626	0.339	0	ENDO	Rassf3
1317	0	0.769545992	0.34	0.015	0	ENDO	Nrarp
1318	0	0.768444434	0.422	0.092	0	ENDO	Mmp15
1319	0	0.767912583	0.581	0.351	0	ENDO	Kif13a
1320	0	0.765350555	0.936	0.77	0	ENDO	Jund
1321	0	0.764524739	0.457	0.112	0	ENDO	Zdhhc18
1322	0	0.764260088	0.68	0.449	0	ENDO	Btbd7
1323	0	0.763968778	0.423	0.089	0	ENDO	Smtn
1324	0	0.763175432	0.293	0.03	0	ENDO	Adam12
1325	0	0.763103913	0.476	0.224	0	ENDO	Pacs1
1326	0	0.763075602	0.388	0.047	0	ENDO	Spns2
1327	0	0.758923931	0.851	0.603	0	ENDO	Rock1
1328	0	0.754838619	0.443	0.133	0	ENDO	Znfx1
1329	0	0.754788761	0.413	0.071	0	ENDO	Stx2
1330	0	0.75470366	0.458	0.174	0	ENDO	Trim25
1331	0	0.753580728	0.505	0.2	0	ENDO	Msrb3
1332	0	0.753025879	0.694	0.382	0	ENDO	Nr4a1
1333	0	0.752137339	0.915	0.59	0	ENDO	Klf9
1334	0	0.750982269	0.356	0.011	0	ENDO	Gimap5
1335	0	0.750894358	0.444	0.159	0	ENDO	Bcar1
1336	0	0.750482849	0.737	0.437	0	ENDO	Tuba1a
1337	0	0.749884794	0.429	0.119	0	ENDO	C2cd2
1338	0	0.749685032	0.751	0.467	0	ENDO	Ostf1
1339	0	0.749017344	0.36	0.133	0	ENDO	Nup210l
1340	0	0.748800101	0.493	0.193	0	ENDO	Tmem184b
1341	0	0.744541325	0.483	0.208	0	ENDO	Slc44a2
1342	0	0.743154494	0.384	0.065	0	ENDO	Rnf144a
1343	0	0.742512362	0.765	0.522	0	ENDO	Rtn4
1344	0	0.741274285	0.471	0.131	0	ENDO	Asap2
1345	0	0.740605749	0.623	0.318	0	ENDO	Pea15a
1346	0	0.740471092	0.751	0.498	0	ENDO	Zmiz1
1347	0	0.740135243	0.86	0.647	0	ENDO	Atrx
1348	0	0.738626914	0.656	0.428	0	ENDO	Rbfox2
1349	0	0.737197158	0.37	0.052	0	ENDO	Rnf125
1350	0	0.736920087	0.583	0.338	0	ENDO	Ncoa3
1351	0	0.734226533	0.594	0.327	0	ENDO	Wsb1
1352	0	0.734082262	0.272	0.03	0	ENDO	F10
1353	0	0.73346467	0.606	0.365	0	ENDO	Cr1l
1354	0	0.733450329	0.315	0.008	0	ENDO	Tead4
1355	0	0.732415565	0.568	0.274	0	ENDO	Map7d1
1356	0	0.731946871	0.432	0.092	0	ENDO	4-Sep
1357	0	0.731552228	0.476	0.174	0	ENDO	Kctd10
1358	0	0.731107595	0.672	0.442	0	ENDO	Itsn2
1359	0	0.730931485	0.89	0.643	0	ENDO	Eif4g2
1360	0	0.730289237	0.395	0.1	0	ENDO	Rgs3
1361	0	0.730081514	0.266	0.046	0	ENDO	Gm4951
1362	0	0.729628235	0.316	0.043	0	ENDO	Plxna4
1363	0	0.728203742	0.515	0.23	0	ENDO	Nras
1364	0	0.727459052	0.662	0.414	0	ENDO	Sbds
1365	0	0.727057065	0.585	0.337	0	ENDO	Bag3
1366	0	0.726365337	0.682	0.454	0	ENDO	Fcho2
1367	0	0.724222639	0.588	0.292	0	ENDO	Dennd5a
1368	0	0.72369689	0.335	0.033	0	ENDO	Fscn1
1369	0	0.721122771	0.831	0.587	0	ENDO	Ppp1r12a
1370	0	0.719383621	0.601	0.347	0	ENDO	Sppl2a
1371	0	0.717169558	0.909	0.674	0	ENDO	Cfl1
1372	0	0.716898087	0.822	0.571	0	ENDO	Ywhab
1373	0	0.716648779	0.346	0.024	0	ENDO	Thsd1
1374	0	0.716239425	0.583	0.303	0	ENDO	Tnfrsf1a
1375	0	0.716158792	0.372	0.121	0	ENDO	Herc6
1376	0	0.714628602	0.622	0.351	0	ENDO	Smco4
1377	0	0.714623784	0.474	0.22	0	ENDO	Wars
1378	0	0.71391685	0.861	0.609	0	ENDO	Myl12a
1379	0	0.712318182	0.414	0.123	0	ENDO	Arhgap23
1380	0	0.711165001	0.494	0.199	0	ENDO	Klc1
1381	0	0.710549101	0.517	0.262	0	ENDO	Samhd1
1382	0	0.709736151	0.847	0.569	0	ENDO	Ctnna1
1383	0	0.709398377	0.382	0.053	0	ENDO	Galnt15
1384	0	0.70644066	0.888	0.631	0	ENDO	Iqgap1
1385	0	0.70576747	0.484	0.208	0	ENDO	Mgat1
1386	0	0.705725312	0.493	0.241	0	ENDO	N4bp1
1387	0	0.704507294	0.473	0.157	0	ENDO	Prickle1
1388	0	0.704082037	0.288	0.026	0	ENDO	Lrrc32
1389	0	0.7028782	0.399	0.093	0	ENDO	Pcdh1
1390	0	0.701409599	0.429	0.095	0	ENDO	Lysmd2
1391	0	0.701372872	0.474	0.201	0	ENDO	Zcchc14
1392	0	0.701275824	0.375	0.147	0	ENDO	Pcbp3
1393	0	0.700164644	0.552	0.25	0	ENDO	Ccn1
1394	0	0.698679363	0.765	0.525	0	ENDO	Reep3
1395	0	0.698143614	0.537	0.295	0	ENDO	Ripk1
1396	0	0.697530182	0.855	0.614	0	ENDO	Arih1
1397	0	0.696936944	0.628	0.415	0	ENDO	Etnk1
1398	0	0.69617082	0.843	0.568	0	ENDO	Stat3
1399	0	0.695910797	0.617	0.381	0	ENDO	Dnm2
1400	0	0.695822839	0.996	0.905	0	ENDO	Ptma
1401	0	0.695731754	0.39	0.13	0	ENDO	Pvr
1402	0	0.693216174	0.462	0.162	0	ENDO	Bag5
1403	0	0.693111145	0.49	0.212	0	ENDO	Mdfic
1404	0	0.692259586	0.86	0.643	0	ENDO	Foxp1
1405	0	0.689537565	0.473	0.186	0	ENDO	Vat1
1406	0	0.689093301	0.631	0.369	0	ENDO	Arl6ip5
1407	0	0.688849126	0.561	0.339	0	ENDO	Ccnt1
1408	0	0.687866298	0.439	0.147	0	ENDO	Prkd3
1409	0	0.687733491	0.413	0.092	0	ENDO	Psmb9
1410	0	0.686068787	0.411	0.135	0	ENDO	Ttc7b
1411	0	0.685746127	0.434	0.129	0	ENDO	Mertk
1412	0	0.684750769	0.602	0.389	0	ENDO	Zbtb7a
1413	0	0.6846012	0.405	0.089	0	ENDO	Sh2b3
1414	0	0.683953782	0.425	0.118	0	ENDO	Samd9l
1415	0	0.682951027	0.359	0.069	0	ENDO	Mcam
1416	0	0.682467409	0.707	0.479	0	ENDO	Nfe2l1
1417	0	0.681108385	0.429	0.16	0	ENDO	Csrnp1
1418	0	0.680715944	0.444	0.154	0	ENDO	Ston1
1419	0	0.680420889	0.775	0.527	0	ENDO	Pitpna
1420	0	0.680388236	0.47	0.203	0	ENDO	Atp2b4
1421	0	0.678415216	0.663	0.413	0	ENDO	Sypl
1422	0	0.676802277	0.787	0.365	0	ENDO	Selenop
1423	0	0.676326053	0.474	0.21	0	ENDO	Ralb
1424	0	0.675493175	0.741	0.536	0	ENDO	Birc6
1425	0	0.675470137	0.506	0.244	0	ENDO	Lima1
1426	0	0.672140602	0.636	0.415	0	ENDO	Hook3
1427	0	0.671771944	0.417	0.115	0	ENDO	Sipa1
1428	0	0.671231736	0.271	0.008	0	ENDO	Gm11730
1429	0	0.670754333	0.545	0.309	0	ENDO	Prdm2
1430	0	0.670609763	0.772	0.551	0	ENDO	Nbeal1
1431	0	0.669888558	0.608	0.154	0	ENDO	Prkg1
1432	0	0.669226378	0.333	0.057	0	ENDO	Ntf3
1433	0	0.668974183	0.639	0.387	0	ENDO	Tacc1
1434	0	0.668887461	0.358	0.057	0	ENDO	Zfpm1
1435	0	0.668328964	0.549	0.321	0	ENDO	Capza1
1436	0	0.668051864	0.333	0.023	0	ENDO	Sh3tc1
1437	0	0.666152895	0.894	0.657	0	ENDO	Itgb1
1438	0	0.666131089	0.771	0.558	0	ENDO	Stag1
1439	0	0.66575542	0.72	0.496	0	ENDO	B230219D22Rik
1440	0	0.664705773	0.403	0.085	0	ENDO	Jdp2
1441	0	0.663308098	0.294	0.055	0	ENDO	Kcnb1
1442	0	0.662689941	0.408	0.135	0	ENDO	Tspan14
1443	0	0.662489132	0.523	0.264	0	ENDO	Pxn
1444	0	0.662235322	0.296	0.049	0	ENDO	Trp53i11
1445	0	0.660613252	0.919	0.681	0	ENDO	Atox1
1446	0	0.660587294	0.82	0.574	0	ENDO	Myl12b
1447	0	0.659618384	0.938	0.733	0	ENDO	Crip1
1448	0	0.659479653	0.663	0.445	0	ENDO	Mier1
1449	0	0.658653361	0.645	0.427	0	ENDO	Ptpra
1450	0	0.658401194	0.332	0.03	0	ENDO	Gpr4
1451	0	0.65722116	0.747	0.511	0	ENDO	Anp32a
1452	0	0.657045601	0.295	0.013	0	ENDO	Gbp9
1453	0	0.656202657	0.292	0.04	0	ENDO	Srgap1
1454	0	0.655475999	0.545	0.314	0	ENDO	Fbxw2
1455	0	0.653857053	0.709	0.464	0	ENDO	Tln1
1456	0	0.653210499	0.901	0.643	0	ENDO	Ier2
1457	0	0.651889147	0.544	0.268	0	ENDO	Zc3hav1
1458	0	0.651413886	0.454	0.232	0	ENDO	Unc119b
1459	0	0.649834042	0.421	0.176	0	ENDO	Lrp5
1460	0	0.647270648	0.266	0.02	0	ENDO	Trpc3
1461	0	0.647180656	0.316	0.011	0	ENDO	Gimap8
1462	0	0.646442474	0.581	0.364	0	ENDO	Oip5os1
1463	0	0.645822762	0.628	0.404	0	ENDO	Smpdl3a
1464	0	0.645388428	0.595	0.233	0	ENDO	Epb41l2
1465	0	0.645138362	0.465	0.22	0	ENDO	Plcg1
1466	0	0.644649518	0.273	0.011	0	ENDO	Gbp4
1467	0	0.642092287	0.343	0.042	0	ENDO	Mapk12
1468	0	0.641117289	0.7	0.439	0	ENDO	F11r
1469	0	0.64053553	0.404	0.139	0	ENDO	Sorbs3
1470	0	0.639984536	0.876	0.643	0	ENDO	Ywhaz
1471	0	0.639945718	0.531	0.283	0	ENDO	Leprot
1472	0	0.639525861	0.351	0.067	0	ENDO	Card10
1473	0	0.638400679	0.378	0.131	0	ENDO	Lnx2
1474	0	0.638366632	0.328	0.067	0	ENDO	Pik3c2b
1475	0	0.638079438	0.752	0.472	0	ENDO	Ucp2
1476	0	0.637177938	0.337	0.08	0	ENDO	Pgm2
1477	0	0.636106253	0.762	0.515	0	ENDO	Atp2b1
1478	0	0.635439034	0.35	0.055	0	ENDO	Ppm1f
1479	0	0.634482764	0.616	0.391	0	ENDO	Anxa7
1480	0	0.634242496	0.369	0.066	0	ENDO	Scn1b
1481	0	0.63382757	0.723	0.509	0	ENDO	Brd2
1482	0	0.63379872	0.311	0.033	0	ENDO	4930503L19Rik
1483	0	0.632669992	0.645	0.377	0	ENDO	Sntb2
1484	0	0.632004772	0.322	0.051	0	ENDO	F2r
1485	0	0.630131904	0.458	0.211	0	ENDO	Coro1c
1486	0	0.629910902	0.755	0.545	0	ENDO	Mprip
1487	0	0.628135891	0.382	0.113	0	ENDO	Arhgap27
1488	0	0.628061176	0.347	0.113	0	ENDO	Apaf1
1489	0	0.627191961	0.632	0.394	0	ENDO	Ccser2
1490	0	0.626404965	0.345	0.111	0	ENDO	Adgrg3
1491	0	0.626061092	0.384	0.088	0	ENDO	Phldb1
1492	0	0.62383296	0.71	0.477	0	ENDO	Psme1
1493	0	0.621801142	0.43	0.148	0	ENDO	9-Sep
1494	0	0.621748546	0.633	0.265	0	ENDO	Ifngr1
1495	0	0.621490608	0.853	0.643	0	ENDO	Zfand5
1496	0	0.620886582	0.385	0.141	0	ENDO	Prdm1
1497	0	0.619752397	0.413	0.181	0	ENDO	Pqlc1
1498	0	0.618363855	0.688	0.481	0	ENDO	Smc1a
1499	0	0.618096541	0.301	0.033	0	ENDO	Gimap9
1500	0	0.616922351	0.379	0.05	0	ENDO	Stab1
1501	0	0.616776177	0.257	0.012	0	ENDO	Tgtp2
1502	0	0.616775277	0.272	0.019	0	ENDO	Fat4
1503	0	0.615028854	0.838	0.618	0	ENDO	Ankrd11
1504	0	0.612454767	0.643	0.404	0	ENDO	Ywhah
1505	0	0.608742749	0.821	0.622	0	ENDO	Prrc2c
1506	0	0.606224462	0.779	0.519	0	ENDO	Hivep2
1507	0	0.6058926	0.399	0.153	0	ENDO	Triobp
1508	0	0.605197999	0.468	0.195	0	ENDO	Elovl5
1509	0	0.604867502	0.494	0.185	0	ENDO	Tgfbr2
1510	0	0.600864572	0.363	0.082	0	ENDO	Stk10
1511	0	0.600550566	0.343	0.122	0	ENDO	Mrrf
1512	0	0.599586472	0.526	0.111	0	ENDO	Col15a1
1513	0	0.596422533	0.805	0.558	0	ENDO	Jak1
1514	0	0.595995473	0.293	0.072	0	ENDO	Mlf1
1515	0	0.595434673	0.662	0.363	0	ENDO	Nfkbiz
1516	0	0.593896162	0.319	0.097	0	ENDO	Irgm1
1517	0	0.591966309	0.98	0.858	0	ENDO	Actg1
1518	0	0.591312888	0.297	0.039	0	ENDO	Pola2
1519	0	0.590876656	0.572	0.268	0	ENDO	Pde4d
1520	0	0.590681949	0.42	0.176	0	ENDO	Aida
1521	0	0.590667181	0.384	0.082	0	ENDO	Gnb4
1522	0	0.588748621	0.346	0.131	0	ENDO	Ints9
1523	0	0.585528101	0.818	0.599	0	ENDO	Clic1
1524	0	0.585027687	0.598	0.36	0	ENDO	Shisa5
1525	0	0.584971543	0.306	0.05	0	ENDO	Rtp4
1526	0	0.584790213	0.394	0.159	0	ENDO	Taok2
1527	0	0.583316632	0.27	0.057	0	ENDO	Rhbdl2
1528	0	0.582581034	0.333	0.084	0	ENDO	Kctd17
1529	0	0.581253152	0.686	0.466	0	ENDO	Ubn1
1530	0	0.580750351	0.265	0.03	0	ENDO	Unc5b
1531	0	0.57713618	0.307	0.047	0	ENDO	Phf11d
1532	0	0.576939578	0.352	0.113	0	ENDO	Ccdc28b
1533	0	0.576902156	0.33	0.113	0	ENDO	3110082I17Rik
1534	0	0.574142503	0.371	0.098	0	ENDO	Mpdz
1535	0	0.572956361	0.354	0.106	0	ENDO	Git1
1536	0	0.572901068	0.31	0.051	0	ENDO	H2-Q7
1537	0	0.572158977	0.346	0.111	0	ENDO	Cerk
1538	0	0.569584922	0.305	0.06	0	ENDO	Gbp2
1539	0	0.569296569	0.353	0.069	0	ENDO	Ppp1r18
1540	0	0.567947733	0.38	0.117	0	ENDO	Ap1s2
1541	0	0.566745566	0.775	0.544	0	ENDO	7-Sep
1542	0	0.566019456	0.427	0.083	0	ENDO	Inpp5d
1543	0	0.565507966	0.274	0.008	0	ENDO	Pkn3
1544	0	0.563706928	0.374	0.148	0	ENDO	Cdc42ep4
1545	0	0.562508467	0.285	0.042	0	ENDO	Stom
1546	0	0.557647996	0.367	0.122	0	ENDO	Sult1a1
1547	0	0.556813182	0.534	0.244	0	ENDO	Zfp36l2
1548	0	0.55678415	0.289	0.035	0	ENDO	Tmcc2
1549	0	0.554779387	0.295	0.027	0	ENDO	Grap
1550	0	0.553735296	0.316	0.043	0	ENDO	Vwa1
1551	0	0.551967038	0.708	0.259	0	ENDO	Vim
1552	0	0.548796678	0.495	0.219	0	ENDO	Rab8b
1553	0	0.544751825	0.306	0.056	0	ENDO	Scarf1
1554	0	0.543745438	0.331	0.103	0	ENDO	2700081O15Rik
1555	0	0.542950272	0.324	0.068	0	ENDO	Cmtm3
1556	0	0.541671188	0.312	0.087	0	ENDO	Inpp1
1557	0	0.539812728	0.292	0.046	0	ENDO	Abcg1
1558	0	0.538605938	0.354	0.137	0	ENDO	Ctnnbip1
1559	0	0.537795358	0.282	0.05	0	ENDO	Fgd6
1560	0	0.536358623	0.285	0.037	0	ENDO	Palm
1561	0	0.535819279	0.382	0.159	0	ENDO	Dusp7
1562	0	0.532846952	0.292	0.088	0	ENDO	Casp3
1563	0	0.530591977	0.263	0.032	0	ENDO	Synm
1564	0	0.529647058	0.267	0.056	0	ENDO	Eepd1
1565	0	0.527500969	0.335	0.054	0	ENDO	Gjc1
1566	0	0.525197141	0.316	0.086	0	ENDO	Ptp4a3
1567	0	0.523097384	0.815	0.469	0	ENDO	Vcl
1568	0	0.520658646	0.348	0.112	0	ENDO	Plekho2
1569	0	0.519447249	0.332	0.119	0	ENDO	Kifc3
1570	0	0.518015551	0.349	0.132	0	ENDO	Rilpl1
1571	0	0.509916758	0.271	0.034	0	ENDO	Map3k6
1572	0	0.508759439	0.3	0.094	0	ENDO	Slc12a7
1573	0	0.508254359	0.272	0.058	0	ENDO	Hyal2
1574	0	0.50803718	0.983	0.822	0	ENDO	Ddx5
1575	0	0.507841354	0.298	0.076	0	ENDO	Xaf1
1576	0	0.504743171	0.259	0.02	0	ENDO	Mfng
1577	0	0.503614284	0.257	0.029	0	ENDO	Stard4
1578	0	0.501843004	0.276	0.065	0	ENDO	Kif26a
1579	6.09E-308	0.507490038	0.364	0.144	1.49E-303	ENDO	Ppp1r9b
1580	2.39E-307	0.631702735	0.568	0.352	5.85E-303	ENDO	Vezf1
1581	2.76E-307	0.579591298	0.545	0.325	6.73E-303	ENDO	Raly
1582	6.50E-305	0.714786577	0.566	0.351	1.59E-300	ENDO	Col4a3bp
1583	1.20E-304	0.671692303	0.595	0.366	2.93E-300	ENDO	Spred2
1584	2.93E-304	0.751023854	0.628	0.413	7.15E-300	ENDO	Nf1
1585	2.13E-303	0.763213605	0.436	0.207	5.21E-299	ENDO	A330023F24Rik
1586	2.74E-303	0.636304943	0.666	0.452	6.70E-299	ENDO	Nckap1
1587	5.52E-301	0.53663567	0.82	0.623	1.35E-296	ENDO	Ube2d3
1588	8.96E-301	0.716352689	0.659	0.425	2.19E-296	ENDO	Nbea
1589	1.39E-300	0.608144934	0.52	0.281	3.40E-296	ENDO	Arhgap17
1590	4.13E-299	0.616226852	0.686	0.479	1.01E-294	ENDO	Ktn1
1591	2.55E-297	0.68052777	0.575	0.365	6.22E-293	ENDO	Gnai3
1592	3.52E-297	0.525754468	0.38	0.159	8.60E-293	ENDO	Acot9
1593	7.97E-296	0.708738759	0.606	0.396	1.95E-291	ENDO	Arid4a
1594	4.37E-295	0.562695004	0.854	0.658	1.07E-290	ENDO	Top1
1595	1.63E-294	0.659999535	0.567	0.313	3.98E-290	ENDO	Ankrd44
1596	4.43E-293	0.591229558	0.399	0.18	1.08E-288	ENDO	Zdhhc17
1597	4.43E-293	0.678371798	0.823	0.598	1.08E-288	ENDO	Msi2
1598	4.73E-292	0.549929341	0.409	0.191	1.16E-287	ENDO	Bicd2
1599	2.39E-291	0.53201253	0.838	0.64	5.84E-287	ENDO	Wnk1
1600	7.90E-291	0.523640125	0.758	0.553	1.93E-286	ENDO	Purb
1601	5.32E-290	0.502958307	0.358	0.149	1.30E-285	ENDO	Peg13
1602	6.00E-290	0.577586375	0.792	0.597	1.47E-285	ENDO	Nipbl
1603	2.68E-289	0.563726126	0.684	0.486	6.56E-285	ENDO	Ifnar2
1604	1.91E-288	0.556496727	0.486	0.241	4.68E-284	ENDO	Syn3
1605	2.03E-288	0.523324559	0.395	0.18	4.97E-284	ENDO	Rab13
1606	3.73E-288	0.523977686	0.861	0.647	9.12E-284	ENDO	Csnk1a1
1607	1.74E-287	0.594697055	0.564	0.329	4.25E-283	ENDO	Med13l
1608	8.28E-287	0.540458147	0.328	0.124	2.02E-282	ENDO	Ddit4
1609	3.38E-286	0.511280968	0.339	0.134	8.26E-282	ENDO	Sh3bp4
1610	7.40E-286	0.505492069	0.307	0.108	1.81E-281	ENDO	Lrrk2
1611	8.06E-286	0.514674728	0.339	0.134	1.97E-281	ENDO	Tap2
1612	6.86E-285	0.562670663	0.381	0.17	1.68E-280	ENDO	Inpp5k
1613	4.39E-284	0.605902398	0.61	0.389	1.07E-279	ENDO	Dhrs3
1614	1.06E-283	0.593480933	0.715	0.497	2.60E-279	ENDO	Ccnl1
1615	2.01E-283	0.518304423	0.386	0.176	4.91E-279	ENDO	Vamp3
1616	2.21E-283	0.528639932	0.632	0.38	5.41E-279	ENDO	Adgrg1
1617	4.04E-283	0.589954665	0.511	0.296	9.86E-279	ENDO	Stx12
1618	7.05E-283	0.59791787	0.639	0.418	1.72E-278	ENDO	Herc1
1619	9.98E-283	0.631099602	0.585	0.382	2.44E-278	ENDO	Cdk11b
1620	2.56E-281	0.695034489	0.553	0.34	6.26E-277	ENDO	Pik3c2a
1621	1.35E-280	0.736726908	0.65	0.432	3.31E-276	ENDO	Arhgap26
1622	1.79E-280	0.585004559	0.701	0.489	4.38E-276	ENDO	Kpna4
1623	7.00E-278	0.628806799	0.512	0.288	1.71E-273	ENDO	Mfhas1
1624	1.61E-277	0.520343289	0.792	0.565	3.94E-273	ENDO	Afdn
1625	1.34E-276	0.663488578	0.569	0.357	3.27E-272	ENDO	Znrf1
1626	2.12E-276	0.652085958	0.721	0.495	5.18E-272	ENDO	Myo1e
1627	5.09E-276	0.525469772	0.323	0.116	1.24E-271	ENDO	Tshz3
1628	9.27E-276	0.583077047	0.363	0.15	2.26E-271	ENDO	Arid5a
1629	1.60E-275	0.561742944	0.64	0.415	3.91E-271	ENDO	Ski
1630	2.47E-275	0.536112743	0.397	0.184	6.04E-271	ENDO	Arhgef10
1631	8.92E-273	0.637851441	0.531	0.324	2.18E-268	ENDO	Cmtm8
1632	2.08E-271	0.560560244	0.643	0.446	5.08E-267	ENDO	Mapre1
1633	3.94E-270	0.52948304	0.595	0.369	9.62E-266	ENDO	Eva1b
1634	4.55E-270	0.583626136	0.518	0.314	1.11E-265	ENDO	Nrbp1
1635	8.13E-270	0.797587694	0.533	0.323	1.99E-265	ENDO	Ago3
1636	1.38E-269	0.538221547	0.608	0.4	3.36E-265	ENDO	Cyfip1
1637	4.80E-269	0.518154129	0.697	0.508	1.17E-264	ENDO	Tmem50a
1638	1.26E-268	0.651786903	0.489	0.263	3.09E-264	ENDO	Atp11c
1639	6.42E-268	0.596115653	0.4	0.193	1.57E-263	ENDO	Taf7
1640	7.78E-268	0.642465422	0.505	0.296	1.90E-263	ENDO	Zfyve9
1641	3.42E-266	0.578021565	0.437	0.212	8.36E-262	ENDO	Slc12a6
1642	5.53E-266	0.501271242	0.73	0.538	1.35E-261	ENDO	Arhgdia
1643	1.59E-263	0.521602293	0.358	0.154	3.89E-259	ENDO	Prkx
1644	1.90E-263	0.626073628	0.609	0.381	4.64E-259	ENDO	Sat1
1645	8.74E-263	0.565570544	0.592	0.379	2.14E-258	ENDO	Wdfy3
1646	7.67E-262	0.525635181	0.511	0.299	1.87E-257	ENDO	Ctdsp2
1647	5.03E-261	0.66385882	0.608	0.414	1.23E-256	ENDO	Ep400
1648	7.92E-261	0.545018129	0.491	0.291	1.94E-256	ENDO	Pak1ip1
1649	1.03E-259	0.587055571	0.579	0.377	2.51E-255	ENDO	Nek7
1650	1.50E-258	0.534874838	0.658	0.466	3.66E-254	ENDO	Tmem30a
1651	1.18E-257	0.644783265	0.548	0.347	2.89E-253	ENDO	Lrch3
1652	1.66E-256	0.509496217	0.631	0.423	4.04E-252	ENDO	Cd151
1653	3.61E-256	0.913494959	0.695	0.492	8.82E-252	ENDO	Lrmda
1654	4.11E-256	0.51135481	0.861	0.645	1.00E-251	ENDO	Txnip
1655	7.42E-255	0.55612664	0.449	0.244	1.81E-250	ENDO	Arhgef2
1656	1.05E-253	0.535571949	0.363	0.162	2.57E-249	ENDO	2510009E07Rik
1657	2.67E-253	0.710487348	0.536	0.333	6.53E-249	ENDO	Ncoa7
1658	1.54E-252	0.583034182	0.55	0.347	3.76E-248	ENDO	Rsu1
1659	4.90E-252	0.521647187	0.438	0.229	1.20E-247	ENDO	Arhgef1
1660	7.78E-252	0.553015535	0.683	0.506	1.90E-247	ENDO	Dync1h1
1661	6.37E-251	0.508043283	0.33	0.135	1.56E-246	ENDO	Parp9
1662	6.71E-251	0.637050266	0.483	0.274	1.64E-246	ENDO	Rab43
1663	2.85E-249	0.564120568	0.357	0.162	6.97E-245	ENDO	Eif2ak4
1664	4.77E-248	0.560531864	0.742	0.56	1.17E-243	ENDO	Rtn3
1665	1.18E-247	0.561000038	0.55	0.303	2.88E-243	ENDO	Dleu2
1666	1.56E-247	0.501936785	0.438	0.213	3.82E-243	ENDO	Ccdc88a
1667	1.37E-246	0.636116701	0.372	0.174	3.35E-242	ENDO	Epb41l4a
1668	3.19E-246	0.501976358	0.401	0.203	7.78E-242	ENDO	Fam3c
1669	2.53E-245	0.610324595	0.483	0.287	6.17E-241	ENDO	Exoc5
1670	2.45E-242	0.584369126	0.555	0.353	5.98E-238	ENDO	Map3k3
1671	9.33E-241	0.563810707	0.494	0.291	2.28E-236	ENDO	Crybg3
1672	7.76E-239	0.529133319	0.673	0.503	1.90E-234	ENDO	Dnajb6
1673	4.02E-237	0.548379584	0.396	0.201	9.82E-233	ENDO	Wdr37
1674	1.53E-236	0.512602308	0.632	0.445	3.74E-232	ENDO	Ubl3
1675	4.56E-236	0.579699689	0.829	0.591	1.12E-231	ENDO	Atf3
1676	5.70E-235	0.535502387	0.698	0.522	1.39E-230	ENDO	Sdcbp
1677	6.93E-234	0.53077158	0.473	0.276	1.69E-229	ENDO	Il10rb
1678	9.58E-233	0.587015724	0.586	0.406	2.34E-228	ENDO	Klhl24
1679	3.31E-232	0.501472182	0.518	0.316	8.10E-228	ENDO	Tspan15
1680	3.50E-230	0.55622252	0.446	0.245	8.55E-226	ENDO	Cgnl1
1681	2.65E-229	0.523052479	0.447	0.254	6.48E-225	ENDO	Tmpo
1682	1.32E-225	0.506874851	0.302	0.113	3.22E-221	ENDO	2610307P16Rik
1683	2.61E-222	0.545800014	0.629	0.463	6.39E-218	ENDO	Taok1
1684	2.21E-221	0.589736471	0.349	0.157	5.40E-217	ENDO	Ypel2
1685	1.60E-220	0.501154403	0.475	0.282	3.91E-216	ENDO	Csnk1e
1686	3.19E-218	0.511596409	0.659	0.486	7.79E-214	ENDO	Zmynd11
1687	3.21E-217	0.944424424	0.369	0.181	7.85E-213	ENDO	Atg4a
1688	6.63E-216	0.517265556	0.494	0.308	1.62E-211	ENDO	Fam76a
1689	3.71E-214	0.558435655	0.325	0.133	9.06E-210	ENDO	Pdzd2
1690	4.34E-212	0.54389503	0.389	0.193	1.06E-207	ENDO	Gng2
1691	1.59E-210	0.637775841	0.414	0.235	3.89E-206	ENDO	Zfp503
1692	7.71E-209	0.538734385	0.411	0.229	1.88E-204	ENDO	Dennd6a
1693	1.30E-208	0.537709375	0.67	0.497	3.17E-204	ENDO	Slc3a2
1694	2.89E-208	0.523052556	0.533	0.361	7.06E-204	ENDO	Cnot6
1695	1.62E-207	0.653284269	0.703	0.537	3.95E-203	ENDO	Diaph2
1696	1.40E-205	0.575677463	0.583	0.401	3.42E-201	ENDO	Man2a1
1697	3.96E-205	0.526194766	0.434	0.249	9.67E-201	ENDO	Cuedc1
1698	4.41E-205	0.566895004	0.253	0.095	1.08E-200	ENDO	Fabp5
1699	1.06E-204	0.505298585	0.735	0.564	2.59E-200	ENDO	Strn3
1700	6.33E-204	0.501285967	0.527	0.35	1.55E-199	ENDO	Cab39
1701	1.97E-203	0.507392019	0.635	0.472	4.81E-199	ENDO	Tor1aip1
1702	9.74E-203	0.500206894	0.586	0.41	2.38E-198	ENDO	Abi1
1703	1.51E-201	0.534724992	0.694	0.525	3.68E-197	ENDO	Kansl1
1704	2.23E-201	0.509624636	0.693	0.531	5.46E-197	ENDO	Rab10
1705	1.88E-200	0.565567467	0.614	0.447	4.58E-196	ENDO	Pan3
1706	3.55E-200	0.530356169	0.513	0.344	8.68E-196	ENDO	Rasa1
1707	1.58E-198	0.504399225	0.627	0.461	3.87E-194	ENDO	Cast
1708	2.69E-195	0.54285264	0.597	0.427	6.58E-191	ENDO	Nufip2
1709	7.84E-195	0.516086805	0.59	0.427	1.92E-190	ENDO	Stag2
1710	1.31E-193	0.520733917	0.6	0.449	3.21E-189	ENDO	Pum2
1711	3.64E-193	0.560419326	0.29	0.125	8.89E-189	ENDO	Zswim4
1712	4.51E-193	0.532383306	0.626	0.473	1.10E-188	ENDO	Cd2ap
1713	5.60E-193	0.51823501	0.771	0.604	1.37E-188	ENDO	Ppp3ca
1714	9.06E-193	0.66225676	0.448	0.261	2.21E-188	ENDO	Ghr
1715	5.80E-192	0.507418103	0.383	0.213	1.42E-187	ENDO	Trim56
1716	1.15E-191	0.552061495	0.556	0.398	2.80E-187	ENDO	Herc2
1717	1.60E-191	0.500437058	0.442	0.268	3.91E-187	ENDO	Pcna
1718	2.08E-189	0.5014355	0.436	0.266	5.09E-185	ENDO	Mfsd6
1719	1.40E-188	0.597937088	0.651	0.49	3.41E-184	ENDO	Polr2a
1720	1.21E-187	0.514702346	0.559	0.366	2.95E-183	ENDO	Ica1
1721	4.65E-187	0.549412971	0.568	0.395	1.14E-182	ENDO	Ano6
1722	2.25E-184	0.583014662	0.57	0.418	5.50E-180	ENDO	Smchd1
1723	2.96E-184	0.552187559	0.497	0.32	7.23E-180	ENDO	Psd3
1724	1.23E-181	0.589990563	0.424	0.256	3.01E-177	ENDO	Spaca6
1725	1.85E-181	0.567973148	0.484	0.316	4.51E-177	ENDO	Nasp
1726	5.17E-180	0.760679072	0.55	0.362	1.26E-175	ENDO	Gadd45g
1727	9.90E-179	0.505924411	0.408	0.246	2.42E-174	ENDO	Pggt1b
1728	5.92E-176	0.523597682	0.457	0.295	1.45E-171	ENDO	Phactr4
1729	1.06E-175	0.576545685	0.419	0.25	2.58E-171	ENDO	Hsph1
1730	2.49E-175	0.520180107	0.526	0.373	6.08E-171	ENDO	Clip1
1731	1.65E-173	0.718646334	0.619	0.458	4.03E-169	ENDO	Magi3
1732	8.78E-173	0.563850886	0.557	0.397	2.15E-168	ENDO	Rlim
1733	7.72E-172	0.585508012	0.581	0.413	1.89E-167	ENDO	Ints6
1734	1.06E-171	0.558341659	0.483	0.326	2.60E-167	ENDO	Bicral
1735	5.12E-171	0.600990652	0.402	0.232	1.25E-166	ENDO	Kcnk5
1736	8.20E-170	0.523989346	0.552	0.403	2.00E-165	ENDO	Plec
1737	9.09E-169	0.580557327	0.508	0.345	2.22E-164	ENDO	Trim2
1738	4.27E-166	0.50051872	0.485	0.336	1.04E-161	ENDO	Mindy2
1739	4.94E-166	0.551519939	0.324	0.165	1.21E-161	ENDO	Cnksr3
1740	7.77E-166	0.539656824	0.444	0.288	1.90E-161	ENDO	Snx13
1741	8.44E-166	0.502025812	0.553	0.406	2.06E-161	ENDO	Usp25
1742	6.41E-165	0.506013999	0.432	0.267	1.57E-160	ENDO	Resf1
1743	1.00E-163	0.577887353	0.435	0.276	2.45E-159	ENDO	Ptpn9
1744	4.31E-161	0.515305432	0.483	0.325	1.05E-156	ENDO	Bcl2l1
1745	5.24E-159	0.542584331	0.628	0.474	1.28E-154	ENDO	Btbd9
1746	7.82E-155	0.598467759	0.586	0.448	1.91E-150	ENDO	Epb41
1747	1.08E-151	0.63108823	0.662	0.496	2.64E-147	ENDO	Stox2
1748	1.52E-151	0.516572927	0.4	0.241	3.72E-147	ENDO	Gab1
1749	1.22E-150	0.526624053	0.569	0.401	2.99E-146	ENDO	Maml3
1750	3.92E-145	0.506521316	0.524	0.389	9.58E-141	ENDO	Tasor
1751	1.01E-140	0.61335311	0.499	0.356	2.47E-136	ENDO	Sox4
1752	8.61E-123	0.50800629	0.519	0.391	2.10E-118	ENDO	Gse1
1753	3.33E-122	0.561755925	0.488	0.362	8.14E-118	ENDO	Fut8
1754	6.28E-116	0.561197119	0.584	0.454	1.53E-111	ENDO	Nav2
1755	6.20E-112	0.563595606	0.383	0.26	1.52E-107	ENDO	Nhsl1
1756	5.44E-98	0.557585381	0.503	0.388	1.33E-93	ENDO	Klf12
1757	4.63E-97	0.672596348	0.364	0.251	1.13E-92	ENDO	Tmx4
1758	4.88E-95	0.549273254	0.519	0.393	1.19E-90	ENDO	Il6st
1759	1.95E-72	0.85075762	0.547	0.456	4.77E-68	ENDO	Cxcl12
1760	2.54E-64	0.542392778	0.173	0.339	6.21E-60	ENDO	Nebl
1761	0	6.28227264	0.916	0.219	0	FC	Dcn
1762	0	6.104236227	0.959	0.405	0	FC	Gsn
1763	0	4.693638324	0.854	0.276	0	FC	Mgp
1764	0	4.165432804	0.886	0.088	0	FC	Col3a1
1765	0	4.054190231	0.889	0.056	0	FC	Col1a2
1766	0	3.882654582	0.842	0.038	0	FC	Lama2
1767	0	3.532879158	0.811	0.039	0	FC	Lum
1768	0	3.431474629	0.845	0.034	0	FC	Abca8a
1769	0	3.409810784	0.828	0.133	0	FC	Igfbp4
1770	0	3.346885618	0.849	0.065	0	FC	Serping1
1771	0	3.314517129	0.765	0.109	0	FC	Lpl
1772	0	3.298496745	0.686	0.03	0	FC	Apod
1773	0	3.256936483	0.824	0.066	0	FC	Bgn
1774	0	3.247709751	0.689	0.045	0	FC	Lsamp
1775	0	3.133522399	0.773	0.026	0	FC	Dpep1
1776	0	3.06357329	0.931	0.441	0	FC	S100a6
1777	0	3.021164668	0.686	0.19	0	FC	Igfbp5
1778	0	2.999736758	0.719	0.024	0	FC	Ccl11
1779	0	2.958012408	0.769	0.02	0	FC	Clec3b
1780	0	2.947375834	0.815	0.021	0	FC	Col1a1
1781	0	2.937396866	0.813	0.048	0	FC	Col6a1
1782	0	2.911780102	0.903	0.514	0	FC	Celf2
1783	0	2.828488511	0.773	0.016	0	FC	Pdgfra
1784	0	2.81374688	0.747	0.031	0	FC	Mfap5
1785	0	2.80929475	0.639	0.017	0	FC	Tnfaip6
1786	0	2.791755	0.709	0.032	0	FC	Dpt
1787	0	2.776975941	0.502	0.051	0	FC	C3
1788	0	2.711940602	0.575	0.023	0	FC	Igfbp6
1789	0	2.668335039	0.793	0.053	0	FC	Pcolce
1790	0	2.641898303	0.751	0.121	0	FC	Col15a1
1791	0	2.638680344	0.784	0.095	0	FC	Col6a2
1792	0	2.63615356	0.851	0.415	0	FC	Cebpd
1793	0	2.62110776	0.769	0.029	0	FC	Col6a3
1794	0	2.602700778	0.726	0.047	0	FC	Slit3
1795	0	2.559000387	0.81	0.09	0	FC	Lrp1
1796	0	2.542731052	0.661	0.026	0	FC	Ogn
1797	0	2.539181344	0.899	0.275	0	FC	Vim
1798	0	2.509955689	0.747	0.065	0	FC	Cygb
1799	0	2.478676012	0.759	0.15	0	FC	Scara5
1800	0	2.459435853	0.734	0.211	0	FC	Gpx3
1801	0	2.456400309	0.744	0.053	0	FC	Cfh
1802	0	2.453779916	0.733	0.037	0	FC	Fbn1
1803	0	2.445673125	0.743	0.125	0	FC	Gas1
1804	0	2.437011772	0.874	0.382	0	FC	Timp2
1805	0	2.402962281	0.817	0.308	0	FC	Sparcl1
1806	0	2.39895706	0.736	0.046	0	FC	Tnxb
1807	0	2.366323547	0.751	0.063	0	FC	Aebp1
1808	0	2.366038383	0.767	0.082	0	FC	Fstl1
1809	0	2.360621484	0.739	0.02	0	FC	Mmp2
1810	0	2.351536373	0.791	0.049	0	FC	Rarres2
1811	0	2.320023122	0.848	0.289	0	FC	Serpinh1
1812	0	2.291067591	0.788	0.124	0	FC	Bicc1
1813	0	2.287579039	0.753	0.032	0	FC	Col5a2
1814	0	2.280681915	0.773	0.114	0	FC	Itih5
1815	0	2.276916916	0.768	0.124	0	FC	Rnase4
1816	0	2.26282651	0.854	0.474	0	FC	Plxdc2
1817	0	2.223414478	0.811	0.28	0	FC	Rbms3
1818	0	2.222807739	0.661	0.118	0	FC	Cp
1819	0	2.18813635	0.751	0.038	0	FC	C1s1
1820	0	2.181569962	0.78	0.154	0	FC	Nid1
1821	0	2.168973995	0.716	0.033	0	FC	Ddr2
1822	0	2.165624211	0.627	0.012	0	FC	Penk
1823	0	2.165494675	0.906	0.412	0	FC	Ifitm3
1824	0	2.148628695	0.664	0.075	0	FC	Pcdh7
1825	0	2.147234056	0.582	0.006	0	FC	Fgf10
1826	0	2.127294358	0.686	0.15	0	FC	Arhgap24
1827	0	2.121468283	0.742	0.082	0	FC	Lhfp
1828	0	2.105445675	0.762	0.259	0	FC	Htra3
1829	0	2.103504842	0.656	0.023	0	FC	Adamts5
1830	0	2.100285805	0.677	0.082	0	FC	Tppp3
1831	0	2.091042389	0.702	0.057	0	FC	Colec12
1832	0	2.073163706	0.657	0.141	0	FC	Mid1
1833	0	2.05041946	0.825	0.26	0	FC	Lgals1
1834	0	2.027766002	0.557	0.023	0	FC	Fst
1835	0	2.023051015	0.721	0.222	0	FC	Egfr
1836	0	2.022275309	0.673	0.032	0	FC	Ebf2
1837	0	2.004436296	0.606	0.015	0	FC	Scn7a
1838	0	1.997382646	0.337	0.028	0	FC	Pi16
1839	0	1.955614258	0.641	0.01	0	FC	Svep1
1840	0	1.953174083	0.564	0.01	0	FC	Gdf10
1841	0	1.939662171	0.687	0.029	0	FC	Abi3bp
1842	0	1.937498011	0.612	0.031	0	FC	Col14a1
1843	0	1.931325525	0.61	0.236	0	FC	Sned1
1844	0	1.927798746	0.552	0.048	0	FC	Gfpt2
1845	0	1.916714846	0.604	0.053	0	FC	Fbln1
1846	0	1.914383745	0.736	0.033	0	FC	Fxyd1
1847	0	1.911200713	0.653	0.037	0	FC	Sulf1
1848	0	1.910436565	0.674	0.064	0	FC	Ank2
1849	0	1.909181559	0.678	0.092	0	FC	Ifi207
1850	0	1.902207963	0.618	0.069	0	FC	Adamts12
1851	0	1.898567243	0.717	0.119	0	FC	Frmd6
1852	0	1.893514855	0.578	0.041	0	FC	Steap4
1853	0	1.886716351	0.82	0.217	0	FC	Rhoj
1854	0	1.886353307	0.583	0.04	0	FC	Gpm6b
1855	0	1.881006012	0.888	0.505	0	FC	Tmsb10
1856	0	1.877428999	0.592	0.034	0	FC	Ror1
1857	0	1.871976231	0.645	0.028	0	FC	Col5a3
1858	0	1.870421386	0.706	0.029	0	FC	Lpar1
1859	0	1.85981679	0.76	0.24	0	FC	Il11ra1
1860	0	1.828379406	0.695	0.052	0	FC	Entpd2
1861	0	1.82775912	0.804	0.233	0	FC	Ltbp4
1862	0	1.825090014	0.609	0.008	0	FC	Cyp1b1
1863	0	1.82161215	0.297	0.036	0	FC	Ptn
1864	0	1.81831033	0.784	0.111	0	FC	Zeb2
1865	0	1.81158014	0.715	0.169	0	FC	Cped1
1866	0	1.807966845	0.58	0.02	0	FC	Crispld2
1867	0	1.801434549	0.891	0.617	0	FC	Klf9
1868	0	1.797263838	0.834	0.249	0	FC	Ebf1
1869	0	1.789588951	0.662	0.085	0	FC	Fbln2
1870	0	1.786258809	0.711	0.177	0	FC	Serpine2
1871	0	1.773930094	0.658	0.027	0	FC	Prrx1
1872	0	1.766327585	0.483	0.006	0	FC	Lvrn
1873	0	1.763350724	0.517	0.076	0	FC	Cxcl1
1874	0	1.755735799	0.566	0.105	0	FC	Nbl1
1875	0	1.727102464	0.446	0.009	0	FC	Inmt
1876	0	1.718538611	0.432	0.008	0	FC	Pcolce2
1877	0	1.717612466	0.587	0.006	0	FC	Medag
1878	0	1.711584866	0.622	0.033	0	FC	Ccdc80
1879	0	1.703326656	0.435	0.007	0	FC	Nox4
1880	0	1.695332286	0.823	0.498	0	FC	Marcks
1881	0	1.695235351	0.697	0.071	0	FC	Mxra8
1882	0	1.686457667	0.435	0.011	0	FC	Ifi205
1883	0	1.6758355	0.477	0.042	0	FC	Gpc6
1884	0	1.675833878	0.731	0.144	0	FC	Emp1
1885	0	1.6745043	0.564	0.017	0	FC	Adh1
1886	0	1.663857694	0.629	0.027	0	FC	Loxl1
1887	0	1.654895376	0.546	0.107	0	FC	Pappa
1888	0	1.645567541	0.742	0.122	0	FC	Emp3
1889	0	1.62007642	0.919	0.647	0	FC	Sparc
1890	0	1.619121902	0.492	0.041	0	FC	Astn2
1891	0	1.618862211	0.888	0.504	0	FC	Ahnak
1892	0	1.611939762	0.678	0.09	0	FC	Cd302
1893	0	1.605147141	0.821	0.452	0	FC	Tuba1a
1894	0	1.599980529	0.534	0.099	0	FC	Sgcd
1895	0	1.59935477	0.683	0.104	0	FC	Antxr2
1896	0	1.597438372	0.803	0.255	0	FC	Selenom
1897	0	1.588457977	0.665	0.171	0	FC	Cyth3
1898	0	1.588002934	0.824	0.426	0	FC	Nfix
1899	0	1.587753328	0.639	0.02	0	FC	C1ra
1900	0	1.581068001	0.641	0.021	0	FC	Col5a1
1901	0	1.578788889	0.712	0.245	0	FC	Lima1
1902	0	1.573175883	0.781	0.348	0	FC	Nupr1
1903	0	1.571061228	0.458	0.116	0	FC	Ifi27l2a
1904	0	1.568596629	0.638	0.073	0	FC	Axl
1905	0	1.567180872	0.657	0.149	0	FC	Auts2
1906	0	1.55093217	0.611	0.217	0	FC	Naaladl2
1907	0	1.546494488	0.552	0.066	0	FC	Ecm1
1908	0	1.546219601	0.489	0.038	0	FC	Adamtsl3
1909	0	1.540885876	0.612	0.007	0	FC	Ms4a4d
1910	0	1.521279589	0.915	0.687	0	FC	Egr1
1911	0	1.520198522	0.534	0.062	0	FC	Abca8b
1912	0	1.518855871	0.581	0.115	0	FC	Magi2
1913	0	1.516625908	0.52	0.009	0	FC	Kcnt2
1914	0	1.513795	0.494	0.102	0	FC	Thsd7a
1915	0	1.507477565	0.578	0.036	0	FC	Ntrk2
1916	0	1.507270092	0.56	0.068	0	FC	Ifi204
1917	0	1.497297272	0.729	0.178	0	FC	Prkg1
1918	0	1.490186138	0.88	0.583	0	FC	Ifitm2
1919	0	1.48307875	0.433	0.007	0	FC	Tmeff2
1920	0	1.476754137	0.862	0.562	0	FC	S100a10
1921	0	1.465429901	0.59	0.144	0	FC	Zfpm2
1922	0	1.460372445	0.654	0.261	0	FC	Cebpb
1923	0	1.459993343	0.449	0.023	0	FC	Hsd11b1
1924	0	1.459298958	0.589	0.046	0	FC	Htra1
1925	0	1.457856391	0.637	0.129	0	FC	Mmp14
1926	0	1.453396974	0.443	0.117	0	FC	Ugdh
1927	0	1.445634629	0.577	0.013	0	FC	Steap3
1928	0	1.441615616	0.607	0.04	0	FC	Ecm2
1929	0	1.438644381	0.569	0.213	0	FC	Il1r1
1930	0	1.423249541	0.815	0.438	0	FC	Serpinf1
1931	0	1.403871893	0.549	0.047	0	FC	Ifi211
1932	0	1.399107222	0.588	0.234	0	FC	Igf1
1933	0	1.394992927	0.727	0.237	0	FC	Cd34
1934	0	1.389882963	0.44	0.009	0	FC	Vit
1935	0	1.384480425	0.755	0.412	0	FC	Tgfbr3
1936	0	1.38321039	0.759	0.406	0	FC	Gstm1
1937	0	1.374994116	0.502	0.072	0	FC	Agmo
1938	0	1.371095676	0.54	0.196	0	FC	Efemp1
1939	0	1.369490516	0.745	0.408	0	FC	Pmp22
1940	0	1.361836503	0.443	0.013	0	FC	Cd248
1941	0	1.358044412	0.651	0.149	0	FC	Fgfr1
1942	0	1.3541823	0.617	0.179	0	FC	Atf5
1943	0	1.350517039	0.398	0.014	0	FC	Matn2
1944	0	1.348922125	0.616	0.157	0	FC	Osmr
1945	0	1.347642922	0.317	0.021	0	FC	Il6
1946	0	1.345267933	0.712	0.389	0	FC	Sat1
1947	0	1.338643565	0.626	0.149	0	FC	Meg3
1948	0	1.338122571	0.594	0.17	0	FC	Fam102b
1949	0	1.337822543	0.561	0.016	0	FC	Adamts2
1950	0	1.327909797	0.621	0.173	0	FC	Man1a
1951	0	1.327073108	0.648	0.156	0	FC	Xdh
1952	0	1.324955403	0.45	0.021	0	FC	Nova1
1953	0	1.324840408	0.462	0.036	0	FC	Aspn
1954	0	1.322570022	0.326	0.009	0	FC	Sfrp1
1955	0	1.318297526	0.826	0.394	0	FC	Selenop
1956	0	1.315815871	0.541	0.032	0	FC	Prelp
1957	0	1.314448577	0.896	0.721	0	FC	Junb
1958	0	1.3144191	0.544	0.042	0	FC	Gask1b
1959	0	1.307102845	0.759	0.248	0	FC	Nav1
1960	0	1.304781078	0.504	0.007	0	FC	Srpx
1961	0	1.30370694	0.286	0.008	0	FC	Has1
1962	0	1.303634527	0.609	0.075	0	FC	Rcn3
1963	0	1.295913512	0.593	0.118	0	FC	Gulp1
1964	0	1.295418364	0.535	0.062	0	FC	Itm2a
1965	0	1.291112263	0.688	0.344	0	FC	Mir99ahg
1966	0	1.276850986	0.719	0.36	0	FC	Sdc2
1967	0	1.274560709	0.614	0.19	0	FC	Dpysl3
1968	0	1.271630494	0.52	0.03	0	FC	Cacna2d1
1969	0	1.270786192	0.532	0.042	0	FC	Fbln5
1970	0	1.26660637	0.667	0.287	0	FC	Ar
1971	0	1.262443556	0.655	0.256	0	FC	Lamc1
1972	0	1.260724937	0.682	0.302	0	FC	Gab2
1973	0	1.260158767	0.77	0.45	0	FC	Ppp1r2
1974	0	1.258114567	0.742	0.417	0	FC	Tsc22d3
1975	0	1.25520904	0.82	0.524	0	FC	Dlc1
1976	0	1.235852773	0.459	0.02	0	FC	Meox2
1977	0	1.23400341	0.732	0.253	0	FC	Anxa1
1978	0	1.233896895	0.558	0.137	0	FC	Fmo2
1979	0	1.23159764	0.576	0.051	0	FC	Gstm2
1980	0	1.226519596	0.415	0.018	0	FC	Pla1a
1981	0	1.225588824	0.296	0.006	0	FC	Fndc1
1982	0	1.225465497	0.445	0.053	0	FC	Plac8
1983	0	1.217039883	0.637	0.163	0	FC	Mxra7
1984	0	1.210731687	0.372	0.011	0	FC	C1qtnf7
1985	0	1.209272068	0.753	0.38	0	FC	Il6st
1986	0	1.209184206	0.483	0.02	0	FC	Fap
1987	0	1.207771628	0.376	0.008	0	FC	Il33
1988	0	1.201142653	0.488	0.006	0	FC	Islr
1989	0	1.198889932	0.461	0.011	0	FC	Atp1a2
1990	0	1.197043887	0.505	0.052	0	FC	Apbb1ip
1991	0	1.190376691	0.427	0.026	0	FC	Eya4
1992	0	1.185133443	0.695	0.238	0	FC	Zeb1
1993	0	1.176238882	0.469	0.048	0	FC	Slc10a6
1994	0	1.1748239	0.555	0.059	0	FC	Zcchc24
1995	0	1.172075585	0.952	0.825	0	FC	Zbtb20
1996	0	1.168640494	0.507	0.107	0	FC	Enpp2
1997	0	1.168438392	0.656	0.255	0	FC	Sh3d19
1998	0	1.156821837	0.858	0.635	0	FC	Nfia
1999	0	1.156574404	0.669	0.198	0	FC	Fcgrt
[truncated: 4,336 more rows]
