# Supplementary material for: Circadian Gene BMAL1 Regulation of Cellular Senescence in Thyroid Aging
Source: Aging Cell. 2025 May 28;24(8):e70119. doi: 10.1111/acel.70119 (PMC12341809; doi:10.1111/acel.70119)
Supplement: Supplementary file 19 — Table S6. Cdkn1ahigh different genes. [file ACEL-24-e70119-s018.csv]

	p_val	avg_log2FC	pct.1	pct.2	p_val_adj	cluster	gene
1	2.45E-302	1.231443078	0.96	0.973	5.98E-298	low	Cmss1
2	2.99E-217	1.178150879	0.999	1	7.30E-213	low	Gm42418
3	1.39E-133	1.106997025	0.84	0.888	3.39E-129	low	Camk1d
4	3.21E-101	0.882571308	0.889	0.965	7.83E-97	low	Calca
5	4.20E-99	0.913839028	0.994	0.999	1.03E-94	low	mt-Co3
6	2.20E-90	0.883080626	0.994	0.998	5.37E-86	low	mt-Atp6
7	1.51E-89	0.904877327	0.956	0.99	3.68E-85	low	mt-Nd2
8	4.92E-84	0.884537748	0.983	0.998	1.20E-79	low	mt-Cytb
9	1.80E-83	0.896811884	0.986	0.997	4.41E-79	low	mt-Co2
10	6.64E-81	0.878491141	0.839	0.955	1.62E-76	low	mt-Nd5
11	4.56E-79	0.784336472	0.981	0.993	1.11E-74	low	mt-Co1
12	2.12E-75	0.824558361	0.858	0.964	5.19E-71	low	mt-Nd3
13	1.18E-73	0.814053877	0.944	0.986	2.88E-69	low	mt-Nd1
14	6.70E-71	0.799625573	0.968	0.991	1.64E-66	low	mt-Nd4
15	3.04E-61	0.873993544	0.796	0.939	7.42E-57	low	mt-Nd4l
16	2.71E-38	0.789080258	0.738	0.847	6.62E-34	low	Lars2
17	2.35E-34	1.065241621	0.628	0.68	5.74E-30	low	AY036118
18	3.81E-33	0.34497674	0.211	0.341	9.31E-29	low	Mgp
19	1.01E-31	0.608293578	0.82	0.944	2.47E-27	low	Gphn
20	3.90E-25	0.318882432	0.359	0.53	9.53E-21	low	Apoe
21	3.06E-17	0.957174235	0.8	0.897	7.48E-13	low	Pth
22	3.73E-15	0.423656502	0.403	0.566	9.11E-11	low	Nme7
23	2.13E-14	0.688838841	0.375	0.504	5.21E-10	low	Chga
24	5.17E-13	0.791373574	0.657	0.811	1.26E-08	low	mt-Atp8
25	8.11E-10	0.349717908	0.396	0.537	1.98E-05	low	Gm26917
26	0	1.892065813	1	0	0	high	Cdkn1a
100	5.84E-243	0.980016556	0.742	0.444	1.43E-238	high	Atf3
30	4.36E-307	0.95866118	0.686	0.335	1.07E-302	high	Vcl
34	7.48E-299	0.913581827	0.808	0.475	1.83E-294	high	Btg2
29	1.31E-307	0.889768747	0.791	0.446	3.19E-303	high	Klf6
143	4.57E-223	0.864969214	0.892	0.672	1.12E-218	high	Fos
103	5.29E-242	0.836234149	0.819	0.527	1.29E-237	high	Egr1
57	1.68E-266	0.814902993	0.574	0.26	4.10E-262	high	Hbegf
42	2.32E-286	0.807053122	0.673	0.335	5.67E-282	high	Klf4
129	4.60E-228	0.797947546	0.829	0.541	1.12E-223	high	Junb
36	1.13E-294	0.793774777	0.801	0.448	2.75E-290	high	Ifrd1
81	7.55E-255	0.780311243	0.789	0.476	1.84E-250	high	Fosb
167	1.39E-216	0.775406851	0.911	0.684	3.41E-212	high	Jun
54	2.46E-270	0.746606825	0.436	0.154	6.02E-266	high	Gdf15
114	5.10E-234	0.739049445	0.838	0.514	1.25E-229	high	Tacc2
87	6.64E-250	0.705536087	0.687	0.363	1.62E-245	high	Thbs1
88	4.67E-249	0.68805243	0.444	0.169	1.14E-244	high	Ccn1
209	2.24E-205	0.678625434	0.785	0.5	5.46E-201	high	Ier2
309	1.67E-181	0.669282235	0.664	0.382	4.07E-177	high	Dusp2
138	1.07E-224	0.66855096	0.666	0.355	2.62E-220	high	Klf2
75	5.31E-259	0.667851604	0.677	0.341	1.30E-254	high	Zswim6
312	5.77E-181	0.666870132	0.928	0.708	1.41E-176	high	Timp3
27	0	0.64489608	0.762	0.396	0	high	Stat3
52	1.99E-274	0.638205113	0.552	0.232	4.85E-270	high	Tuft1
41	5.85E-289	0.623589942	0.599	0.266	1.43E-284	high	Ppp1r15a
63	5.03E-264	0.619861093	0.775	0.422	1.23E-259	high	Myo1e
68	1.88E-260	0.604211648	0.979	0.855	4.58E-256	high	Actb
44	1.72E-282	0.593755827	0.68	0.323	4.21E-278	high	Wwtr1
118	6.87E-232	0.59188515	0.659	0.34	1.68E-227	high	Dusp1
281	1.57E-189	0.589969775	0.26	0.075	3.84E-185	high	Lsmem1
83	7.55E-252	0.586236007	0.748	0.403	1.85E-247	high	Errfi1
53	1.74E-272	0.581245701	0.817	0.457	4.25E-268	high	Arih1
249	9.93E-197	0.580967636	0.398	0.158	2.43E-192	high	Homer1
70	1.44E-259	0.571087968	0.67	0.341	3.52E-255	high	Zfp36
238	1.71E-198	0.569574234	0.946	0.726	4.17E-194	high	Ubc
28	0	0.568874247	0.84	0.454	0	high	Klf9
92	1.06E-246	0.55635232	0.736	0.402	2.58E-242	high	Phlda1
104	1.26E-241	0.548988605	0.898	0.581	3.07E-237	high	Sdc4
389	1.63E-114	0.546455743	0.337	0.159	3.98E-110	high	Anxa1
190	1.93E-209	0.541655533	0.498	0.224	4.73E-205	high	Palld
56	5.74E-269	0.54116385	0.843	0.476	1.40E-264	high	Ctnna1
171	3.16E-216	0.540203046	0.879	0.568	7.73E-212	high	Krt18
240	2.08E-198	0.539582485	0.954	0.772	5.09E-194	high	H3f3b
78	4.07E-257	0.539522322	0.475	0.186	9.94E-253	high	Nr4a1
90	7.11E-248	0.533499205	0.612	0.29	1.74E-243	high	Ints6
185	7.28E-212	0.531547234	0.789	0.46	1.78E-207	high	Nfkbia
74	3.17E-259	0.531313364	0.857	0.514	7.75E-255	high	Sqstm1
37	1.29E-293	0.528870344	0.728	0.365	3.14E-289	high	Rab11fip1
119	1.05E-231	0.528592002	0.692	0.369	2.56E-227	high	Gem
97	6.05E-244	0.523049105	0.928	0.659	1.48E-239	high	Jund
49	2.02E-277	0.518316767	0.594	0.26	4.92E-273	high	Irs2
33	2.03E-299	0.517356409	0.737	0.375	4.97E-295	high	Mcl1
31	1.14E-301	0.512372599	0.776	0.398	2.79E-297	high	Actn4
46	5.96E-282	0.511007816	0.784	0.425	1.46E-277	high	Ctnnd1
102	3.68E-242	0.507572149	0.777	0.433	8.99E-238	high	Pdlim5
212	6.55E-205	0.498437705	0.575	0.284	1.60E-200	high	Icam1
64	7.74E-262	0.494547166	0.441	0.16	1.89E-257	high	Maff
50	4.23E-275	0.489732046	0.702	0.346	1.03E-270	high	Dusp16
278	3.63E-190	0.482064654	0.965	0.809	8.88E-186	high	Actg1
73	2.24E-259	0.481906572	0.841	0.492	5.48E-255	high	Zfp36l1
71	1.54E-259	0.481240185	0.756	0.405	3.76E-255	high	4930523C07Rik
60	1.24E-264	0.476838606	0.38	0.119	3.04E-260	high	Dusp5
358	4.49E-156	0.473061671	0.416	0.193	1.10E-151	high	Malt1
43	2.45E-284	0.472901303	0.761	0.389	5.98E-280	high	Jak1
225	2.78E-201	0.47066006	0.538	0.255	6.79E-197	high	Ier3
58	3.94E-265	0.468441466	0.884	0.531	9.62E-261	high	Nfe2l2
65	8.20E-262	0.467438878	0.825	0.463	2.00E-257	high	Tra2a
66	1.37E-261	0.46658718	0.376	0.118	3.36E-257	high	Egr2
47	1.71E-281	0.466458992	0.608	0.269	4.19E-277	high	Klf7
187	1.89E-211	0.465210475	0.552	0.256	4.61E-207	high	Gclc
255	1.55E-195	0.461808111	0.938	0.702	3.78E-191	high	Dstn
248	5.64E-197	0.460804912	0.89	0.587	1.38E-192	high	Krt8
105	2.87E-241	0.457868609	0.634	0.311	7.01E-237	high	Ptpn2
147	7.71E-222	0.455581729	0.824	0.485	1.88E-217	high	Cdh1
40	5.06E-290	0.454233332	0.613	0.273	1.24E-285	high	Ier5
38	4.75E-292	0.452407096	0.704	0.345	1.16E-287	high	Rhob
152	3.26E-220	0.452299955	0.772	0.434	7.97E-216	high	Jmjd1c
61	3.15E-264	0.451192774	0.866	0.505	7.68E-260	high	Iqgap1
165	4.16E-217	0.449347191	0.801	0.456	1.02E-212	high	Nedd4l
168	1.40E-216	0.448541669	0.816	0.477	3.41E-212	high	Lncpint
156	4.91E-219	0.445989663	0.529	0.24	1.20E-214	high	Dnajb1
206	3.63E-206	0.44521049	0.62	0.318	8.86E-202	high	Cstf3
321	1.15E-176	0.445043357	0.876	0.558	2.80E-172	high	Tpm1
139	2.50E-224	0.44153397	0.704	0.365	6.10E-220	high	Itgav
95	1.12E-244	0.439095885	0.813	0.454	2.75E-240	high	Clic4
135	6.86E-226	0.437830459	0.907	0.589	1.68E-221	high	Ezr
35	1.04E-294	0.437260429	0.756	0.387	2.54E-290	high	Btg1
116	8.19E-233	0.43573903	0.777	0.435	2.00E-228	high	Pakap.1
91	1.02E-246	0.435221316	0.839	0.478	2.48E-242	high	Lpp
110	2.79E-237	0.434090272	0.885	0.548	6.82E-233	high	Mbnl2
394	1.62E-103	0.43382312	0.328	0.156	3.96E-99	high	Xist
305	1.78E-182	0.43326284	0.36	0.14	4.36E-178	high	Itgb6
45	4.49E-282	0.43230639	0.757	0.38	1.10E-277	high	Exoc4
319	6.37E-178	0.430503018	0.939	0.706	1.56E-173	high	Zbtb20
348	3.30E-163	0.430423581	0.476	0.229	8.06E-159	high	Lamc2
108	3.27E-240	0.429660652	0.767	0.425	7.99E-236	high	Hes1
79	4.09E-257	0.426682311	0.728	0.372	9.99E-253	high	Actn1
39	2.37E-291	0.425048378	0.787	0.411	5.78E-287	high	Ddx3x
254	4.91E-196	0.416884737	0.29	0.09	1.20E-191	high	Egr3
141	1.00E-223	0.416064217	0.655	0.329	2.45E-219	high	Hivep2
354	3.29E-160	0.415916659	0.922	0.699	8.03E-156	high	Prlr
76	8.77E-258	0.415490842	0.715	0.364	2.14E-253	high	Mpp5
291	4.74E-187	0.415417001	0.73	0.422	1.16E-182	high	Id1
349	1.69E-162	0.412773198	0.317	0.119	4.13E-158	high	Taf4b
198	4.77E-208	0.409728778	0.893	0.589	1.17E-203	high	Tsc22d1
163	1.86E-217	0.40928227	0.681	0.351	4.55E-213	high	Shroom3
164	2.28E-217	0.408652007	0.855	0.503	5.57E-213	high	Alcam
172	1.72E-215	0.406156461	0.799	0.46	4.20E-211	high	Diaph1
93	6.39E-246	0.403740113	0.704	0.359	1.56E-241	high	Zranb1
284	2.05E-188	0.403089989	0.878	0.553	5.02E-184	high	Pbx1
96	2.48E-244	0.402257114	0.49	0.198	6.06E-240	high	Arl13b
134	2.58E-226	0.401122011	0.866	0.531	6.31E-222	high	Dnajb9
99	1.23E-243	0.400164557	0.738	0.386	3.02E-239	high	Larp1b
86	5.14E-250	0.397550636	0.698	0.346	1.26E-245	high	Sgms2
154	1.82E-219	0.396989471	0.75	0.41	4.45E-215	high	Atxn1
350	9.03E-162	0.395153788	0.938	0.683	2.21E-157	high	Csrp1
300	6.52E-184	0.392077111	0.82	0.495	1.59E-179	high	Chka
374	3.46E-138	0.389086258	0.548	0.293	8.44E-134	high	Lrp2
268	4.26E-192	0.387372122	0.528	0.248	1.04E-187	high	Hspa1a
174	2.47E-215	0.387130102	0.831	0.483	6.04E-211	high	Etv6
184	4.46E-212	0.386211546	0.527	0.24	1.09E-207	high	Ell2
144	1.06E-222	0.384903104	0.678	0.343	2.60E-218	high	Mbnl1
260	1.83E-194	0.382652348	0.459	0.202	4.48E-190	high	Cdc14b
59	8.67E-265	0.381866897	0.638	0.299	2.12E-260	high	Txnrd1
178	7.54E-214	0.380499761	0.732	0.395	1.84E-209	high	Lrrc8d
262	2.06E-193	0.380386845	0.702	0.38	5.04E-189	high	Ppargc1a
145	5.51E-222	0.380156552	0.63	0.308	1.35E-217	high	Pls3
161	5.55E-218	0.377843	0.878	0.535	1.36E-213	high	Zfand5
219	5.00E-203	0.377807023	0.536	0.249	1.22E-198	high	Frmd4b
153	4.68E-220	0.377452148	0.788	0.439	1.14E-215	high	Sox9
205	3.57E-206	0.377126622	0.324	0.106	8.72E-202	high	Rnd3
107	2.48E-240	0.375633597	0.827	0.484	6.05E-236	high	Pnrc1
224	2.19E-201	0.372463782	0.726	0.392	5.35E-197	high	Airn
136	1.33E-225	0.37179475	0.755	0.412	3.26E-221	high	Ube2h
32	1.03E-300	0.371424838	0.643	0.284	2.51E-296	high	Tuba1c
357	2.35E-156	0.370808582	0.882	0.601	5.75E-152	high	Id3
80	4.02E-255	0.369889485	0.872	0.505	9.83E-251	high	Ywhaz
89	1.91E-248	0.36823138	0.636	0.299	4.67E-244	high	Atf6
266	1.89E-192	0.36782913	0.337	0.12	4.62E-188	high	F3
306	2.38E-182	0.366119377	0.882	0.554	5.81E-178	high	Mecom
113	3.20E-235	0.365905238	0.636	0.302	7.81E-231	high	Peli1
239	1.79E-198	0.364047794	0.729	0.398	4.38E-194	high	Atrnl1
151	3.04E-220	0.362811778	0.497	0.214	7.43E-216	high	Nr4a2
326	3.00E-175	0.362764858	0.901	0.585	7.34E-171	high	Ptp4a2
263	2.34E-193	0.360773929	0.799	0.452	5.72E-189	high	Btaf1
157	5.55E-219	0.357450674	0.609	0.294	1.36E-214	high	Foxo3
48	1.54E-280	0.355883718	0.564	0.233	3.76E-276	high	Tob1
127	2.52E-228	0.35416146	0.829	0.473	6.15E-224	high	Aff4
243	4.34E-198	0.353922394	0.859	0.527	1.06E-193	high	Ccnd2
149	5.96E-221	0.35385785	0.735	0.393	1.46E-216	high	Spag9
351	9.40E-162	0.351953076	0.382	0.162	2.30E-157	high	Dleu2
51	5.21E-275	0.35102221	0.789	0.409	1.27E-270	high	BC005537
384	2.13E-125	0.35074648	0.932	0.677	5.20E-121	high	Rbpms
142	1.72E-223	0.349502576	0.701	0.36	4.20E-219	high	Anxa2
122	1.80E-230	0.345674229	0.553	0.251	4.39E-226	high	Cited2
162	5.93E-218	0.345115615	0.798	0.444	1.45E-213	high	Rapgef6
72	1.68E-259	0.34370002	0.69	0.339	4.09E-255	high	Lmna
208	1.30E-205	0.343317503	0.82	0.472	3.16E-201	high	Srsf7
302	3.43E-183	0.342616629	0.578	0.289	8.39E-179	high	Cebpd
126	2.08E-228	0.342616607	0.719	0.375	5.08E-224	high	Epb41l5
258	9.75E-195	0.340124759	0.862	0.525	2.38E-190	high	Arid4b
120	8.91E-231	0.339283374	0.801	0.435	2.18E-226	high	Myh9
124	1.28E-228	0.338924045	0.711	0.368	3.13E-224	high	Zfp644
269	1.41E-191	0.338493949	0.864	0.529	3.46E-187	high	Igf1r
173	2.43E-215	0.337913999	0.874	0.528	5.94E-211	high	Top1
283	1.29E-188	0.337465875	0.844	0.506	3.16E-184	high	Herpud1
98	7.28E-244	0.336906628	0.82	0.45	1.78E-239	high	Rheb
228	2.89E-200	0.336784482	0.588	0.286	7.06E-196	high	Sntb2
217	1.50E-203	0.336781631	0.703	0.375	3.67E-199	high	Ext1
222	1.17E-201	0.336768217	0.821	0.477	2.87E-197	high	Akap13
62	4.22E-264	0.336600906	0.7	0.342	1.03E-259	high	Slc38a2
273	7.32E-191	0.335795592	0.861	0.522	1.79E-186	high	Id4
338	1.17E-171	0.33466377	0.88	0.551	2.85E-167	high	Camk2d
356	3.78E-158	0.334338978	0.877	0.574	9.23E-154	high	Greb1l
383	2.03E-125	0.333938989	0.906	0.65	4.97E-121	high	Rgcc
335	2.74E-172	0.331913462	0.885	0.556	6.71E-168	high	Ptpn1
379	2.42E-127	0.331654877	0.895	0.671	5.91E-123	high	Zfp804b
160	2.31E-218	0.330833977	0.871	0.534	5.65E-214	high	Cfl1
188	4.83E-211	0.33027437	0.425	0.168	1.18E-206	high	Sfn
186	1.27E-211	0.329206992	0.697	0.362	3.09E-207	high	Pard3b
128	3.59E-228	0.328116167	0.675	0.336	8.77E-224	high	Rock2
293	3.82E-186	0.327864566	0.599	0.304	9.32E-182	high	Sgms1
166	6.97E-217	0.327619709	0.805	0.447	1.70E-212	high	Pik3r1
101	1.94E-242	0.327072363	0.666	0.327	4.75E-238	high	Ahnak
288	3.39E-187	0.326772472	0.856	0.518	8.28E-183	high	Baz2b
376	1.72E-129	0.324376027	0.474	0.244	4.19E-125	high	Rbms3
150	2.22E-220	0.323436107	0.778	0.435	5.44E-216	high	Acsl3
77	1.40E-257	0.323425134	0.725	0.371	3.43E-253	high	Brd2
146	6.21E-222	0.32299629	0.713	0.369	1.52E-217	high	Dsp
360	6.54E-154	0.32281964	0.47	0.225	1.60E-149	high	Hspb1
257	7.67E-195	0.32243302	0.871	0.538	1.87E-190	high	Srsf5
177	4.40E-215	0.321932679	0.532	0.239	1.08E-210	high	Shb
386	2.70E-122	0.320607178	0.919	0.693	6.60E-118	high	Clstn2
196	4.14E-208	0.317895189	0.871	0.519	1.01E-203	high	Csnk1a1
250	9.99E-197	0.317890963	0.538	0.252	2.44E-192	high	Mast4
117	2.01E-232	0.317876782	0.595	0.28	4.91E-228	high	Arl4d
256	1.76E-195	0.31747844	0.828	0.471	4.29E-191	high	Atp6v1a
382	1.03E-125	0.315831535	0.958	0.838	2.51E-121	high	Cd24a
84	1.46E-250	0.315459515	0.677	0.323	3.56E-246	high	Crebrf
367	2.76E-149	0.31533153	0.84	0.527	6.73E-145	high	Txnip
112	4.62E-236	0.315262011	0.479	0.19	1.13E-231	high	Wsb1
213	1.97E-204	0.315260223	0.8	0.454	4.80E-200	high	Fndc3b
170	2.11E-216	0.314072092	0.404	0.152	5.16E-212	high	Gadd45b
214	4.07E-204	0.312369102	0.675	0.344	9.95E-200	high	Esyt2
347	6.66E-165	0.311777607	0.286	0.098	1.63E-160	high	Gm26802
204	1.93E-206	0.31022683	0.638	0.32	4.70E-202	high	Tjp2
193	1.19E-208	0.309855264	0.704	0.366	2.91E-204	high	Sptan1
246	3.32E-197	0.309468441	0.801	0.457	8.12E-193	high	Strn3
327	4.53E-175	0.309396743	0.825	0.483	1.11E-170	high	Lmo7
55	1.71E-269	0.308964575	0.61	0.272	4.19E-265	high	Irf2bpl
363	1.02E-152	0.308552121	0.85	0.533	2.50E-148	high	Ccdc141
203	1.78E-206	0.308390883	0.57	0.268	4.34E-202	high	Usp53
392	4.21E-113	0.307310603	0.937	0.678	1.03E-108	high	Gls
285	3.31E-188	0.307229884	0.697	0.371	8.10E-184	high	Myo10
275	1.46E-190	0.306244353	0.744	0.406	3.56E-186	high	Slc5a3
318	4.14E-178	0.305725483	0.441	0.191	1.01E-173	high	Eva1c
334	1.63E-173	0.304826783	0.547	0.271	3.99E-169	high	Fstl4
106	4.83E-241	0.304341221	0.663	0.319	1.18E-236	high	Cd44
67	1.75E-261	0.303990028	0.652	0.304	4.27E-257	high	Etf1
182	7.46E-213	0.302592053	0.691	0.351	1.82E-208	high	Suco
233	4.34E-199	0.302327649	0.84	0.494	1.06E-194	high	Foxp1
378	1.57E-127	0.301918991	0.946	0.724	3.83E-123	high	Ddx5
298	1.60E-184	0.301040539	0.871	0.531	3.90E-180	high	Nfia
179	1.99E-213	0.299682455	0.513	0.227	4.86E-209	high	Slc25a25
200	7.07E-208	0.29920764	0.617	0.304	1.73E-203	high	Aff1
272	5.95E-191	0.29773799	0.38	0.146	1.45E-186	high	Socs3
210	2.25E-205	0.297162072	0.545	0.256	5.49E-201	high	Trib1
295	4.52E-186	0.296827826	0.722	0.389	1.11E-181	high	Itga6
191	2.53E-209	0.296089609	0.822	0.475	6.19E-205	high	Srsf2
337	8.18E-172	0.295780439	0.897	0.573	2.00E-167	high	Hdlbp
259	1.64E-194	0.294923427	0.812	0.463	4.01E-190	high	Celf2
276	1.63E-190	0.294499419	0.654	0.342	3.97E-186	high	Map3k1
267	2.62E-192	0.292748338	0.758	0.42	6.40E-188	high	Rev3l
316	4.38E-179	0.292458058	0.775	0.445	1.07E-174	high	Arhgap6
123	9.47E-230	0.29186335	0.688	0.345	2.31E-225	high	Elf1
299	2.37E-184	0.291679079	0.594	0.296	5.79E-180	high	Rapgef2
320	6.64E-178	0.291676324	0.758	0.429	1.62E-173	high	Magi3
377	2.00E-129	0.291208401	0.94	0.737	4.89E-125	high	Hspa8
194	1.62E-208	0.290814994	0.816	0.459	3.95E-204	high	Emb
176	3.97E-215	0.290417324	0.593	0.285	9.70E-211	high	Ppp1r10
286	1.27E-187	0.289666646	0.745	0.412	3.10E-183	high	Nsd3
332	7.10E-174	0.289603683	0.56	0.284	1.74E-169	high	Tmprss2
322	1.97E-176	0.28874668	0.671	0.363	4.82E-172	high	Npas2
181	6.87E-213	0.287875193	0.854	0.516	1.68E-208	high	Pabpc1
230	1.44E-199	0.287744209	0.705	0.374	3.53E-195	high	Tle4
69	6.29E-260	0.286926536	0.484	0.189	1.54E-255	high	Ccng1
121	1.58E-230	0.286780423	0.617	0.292	3.85E-226	high	Azin1
183	4.05E-212	0.285900734	0.659	0.337	9.90E-208	high	Ccnl1
342	2.81E-167	0.285860292	0.552	0.278	6.88E-163	high	3-Mar
236	6.39E-199	0.28551928	0.795	0.441	1.56E-194	high	Dag1
247	4.63E-197	0.285147061	0.529	0.243	1.13E-192	high	Tsc22d2
237	1.23E-198	0.285118206	0.617	0.309	2.99E-194	high	Picalm
393	1.80E-107	0.284436076	0.283	0.124	4.39E-103	high	Col12a1
220	1.50E-202	0.284248362	0.413	0.161	3.67E-198	high	Nfkbiz
82	1.21E-252	0.284239716	0.668	0.317	2.96E-248	high	Irf2bp2
270	1.74E-191	0.284220885	0.72	0.395	4.26E-187	high	Ank3
325	1.43E-175	0.283901025	0.692	0.376	3.50E-171	high	Dlc1
234	4.58E-199	0.283751217	0.844	0.491	1.12E-194	high	Wnk1
197	4.32E-208	0.283632778	0.681	0.349	1.06E-203	high	Cpeb4
282	8.74E-189	0.282801113	0.314	0.104	2.13E-184	high	Nr4a3
371	1.47E-144	0.28271974	0.91	0.632	3.59E-140	high	Rora
345	1.16E-165	0.282252125	0.873	0.545	2.84E-161	high	Setbp1
301	6.99E-184	0.281280168	0.787	0.449	1.71E-179	high	Ankhd1
395	8.30E-103	0.280846691	0.965	0.828	2.03E-98	high	Atp1b1
331	4.73E-174	0.28068791	0.84	0.503	1.16E-169	high	Map3k5
140	4.21E-224	0.280470007	0.748	0.394	1.03E-219	high	Mat2a
264	4.46E-193	0.280112533	0.623	0.318	1.09E-188	high	Rnf19a
303	6.98E-183	0.279958938	0.818	0.476	1.71E-178	high	Fndc3a
133	8.05E-227	0.279423702	0.818	0.46	1.97E-222	high	Dnaja1
148	5.18E-221	0.279410859	0.674	0.336	1.27E-216	high	Kpna4
314	4.71E-180	0.279396417	0.439	0.192	1.15E-175	high	Macc1
290	3.64E-187	0.278761641	0.755	0.415	8.89E-183	high	Ankrd12
388	2.58E-116	0.278740913	0.928	0.681	6.30E-112	high	Hsp90aa1
226	4.06E-201	0.277877382	0.731	0.39	9.92E-197	high	Clcn3
280	1.53E-189	0.27726102	0.853	0.511	3.74E-185	high	Tagln2
361	8.59E-154	0.276058048	0.862	0.543	2.10E-149	high	Sorbs2
215	8.37E-204	0.274538325	0.756	0.41	2.05E-199	high	Plpp3
207	8.54E-206	0.274306975	0.627	0.31	2.09E-201	high	Trio
310	3.87E-181	0.274237826	0.753	0.426	9.44E-177	high	Slit2
333	1.07E-173	0.274210321	0.782	0.448	2.63E-169	high	Nfat5
297	9.33E-185	0.273738047	0.862	0.527	2.28E-180	high	Kif5b
365	4.03E-151	0.273382292	0.867	0.546	9.85E-147	high	Atp2a2
294	4.21E-186	0.273360088	0.775	0.437	1.03E-181	high	Fbxl17
362	3.71E-153	0.273297644	0.889	0.568	9.06E-149	high	Nedd4
289	3.63E-187	0.273066901	0.842	0.496	8.88E-183	high	Eif3a
232	4.04E-199	0.27296613	0.809	0.456	9.86E-195	high	Usp9x
132	3.42E-227	0.272858879	0.601	0.284	8.37E-223	high	Rybp
292	3.77E-186	0.272799327	0.7	0.372	9.21E-182	high	Bmpr1a
245	6.86E-198	0.271860845	0.586	0.284	1.68E-193	high	Myo1d
265	1.51E-192	0.271760675	0.623	0.316	3.69E-188	high	Rasef
130	6.43E-228	0.271456998	0.786	0.415	1.57E-223	high	Arhgap5
252	1.34E-196	0.271141666	0.586	0.285	3.27E-192	high	Nup98
346	2.87E-165	0.270631093	0.697	0.389	7.02E-161	high	Stard13
328	8.07E-175	0.27020297	0.699	0.398	1.97E-170	high	Cited4
271	3.67E-191	0.270042988	0.576	0.283	8.98E-187	high	Elmsan1
307	3.78E-182	0.269967615	0.809	0.466	9.24E-178	high	Ppp3ca
375	1.61E-130	0.269495191	0.9	0.592	3.94E-126	high	Iqgap2
296	2.44E-185	0.269443624	0.528	0.248	5.96E-181	high	Slc12a2
227	7.81E-201	0.26756192	0.741	0.398	1.91E-196	high	Fnbp1l
390	3.90E-114	0.267159449	0.885	0.6	9.54E-110	high	Tfcp2l1
253	2.32E-196	0.266753029	0.79	0.444	5.67E-192	high	Nfib
341	2.08E-170	0.266170867	0.846	0.51	5.08E-166	high	Fmnl2
317	2.69E-178	0.266122744	0.791	0.457	6.56E-174	high	Plxdc2
175	3.14E-215	0.26564396	0.811	0.447	7.66E-211	high	Ddx6
231	1.69E-199	0.264793125	0.766	0.419	4.12E-195	high	Stag1
366	1.09E-149	0.264763659	0.341	0.139	2.66E-145	high	Ctps
131	1.82E-227	0.264650542	0.791	0.423	4.45E-223	high	Cltc
235	4.61E-199	0.264343742	0.688	0.361	1.13E-194	high	Ranbp2
155	3.92E-219	0.263666512	0.502	0.215	9.57E-215	high	Nop58
277	2.06E-190	0.263538172	0.827	0.468	5.03E-186	high	Larp4b
221	5.07E-202	0.263274254	0.846	0.495	1.24E-197	high	Arf4
111	1.23E-236	0.263260259	0.83	0.456	3.00E-232	high	Csde1
159	1.55E-218	0.263180303	0.495	0.209	3.79E-214	high	Heca
242	3.56E-198	0.263093204	0.86	0.516	8.69E-194	high	Eif4g2
202	1.42E-206	0.262845479	0.606	0.294	3.46E-202	high	Fnip1
370	2.81E-145	0.262753694	0.803	0.496	6.87E-141	high	Cdh4
229	1.05E-199	0.262530563	0.805	0.453	2.58E-195	high	Morf4l2
339	8.23E-171	0.262164805	0.817	0.478	2.01E-166	high	Rbm47
311	4.61E-181	0.261783819	0.624	0.32	1.13E-176	high	Tead1
180	6.00E-213	0.261660662	0.807	0.443	1.47E-208	high	Actr3
397	1.46E-83	0.261474129	0.983	0.904	3.57E-79	high	Hsp90b1
343	5.79E-167	0.261249391	0.473	0.221	1.42E-162	high	Pik3r3
169	1.41E-216	0.261240865	0.58	0.268	3.45E-212	high	Rlim
315	6.92E-180	0.261154724	0.772	0.438	1.69E-175	high	Nipal2
251	1.06E-196	0.26099201	0.73	0.389	2.58E-192	high	Rabgap1l
304	9.65E-183	0.260742007	0.589	0.294	2.36E-178	high	Slc1a5
387	1.43E-119	0.260685523	0.973	0.868	3.49E-115	high	Ptma
323	3.05E-176	0.260474882	0.369	0.145	7.44E-172	high	Glul
368	2.80E-149	0.260234299	0.81	0.494	6.84E-145	high	2610035D17Rik
313	3.79E-180	0.259471579	0.398	0.164	9.27E-176	high	Ocln
329	8.43E-175	0.259463975	0.713	0.399	2.06E-170	high	Piezo1
241	3.32E-198	0.259409948	0.509	0.228	8.12E-194	high	Sik3
158	9.17E-219	0.259289974	0.582	0.272	2.24E-214	high	Ndel1
364	1.65E-151	0.258630779	0.619	0.333	4.02E-147	high	Ank
385	5.48E-124	0.258325928	0.922	0.643	1.34E-119	high	Rbm39
137	1.58E-225	0.258220343	0.726	0.373	3.86E-221	high	Rtn4
218	4.09E-203	0.258149414	0.429	0.17	9.99E-199	high	Bcl6
192	2.72E-209	0.258035586	0.555	0.258	6.65E-205	high	Mapkapk2
223	1.58E-201	0.25730744	0.72	0.386	3.86E-197	high	Lgr4
396	4.13E-92	0.257097566	0.923	0.693	1.01E-87	high	Dnajc3
211	2.90E-205	0.256967802	0.686	0.351	7.10E-201	high	Polr2a
85	3.56E-250	0.256815389	0.662	0.316	8.69E-246	high	Eif1a
195	1.64E-208	0.256772163	0.741	0.395	4.00E-204	high	Ankrd17
125	1.46E-228	0.255908143	0.837	0.468	3.56E-224	high	Eif4a1
369	2.92E-148	0.255690937	0.879	0.562	7.13E-144	high	Sptbn1
355	8.56E-159	0.255562623	0.806	0.485	2.09E-154	high	Nckap5
372	1.05E-140	0.255291084	0.922	0.677	2.56E-136	high	Eef2
94	1.23E-245	0.255216468	0.597	0.27	3.00E-241	high	Tob2
109	8.84E-238	0.254427242	0.782	0.415	2.16E-233	high	Ppp1cb
308	1.45E-181	0.254133089	0.709	0.38	3.54E-177	high	Etl4
373	2.02E-139	0.253970596	0.725	0.423	4.93E-135	high	Ism1
380	9.42E-127	0.253834766	0.292	0.12	2.30E-122	high	Pawr
344	6.53E-166	0.253237783	0.86	0.523	1.60E-161	high	Rsrp1
216	8.48E-204	0.25287086	0.66	0.332	2.07E-199	high	Btbd9
201	4.54E-207	0.252736067	0.606	0.294	1.11E-202	high	Nufip2
279	1.27E-189	0.252503834	0.682	0.351	3.09E-185	high	Pard3
324	1.30E-175	0.251995665	0.829	0.485	3.18E-171	high	Akap9
189	1.34E-209	0.251810547	0.73	0.393	3.26E-205	high	Pitpna
274	1.06E-190	0.251602577	0.545	0.257	2.59E-186	high	Tmem56
330	9.11E-175	0.251599912	0.417	0.175	2.23E-170	high	Irf1
381	1.60E-126	0.251404967	0.895	0.586	3.90E-122	high	Ralbp1
340	1.24E-170	0.251397473	0.843	0.5	3.02E-166	high	Tpr
353	1.59E-160	0.251302834	0.812	0.485	3.89E-156	high	Stox2
352	5.20E-161	0.251125052	0.8	0.464	1.27E-156	high	Ubn2
199	4.95E-208	0.250934598	0.698	0.356	1.21E-203	high	Braf
336	4.75E-172	0.250920226	0.318	0.115	1.16E-167	high	Dcun1d3
244	5.04E-198	0.25057108	0.814	0.458	1.23E-193	high	Lmo4
261	5.91E-194	0.250549789	0.806	0.453	1.44E-189	high	Nipbl
287	1.94E-187	0.250460381	0.804	0.452	4.75E-183	high	Rock1
359	2.69E-155	0.250214755	0.741	0.432	6.58E-151	high	Lrmda
391	5.75E-114	0.25018498	0.255	0.102	1.41E-109	high	Unc5c
115	1.92E-233	0.250053924	0.58	0.258	4.69E-229	high	Dnajb4
