# Supplementary material for: Circadian Gene BMAL1 Regulation of Cellular Senescence in Thyroid Aging
Source: Aging Cell. 2025 May 28;24(8):e70119. doi: 10.1111/acel.70119 (PMC12341809; doi:10.1111/acel.70119)
Supplement: Supplementary file 20 — Table S7. Oligo sequences. [file ACEL-24-e70119-s004.csv]

gene	oligo sequences
BMAL1-F	ACTTCCCCTCTACCTGCTCA
BMAL1-R	ATCCAGCCCCATCTTTGTGG
NFKBIA-F	TCCTCAACTTCCAGAACAACCTG
NFKBIA-R	TTCTGGCTGGTTGGTGATCA
CDKN1A-F	TGTCCGTCAGAACCCATGC
CDKN1A-R	AAAGTCGAAGTTCCATCGCTC
CDKN2A-F	ATGGAGCCTTCGGCTGACT
CDKN2A-R	GTAACTATTCGGTGCGTTGGG
GAPDH-F	TCGGAGTCAACGGATTTGGT
GAPDH-R	TTGCCATGGGTGGAATCATA
Bmal1-F	ACTGGAAGTAACTTTATCAAACTG
Bmal1-R	CTGACCAACTTGCTAACAATTA
TPO-Cre-F	AGGTGTAGAGAAGGCACTTAGC
TPO-Cre-R	CTAATCGCCATCTTCCAGCAGG
