# Supplementary material for: Circadian Gene BMAL1 Regulation of Cellular Senescence in Thyroid Aging
Source: Aging Cell. 2025 May 28;24(8):e70119. doi: 10.1111/acel.70119 (PMC12341809; doi:10.1111/acel.70119)
Supplement: Supplementary file 21 — Table S8. Antibody list. [file ACEL-24-e70119-s005.xlsx]

## Sheet: Sheet1
Antibody	Company	Product Number	Dilution Ratio
CDKN1A	Cell Signaling Technology	2947S	1:200
CDKN2A	Abcam	ab108349	1:200
NFKBIA	Abcam	ab32518	1:50
p-P65	Cell Signaling Technology	3033S	1:100
BMAL1	Novus Biologicals	NB100-2288	1:200
TG	Abcam	EPR9730	1:500
TPO	Santa Cruz Biotechnology	sc-374045	1:200
TSHR	Abcam	EPR19751	1:200
PAX8	Proteintech	10336-1-AP	1:200
